# Supplementary material for: Existence and possible roles of independent non-CpG methylation in the mammalian brain
Source: DNA Res. 2020 Sep 24;27(4):dsaa020. doi: 10.1093/dnares/dsaa020 (PMC7750974; doi:10.1093/dnares/dsaa020)
Supplement: dsaa020_Supplementary_Data [file dsaa020_supplementary_data.zip]

Archive with 3 entries (3 files):
- Supplementary_Figures.pdf
- Supplementary_Legends.pdf
- Supplementary_Tables.xlsx
