# Supplementary material for: Existence and possible roles of independent non-CpG methylation in the mammalian brain
Source: DNA Res. 2020 Sep 24;27(4):dsaa020. doi: 10.1093/dnares/dsaa020 (PMC7750974; doi:10.1093/dnares/dsaa020)
Supplement: dsaa020_Supplementary_Data [file dsaa020_supplementary_data.zip › Supplementary_Tables.xlsx]

## Sheet: Table S1
Table S1: Description of WGBS data used in this study
Species	Sample name	Cell type	Sex	Age	Source	Bisulfite-conv. Rate(%)	Read type	Read length(bp)	Detected CpG (%)	Detected CpH (%)	Ave. mCG_level	Ave. mCH_level
Human	iPSC.6.9	iPS cell line clone 6.9	M	Passage:33	GSE16256	99.5	Single	100	46648565 (64.58)	771069234 (70.22)	0.7949	0.0164
	iPSC.19.11	iPS cell line clone 19.11	M	Passage:32		99.5	Single	100	44820701 (62.05)	751842875 (68.47)	0.8056	0.0164
	H1.1	H1 cell line	M	Passage:30		99.6	Single	87	27570717(38.17)	490233750(44.64)	0.8182	0.0196
	H1.2	H1 cell line	M	passasge:25		99.6	Single	76	19605691(27.14)	448469061(40.84)	0.8338	0.0198
	H9.1	H9 cell line	F	passage:42		99.5	Single	101	38582762(53.41)	644092860(58.65)	0.8261	0.0109
	H9.2	H9 cell line	F	passage:40		99.5	Single	108	29586303(40.96)	487196312(44.37)	0.8141	0.0125
	Br-35d	tissue (middle frontal gyrus)	M	35-day	GSE47966	99.62	Single	100	41890284(57.99)	928393434(84.54)	0.811	0.0081
	Br-2y	tissue (middle frontal gyrus)	M	2-year		99.63	Single	100	44310106(61.34)	964754071(87.85)	0.8154	0.015
	Br-5y	tissue (middle frontal gyrus)	M	5-year		99.61	Single	100	42972042(59.49)	946469548(86.19)	0.8198	0.0143
	Br-12y	tissue (middle frontal gyrus)	M	12-year		99.65	Single	100	44007549(60.92)	965009810(87.88)	0.8197	0.0172
	Br-16y	tissue (middle frontal gyrus)	M	16-year		99.66	Single	100	31230459(43.23)	790999813(72.03)	0.8044	0.0197
	Br-25y	tissue (middle frontal gyrus)	M	25-year		99.63	Single	100	44617537(61.77)	969813929(88.31)	0.8188	0.02
	Br-42y	tissue (frontal cortex)	F	42-year	GSE46710	99.61	Paired	100	33174515(45.93)	784925273(71.48)	0.8275	0.0214
	Br-81y_1	tissue (frontal cortex)	F	81-year	GSE46644	97.32	Paired	100	46230369(64)	750308879(68.33)	0.7567	0.0267
	Br-81y_2	tissue (frontal cortex)	F	81-year		97.42	Paired	100	44575260(61.71)	732321686(66.69)	0.7607	0.0246
	Heart	heart	M	34-year	GSE16256	99.14	Single	100	51950961(71.92)	1058280283(96.37)	0.7648	0.0043
	Lung	lung	F	30-year		99.2	Single	100	52772746(73.06)	1058914786(96.43)	0.7607	0.0032
	Spleen	spleen	M	34-year		99.21	Single	100	52907632(73.24)	1061909652(96.7)	0.7505	0.0031
	HUES64_3ako	DNMT3a-knockout HUES64	M	passage:24+22	GSE63278	99.6	Paired	101	26337222(36.46)	320993351(29.23)	0.7626	0.0044
	HUES64_3bko	DNMT3b-knockout HUES64	M	passage:24+22		99.8	Paired	101	25044791(34.67)	331747826(30.21)	0.7741	0.002
	HUES64	HUES64 cell line	M	passage:23	GSE17312	99.5	Paired	101	38067840 (52.70)	481695120 (43.86)	0.8119	0.007
Mouse	mESC_WT	mouse ESC			GSE61457	99	Paired	100	24133376 (55.18)	437556351 (41.30)	0.621	0.006
	mESC_DNMT1-KO	DNMT1-knockout mouse ESC				99	Paired	100	26574677 (60.76)	482240922 (45.52)	0.1368	0.0048
	mESC.wt	mouse ESC			GSE30206	99	Single	100	12331408 (28.20)	249696760 (23.57)	0.7889	0.019
	mESC.tko.3a	DNMT1/3a/3b-knockout mouse ESC, 3a re-expressed			GSE57413	99.5	Paired	100	1177958 (2.69)	19566833 (1.85)	0.0666	0.0014
	mESC.tko.3b	DNMT1/3a/3b-knockout mouse ESC, 3b re-expressed				99.5	Paired	150	17334 (0.04)	304132 (0.03)	0.0224	0.0009

## Sheet: Table S2
Motif_name	Consensus	Hyper-mCpH-Enhancer	Hypo-mCpH-Enhancer	Hyper-mCpH-Promoter	Hypo-mCpH-Promoter
HIF-1a(bHLH)/MCF7-HIF1a-ChIP-Seq(GSE28352)	TACGTGCV	0.0013	0.8252	1	0
PU.1(ETS)/ThioMac-PU.1-ChIP-Seq(GSE21512)	AGAGGAAGTG	0.0032	1	0.9071	0
Sox21(HMG)/ESC-SOX21-ChIP-Seq(GSE110505)	BCCWTTGTBYKV	0.0032	1	0.7425	1
Srebp2(bHLH)/HepG2-Srebp2-ChIP-Seq(GSE31477)	CGGTCACSCCAC	0.0046	1	1	0.7417
Fli1(ETS)/CD8-FLI-ChIP-Seq(GSE20898)	NRYTTCCGGH	0.0048	1	1	0
Srebp1a(bHLH)/HepG2-Srebp1a-ChIP-Seq(GSE31477)	RTCACSCCAY	0.0048	1	1	1
Elf4(ETS)/BMDM-Elf4-ChIP-Seq(GSE88699)	ACTTCCKGKT	0.005	1	1	0
RUNX1(Runt)/Jurkat-RUNX1-ChIP-Seq(GSE29180)	AAACCACARM	0.0059	1	0.0407	0.1985
Sox10(HMG)/SciaticNerve-Sox3-ChIP-Seq(GSE35132)	CCWTTGTYYB	0.0059	1	1	1
ELF5(ETS)/T47D-ELF5-ChIP-Seq(GSE30407)	ACVAGGAAGT	0.0063	1	1	0
Sox17(HMG)/Endoderm-Sox17-ChIP-Seq(GSE61475)	CCATTGTTYB	0.0071	1	0.0793	1
Hoxd13(Homeobox)/ChickenMSG-Hoxd13.Flag-ChIP-Seq(GSE86088)	NCYAATAAAA	0.008	1	0	1
Sox3(HMG)/NPC-Sox3-ChIP-Seq(GSE33059)	CCWTTGTY	0.008	1	0.1791	1
Oct4:Sox17(POU,Homeobox,HMG)/F9-Sox17-ChIP-Seq(GSE44553)	CCATTGTATGCAAAT	0.009	1	0.2895	1
ZNF711(Zf)/SHSY5Y-ZNF711-ChIP-Seq(GSE20673)	AGGCCTAG	0.0092	1	1	0
THRb(NR)/HepG2-THRb.Flag-ChIP-Seq(Encode)	GGTCACCTGAGGTCA	0.0175	1	0.9244	0.4216
FoxD3(forkhead)/ZebrafishEmbryo-Foxd3.biotin-ChIP-seq(GSE106676)	TGTTTAYTTAGC	0.0176	1	0.8107	1
Pknox1(Homeobox)/ES-Prep1-ChIP-Seq(GSE63282)	SCTGTCAVTCAV	0.0176	1	1	0
ISRE(IRF)/ThioMac-LPS-Expression(GSE23622)	AGTTTCASTTTC	0.0176	1	0.1084	1
EWS:ERG-fusion(ETS)/CADO_ES1-EWS:ERG-ChIP-Seq(SRA014231)	ATTTCCTGTN	0.0176	1	0.9414	0
GATA:SCL(Zf,bHLH)/Ter119-SCL-ChIP-Seq(GSE18720)	CRGCTGBNGNSNNSAGATAA	0.0176	1	0.6931	0.4177
Nkx2.5(Homeobox)/HL1-Nkx2.5.biotin-ChIP-Seq(GSE21529)	RRSCACTYAA	0.0176	1	0.4816	0
HOXA1(Homeobox)/mES-Hoxa1-ChIP-Seq(SRP084292)	TGATKGATGR	0.0176	1	0	1
Hoxa11(Homeobox)/ChickenMSG-Hoxa11.Flag-ChIP-Seq(GSE86088)	TTTTATGGCM	0.0182	1	0.0652	1
Six4(Homeobox)/MCF7-SIX4-ChIP-Seq(Encode)	TGWAAYCTGABACCB	0.0204	1	0	1
E2F4(E2F)/K562-E2F4-ChIP-Seq(GSE31477)	GGCGGGAAAH	0.0204	1	1	0
Hoxd11(Homeobox)/ChickenMSG-Hoxd11.Flag-ChIP-Seq(GSE86088)	VGCCATAAAA	0.0204	1	0.0561	1
ZFX(Zf)/mES-Zfx-ChIP-Seq(GSE11431)	AGGCCTRG	0.0204	1	1	0
Hoxa13(Homeobox)/ChickenMSG-Hoxa13.Flag-ChIP-Seq(GSE86088)	CYHATAAAAN	0.0204	1	0.0618	1
Meis1(Homeobox)/MastCells-Meis1-ChIP-Seq(GSE48085)	VGCTGWCAVB	0.0204	0.2865	1	0
Isl1(Homeobox)/Neuron-Isl1-ChIP-Seq(GSE31456)	CTAATKGV	0.0214	1	0.2657	0.5323
HIF-1b(HLH)/T47D-HIF1b-ChIP-Seq(GSE59937)	RTACGTGC	0.022	1	1	0
Etv2(ETS)/ES-ER71-ChIP-Seq(GSE59402)	NNAYTTCCTGHN	0.022	1	1	0
EWS:FLI1-fusion(ETS)/SK_N_MC-EWS:FLI1-ChIP-Seq(SRA014231)	VACAGGAAAT	0.0225	1	1	0
Pitx1(Homeobox)/Chicken-Pitx1-ChIP-Seq(GSE38910)	TAATCCCN	0.0257	1	0.176	0
PRDM1(Zf)/Hela-PRDM1-ChIP-Seq(GSE31477)	ACTTTCACTTTC	0.0257	1	0.4816	1
Sox2(HMG)/mES-Sox2-ChIP-Seq(GSE11431)	BCCATTGTTC	0.0282	1	0.8035	1
RUNX-AML(Runt)/CD4+-PolII-ChIP-Seq(Barski_et_al.)	GCTGTGGTTW	0.0283	1	0.2514	1
TEAD3(TEA)/HepG2-TEAD3-ChIP-Seq(Encode)	TRCATTCCAG	0.0319	1	0.0118	1
PR(NR)/T47D-PR-ChIP-Seq(GSE31130)	VAGRACAKNCTGTBC	0.032	1	0.0001	0.4749
Foxo1(Forkhead)/RAW-Foxo1-ChIP-Seq(Fan_et_al.)	CTGTTTAC	0.0373	1	1	1
THRb(NR)/Liver-NR1A2-ChIP-Seq(GSE52613)	TRAGGTCA	0.0421	1	1	0.0137
RUNX(Runt)/HPC7-Runx1-ChIP-Seq(GSE22178)	SAAACCACAG	0.0425	1	0.3983	0.2477
Pdx1(Homeobox)/Islet-Pdx1-ChIP-Seq(SRA008281)	YCATYAATCA	0.0425	1	0.036	1
En1(Homeobox)/SUM149-EN1-ChIP-Seq(GSE120957)	NDCTAATTAS	0.0476	1	0.0014	0.0295
HLF(bZIP)/HSC-HLF.Flag-ChIP-Seq(GSE69817)	RTTATGYAAB	0.0476	1	0	1
HIF2a(bHLH)/785_O-HIF2a-ChIP-Seq(GSE34871)	GCACGTACCC	0.0484	1	0.9086	0.0006
ETS:E-box(ETS,bHLH)/HPC7-Scl-ChIP-Seq(GSE22178)	AGGAARCAGCTG	0.0525	1	0.0043	1
KLF10(Zf)/HEK293-KLF10.GFP-ChIP-Seq(GSE58341)	GGGGGTGTGTCC	0.0527	1	1	0
EHF(ETS)/LoVo-EHF-ChIP-Seq(GSE49402)	AVCAGGAAGT	0.0527	1	1	0
CEBP:AP1(bZIP)/ThioMac-CEBPb-ChIP-Seq(GSE21512)	DRTGTTGCAA	0.0527	1	0.0771	0.7451
PPARa(NR),DR1/Liver-Ppara-ChIP-Seq(GSE47954)	VNAGGKCAAAGGTCA	0.0541	1	1	0.0113
Nanog(Homeobox)/mES-Nanog-ChIP-Seq(GSE11724)	RGCCATTAAC	0.0541	1	0.0072	0.1207
Sox6(HMG)/Myotubes-Sox6-ChIP-Seq(GSE32627)	CCATTGTTNY	0.0549	1	0.0102	1
TEAD4(TEA)/Tropoblast-Tead4-ChIP-Seq(GSE37350)	CCWGGAATGY	0.0607	1	0.0017	1
TEAD1(TEAD)/HepG2-TEAD1-ChIP-Seq(Encode)	CYRCATTCCA	0.073	1	0.8901	1
GABPA(ETS)/Jurkat-GABPa-ChIP-Seq(GSE17954)	RACCGGAAGT	0.0736	1	1	0
CEBP:CEBP(bZIP)/MEF-Chop-ChIP-Seq(GSE35681)	NTNATGCAAYMNNHTGMAAY	0.0738	1	0.0039	1
Bcl11a(Zf)/HSPC-BCL11A-ChIP-Seq(GSE104676)	TYTGACCASWRG	0.0738	1	0.8391	0.0204
MafA(bZIP)/Islet-MafA-ChIP-Seq(GSE30298)	TGCTGACTCA	0.0742	1	1	0.0426
Elk1(ETS)/Hela-Elk1-ChIP-Seq(GSE31477)	HACTTCCGGY	0.0753	1	1	0
Lhx3(Homeobox)/Neuron-Lhx3-ChIP-Seq(GSE31456)	ADBTAATTAR	0.0782	1	0	1
GATA3(Zf)/iTreg-Gata3-ChIP-Seq(GSE20898)	AGATAASR	0.0878	1	0.0461	1
Six2(Homeobox)/NephronProgenitor-Six2-ChIP-Seq(GSE39837)	GWAAYHTGAKMC	0.0892	1	0.0039	1
Gata4(Zf)/Heart-Gata4-ChIP-Seq(GSE35151)	NBWGATAAGR	0.0899	1	0.0793	1
LEF1(HMG)/H1-LEF1-ChIP-Seq(GSE64758)	CCTTTGATST	0.0906	1	0.1441	1
Nkx6.1(Homeobox)/Islet-Nkx6.1-ChIP-Seq(GSE40975)	GKTAATGR	0.0919	1	0	1
Nkx2.1(Homeobox)/LungAC-Nkx2.1-ChIP-Seq(GSE43252)	RSCACTYRAG	0.0957	1	1	0.0007
Smad2(MAD)/ES-SMAD2-ChIP-Seq(GSE29422)	CTGTCTGG	0.1033	1	0.0071	0.575
Tcf21(bHLH)/ArterySmoothMuscle-Tcf21-ChIP-Seq(GSE61369)	NAACAGCTGG	0.1041	1	0.6212	1
SpiB(ETS)/OCILY3-SPIB-ChIP-Seq(GSE56857)	AAAGRGGAAGTG	0.107	1	0.2657	0
HRE(HSF)/HepG2-HSF1-ChIP-Seq(GSE31477)	BSTTCTRGAABVTTCYAGAA	0.1105	1	0.692	0.0743
FOXA1(Forkhead)/LNCAP-FOXA1-ChIP-Seq(GSE27824)	WAAGTAAACA	0.1141	1	0.0028	1
CArG(MADS)/PUER-Srf-ChIP-Seq(Sullivan_et_al.)	CCATATATGGNM	0.1165	1	0	1
Hoxd10(Homeobox)/ChickenMSG-Hoxd10.Flag-ChIP-Seq(GSE86088)	GGCMATGAAA	0.1168	1	0.8107	1
ZBTB18(Zf)/HEK293-ZBTB18.GFP-ChIP-Seq(GSE58341)	AACATCTGGA	0.1168	1	0.1912	1
Oct4(POU,Homeobox)/mES-Oct4-ChIP-Seq(GSE11431)	ATTTGCATAW	0.1168	1	0	1
CRE(bZIP)/Promoter	CSGTGACGTCAC	0.1168	1	1	0
Pitx1:Ebox(Homeobox,bHLH)/Hindlimb-Pitx1-ChIP-Seq(GSE41591)	YTAATTRAWWCCAGATGT	0.1168	1	0.3792	1
Ets1-distal(ETS)/CD4+-PolII-ChIP-Seq(Barski_et_al.)	MACAGGAAGT	0.1168	1	0.75	0.0127
Hoxa9(Homeobox)/ChickenMSG-Hoxa9.Flag-ChIP-Seq(GSE86088)	RGCAATNAAA	0.1168	1	0.8146	0.0001
PU.1:IRF8(ETS:IRF)/pDC-Irf8-ChIP-Seq(GSE66899)	GGAAGTGAAAST	0.1168	1	1	0
HOXA2(Homeobox)/mES-Hoxa2-ChIP-Seq(Donaldson_et_al.)	GYCATCMATCAT	0.1168	1	0.0005	1
Elk4(ETS)/Hela-Elk4-ChIP-Seq(GSE31477)	NRYTTCCGGY	0.1168	1	1	0
IRF4(IRF)/GM12878-IRF4-ChIP-Seq(GSE32465)	ACTGAAACCA	0.1171	1	0	0.552
Npas4(bHLH)/Neuron-Npas4-ChIP-Seq(GSE127793)	NHRTCACGACDN	0.122	1	0.705	0
TEAD2(TEA)/Py2T-Tead2-ChIP-Seq(GSE55709)	CCWGGAATGY	0.1226	1	0.0285	1
Hoxd12(Homeobox)/ChickenMSG-Hoxd12.Flag-ChIP-Seq(GSE86088)	HDGYAATGAAAN	0.1324	1	0.0232	1
Nkx3.1(Homeobox)/LNCaP-Nkx3.1-ChIP-Seq(GSE28264)	AAGCACTTAA	0.1324	1	1	0
Bapx1(Homeobox)/VertebralCol-Bapx1-ChIP-Seq(GSE36672)	TTRAGTGSYK	0.1349	1	1	1
Chop(bZIP)/MEF-Chop-ChIP-Seq(GSE35681)	ATTGCATCAT	0.1364	1	0.0453	0.3065
Gata6(Zf)/HUG1N-GATA6-ChIP-Seq(GSE51936)	YCTTATCTBN	0.1364	1	0.0652	1
Brachyury(T-box)/Mesoendoderm-Brachyury-ChIP-exo(GSE54963)	ANTTMRCASBNNNGTGYKAAN	0.1364	0.8693	0.0313	1
MafK(bZIP)/C2C12-MafK-ChIP-Seq(GSE36030)	GCTGASTCAGCA	0.1364	1	0.9935	1
Lhx2(Homeobox)/HFSC-Lhx2-ChIP-Seq(GSE48068)	TAATTAGN	0.1364	1	0.0003	1
STAT6(Stat)/CD4-Stat6-ChIP-Seq(GSE22104)	ABTTCYYRRGAA	0.1365	1	0.2735	1
PBX2(Homeobox)/K562-PBX2-ChIP-Seq(Encode)	RTGATTKATRGN	0.1381	1	0.3179	1
NFkB-p65-Rel(RHD)/ThioMac-LPS-Expression(GSE23622)	GGAAATTCCC	0.1383	1	0.0045	1
ZNF528(Zf)/HEK293-ZNF528.GFP-ChIP-Seq(GSE58341)	AGAAATGACTTCCCT	0.1383	1	1	0.1186
ELF1(ETS)/Jurkat-ELF1-ChIP-Seq(SRA014231)	AVCCGGAAGT	0.1383	1	1	0
SCL(bHLH)/HPC7-Scl-ChIP-Seq(GSE13511)	AVCAGCTG	0.1437	1	1	1
COUP-TFII(NR)/K562-NR2F1-ChIP-Seq(Encode)	GKBCARAGGTCA	0.1474	1	1	0
Hoxc9(Homeobox)/Ainv15-Hoxc9-ChIP-Seq(GSE21812)	GGCCATAAATCA	0.1568	1	0.0585	1
Nkx2.2(Homeobox)/NPC-Nkx2.2-ChIP-Seq(GSE61673)	BTBRAGTGSN	0.1719	1	1	0
ETV4(ETS)/HepG2-ETV4-ChIP-Seq(ENCODE)	ACCGGAAGTG	0.1744	1	1	0
NFAT(RHD)/Jurkat-NFATC1-ChIP-Seq(Jolma_et_al.)	ATTTTCCATT	0.1789	1	1	1
ELF3(ETS)/PDAC-ELF3-ChIP-Seq(GSE64557)	ANCAGGAAGT	0.1906	1	1	0
Sox9(HMG)/Limb-SOX9-ChIP-Seq(GSE73225)	AGGVNCCTTTGT	0.1996	1	0.0027	1
Tcf3(HMG)/mES-Tcf3-ChIP-Seq(GSE11724)	ASWTCAAAGG	0.1998	1	0	1
SPDEF(ETS)/VCaP-SPDEF-ChIP-Seq(SRA014231)	ASWTCCTGBT	0.205	1	1	0
TEAD(TEA)/Fibroblast-PU.1-ChIP-Seq(Unpublished)	YCWGGAATGY	0.205	1	0.1825	1
Unknown-ESC-element(?)/mES-Nanog-ChIP-Seq(GSE11724)	CACAGCAGGGGG	0.2053	1	1	1
Sox15(HMG)/CPA-Sox15-ChIP-Seq(GSE62909)	RAACAATGGN	0.2053	1	0.6331	1
IRF2(IRF)/Erythroblas-IRF2-ChIP-Seq(GSE36985)	GAAASYGAAASY	0.2114	1	0.4593	0.0176
ETV1(ETS)/GIST48-ETV1-ChIP-Seq(GSE22441)	AACCGGAAGT	0.2114	1	1	0
DLX1(Homeobox)/BasalGanglia-Dlx1-ChIP-seq(GSE124936)	NSNNTAATTA	0.2128	1	0	1
HNF4a(NR),DR1/HepG2-HNF4a-ChIP-Seq(GSE25021)	CARRGKBCAAAGTYCA	0.2128	1	1	0.0089
FOXA1(Forkhead)/MCF7-FOXA1-ChIP-Seq(GSE26831)	WAAGTAAACA	0.2177	1	0.0068	1
ZNF467(Zf)/HEK293-ZNF467.GFP-ChIP-Seq(GSE58341)	TGGGGAAGGGCM	0.2313	1	0.4816	1
COUP-TFII(NR)/Artia-Nr2f2-ChIP-Seq(GSE46497)	AGRGGTCA	0.2322	1	1	0
Eomes(T-box)/H9-Eomes-ChIP-Seq(GSE26097)	ATTAACACCT	0.2386	1	1	1
HOXB13(Homeobox)/ProstateTumor-HOXB13-ChIP-Seq(GSE56288)	TTTTATKRGG	0.2396	1	0.0092	1
Smad3(MAD)/NPC-Smad3-ChIP-Seq(GSE36673)	TWGTCTGV	0.2396	1	0.8266	0
ETS1(ETS)/Jurkat-ETS1-ChIP-Seq(GSE17954)	ACAGGAAGTG	0.2434	1	1	0
Foxf1(Forkhead)/Lung-Foxf1-ChIP-Seq(GSE77951)	WWATRTAAACAN	0.256	1	0.0007	1
PAX6(Paired,Homeobox)/Forebrain-Pax6-ChIP-Seq(GSE66961)	NGTGTTCAVTSAAGCGKAAA	0.256	1	1	0.0004
GRE(NR),IR3/RAW264.7-GRE-ChIP-Seq(Unpublished)	VAGRACAKWCTGTYC	0.2572	1	0.1959	1
MafB(bZIP)/BMM-Mafb-ChIP-Seq(GSE75722)	WNTGCTGASTCAGCANWTTY	0.2615	1	0.8266	1
NFE2L2(bZIP)/HepG2-NFE2L2-ChIP-Seq(Encode)	AWWWTGCTGAGTCAT	0.2615	1	0.1617	1
Zic3(Zf)/mES-Zic3-ChIP-Seq(GSE37889)	GGCCYCCTGCTGDGH	0.2615	1	0.0064	1
Stat3(Stat)/mES-Stat3-ChIP-Seq(GSE11431)	CTTCCGGGAA	0.2642	1	1	0
RARa(NR)/K562-RARa-ChIP-Seq(Encode)	TTGAMCTTTG	0.2642	1	1	0.003
THRa(NR)/C17.2-THRa-ChIP-Seq(GSE38347)	GGTCANYTGAGGWCA	0.2667	1	0.8686	1
Rfx5(HTH)/GM12878-Rfx5-ChIP-Seq(GSE31477)	SCCTAGCAACAG	0.2804	1	1	0.1317
OCT:OCT(POU,Homeobox)/NPC-OCT6-ChIP-Seq(GSE43916)	YATGCATATRCATRT	0.2823	1	1	1
Myf5(bHLH)/GM-Myf5-ChIP-Seq(GSE24852)	BAACAGCTGT	0.2854	1	1	1
ZNF136(Zf)/HEK293-ZNF136.GFP-ChIP-Seq(GSE58341)	YTKGATAHAGTATTCTWGGTNGGCA	0.2854	1	1	1
TRPS1(Zf)/MCF7-TRPS1-ChIP-Seq(GSE107013)	AGATAAGANN	0.2854	1	0.13	1
GRHL2(CP2)/HBE-GRHL2-ChIP-Seq(GSE46194)	AAACYKGTTWDACMRGTTTB	0.2854	1	0.9257	0.0027
bHLHE40(bHLH)/HepG2-BHLHE40-ChIP-Seq(GSE31477)	KCACGTGMCN	0.2854	0.7287	1	0
IRF8(IRF)/BMDM-IRF8-ChIP-Seq(GSE77884)	GRAASTGAAAST	0.2854	1	1	0
Hnf6b(Homeobox)/LNCaP-Hnf6b-ChIP-Seq(GSE106305)	TATTGAYY	0.2871	1	0.8266	1
EBF2(EBF)/BrownAdipose-EBF2-ChIP-Seq(GSE97114)	NABTCCCWDGGGAVH	0.2945	1	1	0.7794
KLF6(Zf)/PDAC-KLF6-ChIP-Seq(GSE64557)	MKGGGYGTGGCC	0.3104	1	1	0
Zic2(Zf)/ESC-Zic2-ChIP-Seq(SRP197560)	CHCAGCRGGRGG	0.3218	1	0.5747	1
LHX9(Homeobox)/Hct116-LHX9.V5-ChIP-Seq(GSE116822)	NGCTAATTAG	0.3221	1	0.0029	1
Pax7(Paired,Homeobox),longest/Myoblast-Pax7-ChIP-Seq(GSE25064)	NTAATTDGCYAATTANNWWD	0.3221	1	1	0.0002
Maz(Zf)/HepG2-Maz-ChIP-Seq(GSE31477)	GGGGGGGG	0.3221	1	0.3761	0
p53(p53)/mES-cMyc-ChIP-Seq(GSE11431)	ACATGCCCGGGCAT	0.3221	1	0.6395	0.4443
MYNN(Zf)/HEK293-MYNN.eGFP-ChIP-Seq(Encode)	TTCAAAWTAAAAGTC	0.3221	1	0.6473	1
RXR(NR),DR1/3T3L1-RXR-ChIP-Seq(GSE13511)	TAGGGCAAAGGTCA	0.3221	1	1	0.2197
Twist(bHLH)/HMLE-TWIST1-ChIP-Seq(Chang_et_al)	VCAKCTGGNNNCCAGMTGBN	0.3282	1	0.0209	0.6018
Foxo3(Forkhead)/U2OS-Foxo3-ChIP-Seq(E-MTAB-2701)	DGTAAACA	0.3402	1	0.0001	1
PU.1-IRF(ETS:IRF)/Bcell-PU.1-ChIP-Seq(GSE21512)	MGGAAGTGAAAC	0.3402	1	1	0
E2A(bHLH)/proBcell-E2A-ChIP-Seq(GSE21978)	DNRCAGCTGY	0.3435	1	0.0135	1
Hand2(bHLH)/Mesoderm-Hand2-ChIP-Seq(GSE61475)	TGACANARRCCAGRC	0.3439	1	0.0652	1
FOXM1(Forkhead)/MCF7-FOXM1-ChIP-Seq(GSE72977)	TRTTTACTTW	0.3508	1	0.5053	1
NFAT:AP1(RHD,bZIP)/Jurkat-NFATC1-ChIP-Seq(Jolma_et_al.)	SARTGGAAAAWRTGAGTCAB	0.3508	1	0.0013	1
Six1(Homeobox)/Myoblast-Six1-ChIP-Chip(GSE20150)	GKVTCADRTTWC	0.3516	1	0	1
BHLHA15(bHLH)/NIH3T3-BHLHB8.HA-ChIP-Seq(GSE119782)	NAMCAGCTGK	0.3529	1	0.5747	1
Atf4(bZIP)/MEF-Atf4-ChIP-Seq(GSE35681)	MTGATGCAAT	0.3529	1	0.0002	0.0013
CHR(?)/Hela-CellCycle-Expression	SRGTTTCAAA	0.3529	1	0.6677	1
Nur77(NR)/K562-NR4A1-ChIP-Seq(GSE31363)	TGACCTTTNCNT	0.3531	1	0.6685	0.0257
CDX4(Homeobox)/ZebrafishEmbryos-Cdx4.Myc-ChIP-Seq(GSE48254)	NGYCATAAAWCH	0.3552	1	0.2703	1
IRF1(IRF)/PBMC-IRF1-ChIP-Seq(GSE43036)	GAAAGTGAAAGT	0.3597	1	0.0786	1
Pbx3(Homeobox)/GM12878-PBX3-ChIP-Seq(GSE32465)	SCTGTCAMTCAN	0.3597	1	1	0.0002
E2F3(E2F)/MEF-E2F3-ChIP-Seq(GSE71376)	BTKGGCGGGAAA	0.374	1	0.0411	0
Sox4(HMG)/proB-Sox4-ChIP-Seq(GSE50066)	YCTTTGTTCC	0.3838	1	1	0.014
Max(bHLH)/K562-Max-ChIP-Seq(GSE31477)	RCCACGTGGYYN	0.3926	1	0.5008	0
BMYB(HTH)/Hela-BMYB-ChIP-Seq(GSE27030)	NHAACBGYYV	0.3926	1	0.9719	0.0004
Unknown(Homeobox)/Limb-p300-ChIP-Seq	SSCMATWAAA	0.4036	1	0	1
Twist2(bHLH)/Myoblast-Twist2.Ty1-ChIP-Seq(GSE127998)	MCAGCTGBYH	0.4255	1	0.6473	1
Pax7(Paired,Homeobox)/Myoblast-Pax7-ChIP-Seq(GSE25064)	TAATCAATTA	0.4378	1	0.0337	1
NeuroD1(bHLH)/Islet-NeuroD1-ChIP-Seq(GSE30298)	GCCATCTGTT	0.4432	1	0.5407	1
AR-halfsite(NR)/LNCaP-AR-ChIP-Seq(GSE27824)	CCAGGAACAG	0.4437	1	0.0951	1
n-Myc(bHLH)/mES-nMyc-ChIP-Seq(GSE11431)	VRCCACGTGG	0.4437	1	0.6677	0
Zfp57(Zf)/H1-ZFP57.HA-ChIP-Seq(GSE115387)	NANTGCSGCA	0.4517	0.0029	1	0
E-box(bHLH)/Promoter	SSGGTCACGTGA	0.4539	1	1	0
ERG(ETS)/VCaP-ERG-ChIP-Seq(GSE14097)	ACAGGAAGTG	0.4563	1	1	0
Esrrb(NR)/mES-Esrrb-ChIP-Seq(GSE11431)	KTGACCTTGA	0.4652	1	1	0
ARE(NR)/LNCAP-AR-ChIP-Seq(GSE27824)	RGRACASNSTGTYCYB	0.4652	1	0.0025	0.4812
Fra1(bZIP)/BT549-Fra1-ChIP-Seq(GSE46166)	NNATGASTCATH	0.4656	1	0.0009	1
Zic(Zf)/Cerebellum-ZIC1.2-ChIP-Seq(GSE60731)	CCTGCTGAGH	0.4656	1	1	0.0281
Tbet(T-box)/CD8-Tbet-ChIP-Seq(GSE33802)	AGGTGTGAAM	0.4715	1	0.1825	0.3719
Ascl2(bHLH)/ESC-Ascl2-ChIP-Seq(GSE97712)	SSRGCAGCTGCH	0.4745	1	0.4816	1
ZNF675(Zf)/HEK293-ZNF675.GFP-ChIP-Seq(GSE58341)	ARGAGGMCAAAATGW	0.4745	1	1	0.5232
Rbpj1(?)/Panc1-Rbpj1-ChIP-Seq(GSE47459)	HTTTCCCASG	0.4745	1	1	0
ZNF41(Zf)/HEK293-ZNF41.GFP-ChIP-Seq(GSE58341)	CCTCATGGTGYCYTWYTCCCTTGTG	0.4745	1	0.8686	0.0021
ZNF322(Zf)/HEK293-ZNF322.GFP-ChIP-Seq(GSE58341)	GAGCCTGGTACTGWGCCTGR	0.4745	1	0.7863	0.0307
PBX1(Homeobox)/MCF7-PBX1-ChIP-Seq(GSE28007)	GSCTGTCACTCA	0.4745	1	0.1825	0.0406
MyoG(bHLH)/C2C12-MyoG-ChIP-Seq(GSE36024)	AACAGCTG	0.4783	1	0.9935	1
PPARE(NR),DR1/3T3L1-Pparg-ChIP-Seq(GSE13511)	TGACCTTTGCCCCA	0.4783	1	1	0.0307
ZNF264(Zf)/HEK293-ZNF264.GFP-ChIP-Seq(GSE58341)	RGGGCACTAACY	0.4876	1	1	0.204
Tcf12(bHLH)/GM12878-Tcf12-ChIP-Seq(GSE32465)	VCAGCTGYTG	0.4876	1	0.4692	1
Smad4(MAD)/ESC-SMAD4-ChIP-Seq(GSE29422)	VBSYGTCTGG	0.4969	1	0.5348	1
Olig2(bHLH)/Neuron-Olig2-ChIP-Seq(GSE30882)	RCCATMTGTT	0.4998	1	0.3179	1
bHLHE41(bHLH)/proB-Bhlhe41-ChIP-Seq(GSE93764)	KCACGTGMCN	0.5123	1	1	0
CLOCK(bHLH)/Liver-Clock-ChIP-Seq(GSE39860)	GHCACGTG	0.5123	1	0.3078	0
GATA3(Zf),DR8/iTreg-Gata3-ChIP-Seq(GSE20898)	AGATSTNDNNDSAGATAASN	0.5161	1	0.4222	0.0229
HNF6(Homeobox)/Liver-Hnf6-ChIP-Seq(ERP000394)	NTATYGATCH	0.5161	1	0.0516	1
RORg(NR)/Liver-Rorc-ChIP-Seq(GSE101115)	WAABTAGGTCAV	0.5182	1	0.0167	0.1713
ERE(NR),IR3/MCF7-ERa-ChIP-Seq(Unpublished)	VAGGTCACNSTGACC	0.5216	1	0.4217	1
Snail1(Zf)/LS174T-SNAIL1.HA-ChIP-Seq(GSE127183)	TRCACCTGCY	0.5216	1	0.3179	1
Gata2(Zf)/K562-GATA2-ChIP-Seq(GSE18829)	BBCTTATCTS	0.5291	1	0.0116	1
T1ISRE(IRF)/ThioMac-Ifnb-Expression	ACTTTCGTTTCT	0.5291	1	0.9663	1
Arnt:Ahr(bHLH)/MCF7-Arnt-ChIP-Seq(Lo_et_al.)	TBGCACGCAA	0.5388	1	0.2463	0
DLX2(Homeobox)/BasalGanglia-Dlx2-ChIP-seq(GSE124936)	NNNTAATTAS	0.5416	1	0	1
Oct2(POU,Homeobox)/Bcell-Oct2-ChIP-Seq(GSE21512)	ATATGCAAAT	0.5416	1	0.079	1
OCT:OCT(POU,Homeobox,IR1)/NPC-Brn2-ChIP-Seq(GSE35496)	ATGAATWATTCATGA	0.5416	1	1	0.0003
PRDM15(Zf)/ESC-Prdm15-ChIP-Seq(GSE73694)	YCCDNTCCAGGTTTT	0.5416	1	0.7047	0
ETS(ETS)/Promoter	AACCGGAAGT	0.5416	1	1	0
STAT6(Stat)/Macrophage-Stat6-ChIP-Seq(GSE38377)	TTCCKNAGAA	0.5433	1	0.4816	0.0029
p63(p53)/Keratinocyte-p63-ChIP-Seq(GSE17611)	NNDRCATGYCYNRRCATGYH	0.5453	0.8601	0.5194	0.5843
IRF3(IRF)/BMDM-Irf3-ChIP-Seq(GSE67343)	AGTTTCAKTTTC	0.546	1	0.4816	1
RBPJ:Ebox(?,bHLH)/Panc1-Rbpj1-ChIP-Seq(GSE47459)	GGGRAARRGRMCAGMTG	0.546	1	0.7047	0.496
Pax7(Paired,Homeobox),long/Myoblast-Pax7-ChIP-Seq(GSE25064)	TAATCHGATTAC	0.546	1	0.3179	1
EAR2(NR)/K562-NR2F6-ChIP-Seq(Encode)	NRBCARRGGTCA	0.546	1	1	0
Oct11(POU,Homeobox)/NCIH1048-POU2F3-ChIP-seq(GSE115123)	GATTTGCATA	0.546	1	0	1
Tcfcp2l1(CP2)/mES-Tcfcp2l1-ChIP-Seq(GSE11431)	NRAACCRGTTYRAACCRGYT	0.546	1	0.2511	0.0251
NeuroG2(bHLH)/Fibroblast-NeuroG2-ChIP-Seq(GSE75910)	ACCATCTGTT	0.546	1	0.8266	1
DLX5(Homeobox)/BasalGanglia-Dlx5-ChIP-seq(GSE124936)	SSTAATTA	0.546	1	0.0067	1
FoxL2(Forkhead)/Ovary-FoxL2-ChIP-Seq(GSE60858)	WWTRTAAACAVG	0.5476	1	0.0045	1
HEB(bHLH)/mES-Heb-ChIP-Seq(GSE53233)	VCAGCTGBNN	0.5538	1	0.0003	1
TR4(NR),DR1/Hela-TR4-ChIP-Seq(GSE24685)	GAGGTCAAAGGTCA	0.5545	1	1	0
Atoh1(bHLH)/Cerebellum-Atoh1-ChIP-Seq(GSE22111)	VNRVCAGCTGGY	0.5557	1	0.5969	1
Tgif1(Homeobox)/mES-Tgif1-ChIP-Seq(GSE55404)	YTGWCADY	0.5597	1	0.7907	0.853
c-Myc(bHLH)/LNCAP-cMyc-ChIP-Seq(Unpublished)	VCCACGTG	0.5597	1	0.7545	0
WT1(Zf)/Kidney-WT1-ChIP-Seq(GSE90016)	MCTCCCMCRCAB	0.5597	1	0.0294	0.0002
E2F6(E2F)/Hela-E2F6-ChIP-Seq(GSE31477)	GGCGGGAARN	0.5621	1	0.0184	0
FOXK1(Forkhead)/HEK293-FOXK1-ChIP-Seq(GSE51673)	NVWTGTTTAC	0.5621	1	0.0002	1
DUX(Homeobox)/C2C12-Dux-ChIP-Seq(GSE87279)	BCWGATTCAATCAAN	0.5722	1	1	0.0393
TATA-Box(TBP)/Promoter	CCTTTTAWAGSC	0.5738	1	0	1
ZNF165(Zf)/WHIM12-ZNF165-ChIP-Seq(GSE65937)	AAGGKGRCGCAGGCA	0.5883	1	1	1
Gfi1b(Zf)/HPC7-Gfi1b-ChIP-Seq(GSE22178)	MAATCACTGC	0.5883	1	0.1033	0.0017
FOXP1(Forkhead)/H9-FOXP1-ChIP-Seq(GSE31006)	NYYTGTTTACHN	0.5911	1	0	1
Rfx6(HTH)/Min6b1-Rfx6.HA-ChIP-Seq(GSE62844)	TGTTKCCTAGCAACM	0.5973	1	1	0.0005
Tlx?(NR)/NPC-H3K4me1-ChIP-Seq(GSE16256)	CTGGCAGSCTGCCA	0.5973	1	0.1034	1
Stat3+il21(Stat)/CD4-Stat3-ChIP-Seq(GSE19198)	SVYTTCCNGGAARB	0.5973	1	0.9308	0
c-Myc(bHLH)/mES-cMyc-ChIP-Seq(GSE11431)	VVCCACGTGG	0.5973	1	0.191	0.0085
NRF1(NRF)/MCF7-NRF1-ChIP-Seq(Unpublished)	CTGCGCATGCGC	0.5977	1	1	0
PRDM9(Zf)/Testis-DMC1-ChIP-Seq(GSE35498)	ADGGYAGYAGCATCT	0.5977	1	1	1
Erra(NR)/HepG2-Erra-ChIP-Seq(GSE31477)	CAAAGGTCAG	0.6004	1	1	1
NPAS(bHLH)/Liver-NPAS-ChIP-Seq(GSE39860)	NVCACGTG	0.6004	1	0.0025	0.0008
SF1(NR)/H295R-Nr5a1-ChIP-Seq(GSE44220)	CAAGGHCANV	0.6004	1	1	1
Cdx2(Homeobox)/mES-Cdx2-ChIP-Seq(GSE14586)	GYMATAAAAH	0.601	1	1	1
Bach1(bZIP)/K562-Bach1-ChIP-Seq(GSE31477)	AWWNTGCTGAGTCAT	0.601	1	1	1
RAR:RXR(NR),DR5/ES-RAR-ChIP-Seq(GSE56893)	RGGTCADNNAGAGGTCAV	0.6021	1	1	1
BMAL1(bHLH)/Liver-Bmal1-ChIP-Seq(GSE39860)	GNCACGTG	0.6041	1	0.0003	0
E2F(E2F)/Hela-CellCycle-Expression	TTSGCGCGAAAA	0.6044	1	1	0
IRF:BATF(IRF:bZIP)/pDC-Irf8-ChIP-Seq(GSE66899)	CTTTCANTATGACTV	0.61	0.8252	1	1
PRDM14(Zf)/H1-PRDM14-ChIP-Seq(GSE22767)	RGGTCTCTAACY	0.6196	1	0.9663	1
RUNX2(Runt)/PCa-RUNX2-ChIP-Seq(GSE33889)	NWAACCACADNN	0.6228	1	0.468	0.5204
NPAS2(bHLH)/Liver-NPAS2-ChIP-Seq(GSE39860)	KCCACGTGAC	0.6309	1	0.0134	0
PAX3:FKHR-fusion(Paired,Homeobox)/Rh4-PAX3:FKHR-ChIP-Seq(GSE19063)	ACCRTGACTAATTNN	0.6465	1	1	0.4868
MyoD(bHLH)/Myotube-MyoD-ChIP-Seq(GSE21614)	RRCAGCTGYTSY	0.6513	1	1	1
CUX1(Homeobox)/K562-CUX1-ChIP-Seq(GSE92882)	TATCGATNAN	0.6513	1	0.0118	1
GSC(Homeobox)/FrogEmbryos-GSC-ChIP-Seq(DRA000576)	RGGATTAR	0.6513	1	0.2313	0.0051
GATA(Zf),IR3/iTreg-Gata3-ChIP-Seq(GSE20898)	NNNNNBAGATAWYATCTVHN	0.6513	1	1	1
Ap4(bHLH)/AML-Tfap4-ChIP-Seq(GSE45738)	NAHCAGCTGD	0.6513	1	0.9742	1
FOXK2(Forkhead)/U2OS-FOXK2-ChIP-Seq(E-MTAB-2204)	SCHTGTTTACAT	0.655	1	0.4051	1
Atf3(bZIP)/GBM-ATF3-ChIP-Seq(GSE33912)	DATGASTCATHN	0.655	1	0.0943	1
CRX(Homeobox)/Retina-Crx-ChIP-Seq(GSE20012)	GCTAATCC	0.6654	1	1	0.0002
FOXA1:AR(Forkhead,NR)/LNCAP-AR-ChIP-Seq(GSE27824)	AGTAAACAAAAAAGAACAND	0.6845	1	0.5747	1
ZNF768(Zf)/Rajj-ZNF768-ChIP-Seq(GSE111879)	RHHCAGAGAGGB	0.7037	1	0.7047	0.0004
Bcl6(Zf)/Liver-Bcl6-ChIP-Seq(GSE31578)	NNNCTTTCCAGGAAA	0.7037	1	0.0146	0.0421
Gata1(Zf)/K562-GATA1-ChIP-Seq(GSE18829)	SAGATAAGRV	0.7071	1	0.0618	1
Tcf7(HMG)/GM12878-TCF7-ChIP-Seq(Encode)	CTTTGATGTGSB	0.7095	1	0.0494	1
GLI3(Zf)/Limb-GLI3-ChIP-Chip(GSE11077)	CGTGGGTGGTCC	0.7095	1	1	0.6463
CTCF-SatelliteElement(Zf?)/CD4+-CTCF-ChIP-Seq(Barski_et_al.)	TGCAGTTCCMVNWRTGGCCA	0.7096	1	0.5362	0.0001
ZNF692(Zf)/HEK293-ZNF692.GFP-ChIP-Seq(GSE58341)	GTGGGCCCCA	0.7123	1	1	1
Fra2(bZIP)/Striatum-Fra2-ChIP-Seq(GSE43429)	GGATGACTCATC	0.7152	1	0.2313	1
TCF4(bHLH)/SHSY5Y-TCF4-ChIP-Seq(GSE96915)	SMCATCTGKH	0.7158	1	1	1
AP-1(bZIP)/ThioMac-PU.1-ChIP-Seq(GSE21512)	VTGACTCATC	0.7215	1	0.5362	1
OCT:OCT-short(POU,Homeobox)/NPC-OCT6-ChIP-Seq(GSE43916)	ATGCATWATGCATRW	0.7222	1	0.4027	1
Ptf1a(bHLH)/Panc1-Ptf1a-ChIP-Seq(GSE47459)	ACAGCTGTTN	0.7281	1	0.113	1
HRE(HSF)/Striatum-HSF1-ChIP-Seq(GSE38000)	TTCTAGAABNTTCTA	0.7281	1	0.1359	0.0173
DMRT6(DM)/Testis-DMRT6-ChIP-Seq(GSE60440)	YDGHTACAWTGTADC	0.7281	1	0.8224	1
ZNF415(Zf)/HEK293-ZNF415.GFP-ChIP-Seq(GSE58341)	GRTGMTRGAGCC	0.7407	1	1	0.0494
Fos(bZIP)/TSC-Fos-ChIP-Seq(GSE110950)	NDATGASTCAYN	0.7407	1	0.2261	1
Duxbl(Homeobox)/NIH3T3-Duxbl.HA-ChIP-Seq(GSE119782)	TAAYCYAATCAA	0.7407	1	0.088	0.853
Tbr1(T-box)/Cortex-Tbr1-ChIP-Seq(GSE71384)	AAGGTGTKAA	0.7407	1	0.0002	1
Zac1(Zf)/Neuro2A-Plagl1-ChIP-Seq(GSE75942)	HAWGRGGCCM	0.7491	1	1	0
Hoxb4(Homeobox)/ES-Hoxb4-ChIP-Seq(GSE34014)	TGATTRATGGCY	0.7509	1	0.3148	1
TCFL2(HMG)/K562-TCF7L2-ChIP-Seq(GSE29196)	ACWTCAAAGG	0.7512	1	0.0067	1
ERRg(NR)/Kidney-ESRRG-ChIP-Seq(GSE104905)	GTGACCTTGRVN	0.7512	1	1	0
Otx2(Homeobox)/EpiLC-Otx2-ChIP-Seq(GSE56098)	NYTAATCCYB	0.7512	0.2865	0.4222	0.0001
Bach2(bZIP)/OCILy7-Bach2-ChIP-Seq(GSE44420)	TGCTGAGTCA	0.7512	1	1	1
Klf9(Zf)/GBM-Klf9-ChIP-Seq(GSE62211)	GCCACRCCCACY	0.7512	1	1	0
MYB(HTH)/ERMYB-Myb-ChIPSeq(GSE22095)	GGCVGTTR	0.7512	1	1	0
Tbx21(T-box)/GM12878-TBX21-ChIP-Seq(Encode)	AGGTGTGAAA	0.7512	1	0.5969	1
Tgif2(Homeobox)/mES-Tgif2-ChIP-Seq(GSE55404)	TGTCANYT	0.7512	1	0.0313	1
Cux2(Homeobox)/Liver-Cux2-ChIP-Seq(GSE35985)	HNRAATCAAT	0.7512	1	0.0608	1
Dlx3(Homeobox)/Kerainocytes-Dlx3-ChIP-Seq(GSE89884)	NDGTAATTAC	0.7689	1	0.0016	1
NF-E2(bZIP)/K562-NFE2-ChIP-Seq(GSE31477)	GATGACTCAGCA	0.7744	1	1	1
E2F1(E2F)/Hela-E2F1-ChIP-Seq(GSE22478)	CWGGCGGGAA	0.7749	1	0.5008	0
EKLF(Zf)/Erythrocyte-Klf1-ChIP-Seq(GSE20478)	NWGGGTGTGGCY	0.7973	1	0.5747	0.0019
Pax8(Paired,Homeobox)/Thyroid-Pax8-ChIP-Seq(GSE26938)	GTCATGCHTGRCTGS	0.7973	1	0.5348	0.61
Sox7(HMG)/ESC-Sox7-ChIP-Seq(GSE133899)	VVRRAACAATGG	0.8052	1	0.4036	1
Mouse_Recombination_Hotspot(Zf)/Testis-DMC1-ChIP-Seq(GSE24438)	ACTYKNATTCGTGNTACTTC	0.8214	1	0.8764	1
CEBP(bZIP)/ThioMac-CEBPb-ChIP-Seq(GSE21512)	ATTGCGCAAC	0.8433	1	0.0067	0.0007
Atf1(bZIP)/K562-ATF1-ChIP-Seq(GSE31477)	GATGACGTCA	0.8466	1	0.6334	0
PAX5(Paired,Homeobox),condensed/GM12878-PAX5-ChIP-Seq(GSE32465)	GTCACGCTCSCTGM	0.8521	1	1	1
Hnf1(Homeobox)/Liver-Foxa2-Chip-Seq(GSE25694)	GGTTAAWCATTAA	0.8521	1	0.7047	1
BATF(bZIP)/Th17-BATF-ChIP-Seq(GSE39756)	DATGASTCAT	0.8521	1	0.0516	1
KLF5(Zf)/LoVo-KLF5-ChIP-Seq(GSE49402)	DGGGYGKGGC	0.8521	1	1	0
GLIS3(Zf)/Thyroid-Glis3.GFP-ChIP-Seq(GSE103297)	CTCCCTGGGAGGCCN	0.8707	1	1	0.0975
Lhx1(Homeobox)/EmbryoCarcinoma-Lhx1-ChIP-Seq(GSE70957)	NNYTAATTAR	0.8707	1	0.0001	1
Foxa3(Forkhead)/Liver-Foxa3-ChIP-Seq(GSE77670)	BSNTGTTTACWYWGN	0.8798	1	0.0003	1
ZNF519(Zf)/HEK293-ZNF519.GFP-ChIP-Seq(GSE58341)	GAGSCCGAGC	0.8798	1	0.057	1
STAT1(Stat)/HelaS3-STAT1-ChIP-Seq(GSE12782)	NATTTCCNGGAAAT	0.8798	1	0.088	0
Klf4(Zf)/mES-Klf4-ChIP-Seq(GSE11431)	GCCACACCCA	0.8819	1	1	0
MITF(bHLH)/MastCells-MITF-ChIP-Seq(GSE48085)	RTCATGTGAC	0.8882	1	0.6892	0
Gli2(Zf)/GM2-Gli2-ChIP-Chip(GSE112702)	YSTGGGTGGTCT	0.9007	1	1	1
GFY(?)/Promoter	ACTACAATTCCC	0.9013	1	1	0
USF1(bHLH)/GM12878-Usf1-ChIP-Seq(GSE32465)	SGTCACGTGR	0.9013	1	0.4256	0
Atf2(bZIP)/3T3L1-Atf2-ChIP-Seq(GSE56872)	NRRTGACGTCAT	0.9013	1	0.6835	0
YY1(Zf)/Promoter	CAAGATGGCGGC	0.9044	1	1	0
Nr5a2(NR)/Pancreas-LRH1-ChIP-Seq(GSE34295)	BTCAAGGTCA	0.9134	1	1	0.0004
ZKSCAN1(Zf)/HepG2-ZKSCAN1-ChIP-Seq(Encode)	GCACAYAGTAGGKCY	0.9134	1	1	0.3746
Usf2(bHLH)/C2C12-Usf2-ChIP-Seq(GSE36030)	GTCACGTGGT	0.9134	1	0.1394	0
LXRE(NR),DR4/RAW-LXRb.biotin-ChIP-Seq(GSE21512)	RGGTTACTANAGGTCA	0.9134	1	0.1348	0
Tbx5(T-box)/HL1-Tbx5.biotin-ChIP-Seq(GSE21529)	AGGTGTCA	0.9134	1	0.6437	0.0005
GRE(NR),IR3/A549-GR-ChIP-Seq(GSE32465)	NRGVACABNVTGTYCY	0.9134	1	0.0913	1
Barx1(Homeobox)/Stomach-Barx1.3xFlag-ChIP-Seq(GSE69483)	AAACMATTAN	0.9171	1	1	1
Fox:Ebox(Forkhead,bHLH)/Panc1-Foxa2-ChIP-Seq(GSE47459)	NNNVCTGWGYAAACASN	0.9253	1	0.0122	1
STAT4(Stat)/CD4-Stat4-ChIP-Seq(GSE22104)	NYTTCCWGGAAR	0.9253	1	0.6066	0
NRF(NRF)/Promoter	STGCGCATGCGC	0.9253	1	1	0
MNT(bHLH)/HepG2-MNT-ChIP-Seq(Encode)	DGCACACGTG	0.9253	1	0.0653	0
Hoxa10(Homeobox)/ChickenMSG-Hoxa10.Flag-ChIP-Seq(GSE86088)	GGYAATGAAA	0.9253	1	1	1
PGR(NR)/EndoStromal-PGR-ChIP-Seq(GSE69539)	AAGAACATWHTGTTC	0.9253	1	0.9719	1
HNF1b(Homeobox)/PDAC-HNF1B-ChIP-Seq(GSE64557)	GTTAATNATTAA	0.9253	1	0.8731	1
NF1:FOXA1(CTF,Forkhead)/LNCAP-FOXA1-ChIP-Seq(GSE27824)	WNTGTTTRYTTTGGCA	0.9342	1	1	0.2791
bZIP:IRF(bZIP,IRF)/Th17-BatF-ChIP-Seq(GSE39756)	NAGTTTCABTHTGACTNW	0.9342	1	0.4274	1
c-Jun-CRE(bZIP)/K562-cJun-ChIP-Seq(GSE31477)	ATGACGTCATCY	0.9351	1	0.966	0.0002
Mef2b(MADS)/HEK293-Mef2b.V5-ChIP-Seq(GSE67450)	GCTATTTTTGGM	0.9351	1	0.0001	1
ZNF652/HepG2-ZNF652.Flag-ChIP-Seq(Encode)	TTAACCCTTTVNKKN	0.9351	1	0.6473	1
ZSCAN22(Zf)/HEK293-ZSCAN22.GFP-ChIP-Seq(GSE58341)	SMCAGTCWGAKGGAGGAGGC	0.9406	1	1	1
ZNF669(Zf)/HEK293-ZNF669.GFP-ChIP-Seq(GSE58341)	GARTGGTCATCGCCC	0.9406	1	1	0.0473
JunB(bZIP)/DendriticCells-Junb-ChIP-Seq(GSE36099)	RATGASTCAT	0.9415	1	0.0712	1
Ascl1(bHLH)/NeuralTubes-Ascl1-ChIP-Seq(GSE55840)	NNVVCAGCTGBN	0.9446	1	0.1073	1
EBF1(EBF)/Near-E2A-ChIP-Seq(GSE21512)	GTCCCCWGGGGA	0.9446	1	1	0.0574
E2F7(E2F)/Hela-E2F7-ChIP-Seq(GSE32673)	VDTTTCCCGCCA	0.9446	1	0.0682	0
NFkB-p65(RHD)/GM12787-p65-ChIP-Seq(GSE19485)	WGGGGATTTCCC	0.9503	1	0.017	1
ZBTB12(Zf)/HEK293-ZBTB12.GFP-ChIP-Seq(GSE58341)	NGNTCTAGAACCNGV	0.9628	1	1	0.5323
Sp5(Zf)/mES-Sp5.Flag-ChIP-Seq(GSE72989)	RGKGGGCGGAGC	0.9641	1	1	0
Egr2(Zf)/Thymocytes-Egr2-ChIP-Seq(GSE34254)	NGCGTGGGCGGR	0.9641	1	1	0
RORa(NR)/Liver-Rora-ChIP-Seq(GSE101115)	AAWCTAGGTCARDNN	0.9641	1	0.7047	0.0396
ZNF317(Zf)/HEK293-ZNF317.GFP-ChIP-Seq(GSE58341)	GTCWGCTGTYYCTCT	0.9653	1	1	0
ZEB1(Zf)/PDAC-ZEB1-ChIP-Seq(GSE64557)	VCAGGTRDRY	0.9683	1	0.4906	1
ZEB2(Zf)/SNU398-ZEB2-ChIP-Seq(GSE103048)	GNMCAGGTGTGC	0.9683	1	0.036	1
KLF14(Zf)/HEK293-KLF14.GFP-ChIP-Seq(GSE58341)	RGKGGGCGKGGC	0.9683	1	1	0
Slug(Zf)/Mesoderm-Snai2-ChIP-Seq(GSE61475)	SNGCACCTGCHS	0.9683	1	0.0766	1
SCRT1(Zf)/HEK293-SCRT1.eGFP-ChIP-Seq(Encode)	GCAACAGGTG	0.9753	1	1	1
JunD(bZIP)/K562-JunD-ChIP-Seq	ATGACGTCATCN	0.9815	1	1	0
Tbx6(T-box)/ESC-Tbx6-ChIP-Seq(GSE93524)	DAGGTGTBAA	0.9852	1	0.5183	1
STAT5(Stat)/mCD4+-Stat5-ChIP-Seq(GSE12346)	RTTTCTNAGAAA	0.9852	0.8693	0.2313	0
Rfx1(HTH)/NPC-H3K4me1-ChIP-Seq(GSE16256)	KGTTGCCATGGCAA	0.9872	1	1	0
GATA3(Zf),DR4/iTreg-Gata3-ChIP-Seq(GSE20898)	AGATGKDGAGATAAG	0.9872	0.8252	0.0001	1
DMRT1(DM)/Testis-DMRT1-ChIP-Seq(GSE64892)	TWGHWACAWTGTWDC	0.9891	1	1	1
E2A(bHLH),near_PU.1/Bcell-PU.1-ChIP-Seq(GSE21512)	NVCACCTGBN	0.9891	1	0.1186	1
ETS:RUNX(ETS,Runt)/Jurkat-RUNX1-ChIP-Seq(GSE17954)	RCAGGATGTGGT	0.9897	1	1	0
PAX5(Paired,Homeobox)/GM12878-PAX5-ChIP-Seq(GSE32465)	GCAGCCAAGCRTGACH	0.9933	1	1	1
EBF(EBF)/proBcell-EBF-ChIP-Seq(GSE21978)	DGTCCCYRGGGA	1	1	1	1
Zfp281(Zf)/ES-Zfp281-ChIP-Seq(GSE81042)	CCCCTCCCCCAC	1	1	0.9663	0.0108
AMYB(HTH)/Testes-AMYB-ChIP-Seq(GSE44588)	TGGCAGTTGG	1	1	1	0
Foxa2(Forkhead)/Liver-Foxa2-ChIP-Seq(GSE25694)	CYTGTTTACWYW	1	1	0	1
Pit1(Homeobox)/GCrat-Pit1-ChIP-Seq(GSE58009)	ATGMATATDC	1	1	0	1
Oct6(POU,Homeobox)/NPC-Pou3f1-ChIP-Seq(GSE35496)	WATGCAAATGAG	1	1	0.0006	1
PRDM10(Zf)/HEK293-PRDM10.eGFP-ChIP-Seq(Encode)	TGGTACATTCCA	1	1	0.1696	0.0651
AP-2gamma(AP2)/MCF7-TFAP2C-ChIP-Seq(GSE21234)	SCCTSAGGSCAW	1	1	1	0.0006
ZNF143|STAF(Zf)/CUTLL-ZNF143-ChIP-Seq(GSE29600)	ATTTCCCAGVAKSCY	1	1	1	0
Atf7(bZIP)/3T3L1-Atf7-ChIP-Seq(GSE56872)	NGRTGACGTCAY	1	1	0.6473	0
CTCF(Zf)/CD4+-CTCF-ChIP-Seq(Barski_et_al.)	AYAGTGCCMYCTRGTGGCCA	1	1	1	0.0092
Mef2a(MADS)/HL1-Mef2a.biotin-ChIP-Seq(GSE21529)	CYAAAAATAG	1	1	0	1
VDR(NR),DR3/GM10855-VDR+vitD-ChIP-Seq(GSE22484)	ARAGGTCANWGAGTTCANNN	1	1	0.8991	1
p53(p53)/Saos-p53-ChIP-Seq(GSE15780)	RRCATGYCYRGRCATGYYYN	1	1	0.0516	0.0001
p53(p53)/Saos-p53-ChIP-Seq	RRCATGYCYRGRCATGYYYN	1	1	0.0516	0.0001
KLF1(Zf)/HUDEP2-KLF1-CutnRun(GSE136251)	VDGGGYGGGGCY	1	1	1	0
ZNF7(Zf)/HepG2-ZNF7.Flag-ChIP-Seq(Encode)	CTGCCWVCTTTTRTA	1	1	0.0005	1
KLF3(Zf)/MEF-Klf3-ChIP-Seq(GSE44748)	NRGCCCCRCCCHBNN	1	1	1	0
Tbox:Smad(T-box,MAD)/ESCd5-Smad2_3-ChIP-Seq(GSE29422)	AGGTGHCAGACA	1	1	1	0.0837
Phox2b(Homeobox)/CLBGA-PHOX2B-ChIP-Seq(GSE90683)	TTAATTNAATTA	1	1	0.017	1
RFX(HTH)/K562-RFX3-ChIP-Seq(SRA012198)	CGGTTGCCATGGCAAC	1	1	1	0
HINFP(Zf)/K562-HINFP.eGFP-ChIP-Seq(Encode)	TWVGGTCCGC	1	1	0.6473	0.0151
ZNF189(Zf)/HEK293-ZNF189.GFP-ChIP-Seq(GSE58341)	TGGAACAGMA	1	1	1	1
Brn1(POU,Homeobox)/NPC-Brn1-ChIP-Seq(GSE35496)	TATGCWAATBAV	1	1	0.0006	1
PSE(SNAPc)/K562-mStart-Seq	WAVTCACCMTAASYDAAAAG	1	1	0.323	1
Brn2(POU,Homeobox)/NPC-Brn2-ChIP-Seq(GSE35496)	ATGAATATTC	1	1	1	1
RARg(NR)/ES-RARg-ChIP-Seq(GSE30538)	AGGTCAAGGTCA	1	1	0.6395	0.7895
EBNA1(EBV-virus)/Raji-EBNA1-ChIP-Seq(GSE30709)	GGYAGCAYDTGCTDCCCNNN	1	0.0674	0.5053	1
CREB5(bZIP)/LNCaP-CREB5.V5-ChIP-Seq(GSE137775)	VVATGACGTCAT	1	1	0.5142	0
Tbx20(T-box)/Heart-Tbx20-ChIP-Seq(GSE29636)	GGTGYTGACAGS	1	0.0029	0.0041	1
Mef2c(MADS)/GM12878-Mef2c-ChIP-Seq(GSE32465)	DCYAAAAATAGM	1	1	0.0052	1
ZNF341(Zf)/EBV-ZNF341-ChIP-Seq(GSE113194)	GGAACAGCCG	1	1	0.1751	0.0089
ZNF416(Zf)/HEK293-ZNF416.GFP-ChIP-Seq(GSE58341)	WDNCTGGGCA	1	1	1	1
Fosl2(bZIP)/3T3L1-Fosl2-ChIP-Seq(GSE56872)	NATGASTCABNN	1	1	0.786	1
RORgt(NR)/EL4-RORgt.Flag-ChIP-Seq(GSE56019)	AAYTAGGTCA	1	1	0.0568	0.5232
RORgt(NR)/EL4-RORgt.Flag-ChIP-Seq(GSE56019)	AAYTAGGTCA	1	1	0.0568	0.5232
RORgt(NR)/EL4-RORgt.Flag-ChIP-Seq(GSE56019)	AAYTAGGTCA	1	1	0.0568	0.5232
RORgt(NR)/EL4-RORgt.Flag-ChIP-Seq(GSE56019)	AAYTAGGTCA	1	1	0.0568	0.5232
RORgt(NR)/EL4-RORgt.Flag-ChIP-Seq(GSE56019)	AAYTAGGTCA	1	1	0.0568	0.5232
RORgt(NR)/EL4-RORgt.Flag-ChIP-Seq(GSE56019)	AAYTAGGTCA	1	1	0.0568	0.5232
RORgt(NR)/EL4-RORgt.Flag-ChIP-Seq(GSE56019)	AAYTAGGTCA	1	1	0.0568	0.5232
RORgt(NR)/EL4-RORgt.Flag-ChIP-Seq(GSE56019)	AAYTAGGTCA	1	1	0.0568	0.5232
RORgt(NR)/EL4-RORgt.Flag-ChIP-Seq(GSE56019)	AAYTAGGTCA	1	1	0.0568	0.5232
RORgt(NR)/EL4-RORgt.Flag-ChIP-Seq(GSE56019)	AAYTAGGTCA	1	1	0.0568	0.5232
RORgt(NR)/EL4-RORgt.Flag-ChIP-Seq(GSE56019)	AAYTAGGTCA	1	1	0.0568	0.5232
RORgt(NR)/EL4-RORgt.Flag-ChIP-Seq(GSE56019)	AAYTAGGTCA	1	1	0.0568	0.5232
RORgt(NR)/EL4-RORgt.Flag-ChIP-Seq(GSE56019)	AAYTAGGTCA	1	1	0.0568	0.5232
RORgt(NR)/EL4-RORgt.Flag-ChIP-Seq(GSE56019)	AAYTAGGTCA	1	1	0.0568	0.5232
RORgt(NR)/EL4-RORgt.Flag-ChIP-Seq(GSE56019)	AAYTAGGTCA	1	1	0.0568	0.5232
RORgt(NR)/EL4-RORgt.Flag-ChIP-Seq(GSE56019)	AAYTAGGTCA	1	1	0.0568	0.5232
Foxh1(Forkhead)/hESC-FOXH1-ChIP-Seq(GSE29422)	NNTGTGGATTSS	1	1	1	1
Mef2d(MADS)/Retina-Mef2d-ChIP-Seq(GSE61391)	GCTATTTTTAGC	1	1	0.0092	1
NFY(CCAAT)/Promoter	RGCCAATSRG	1	1	1	0
X-box(HTH)/NPC-H3K4me1-ChIP-Seq(GSE16256)	GGTTGCCATGGCAA	1	1	1	0
Reverb(NR),DR2/RAW-Reverba.biotin-ChIP-Seq(GSE45914)	GTRGGTCASTGGGTCA	1	1	1	0.204
OCT4-SOX2-TCF-NANOG(POU,Homeobox,HMG)/mES-Oct4-ChIP-Seq(GSE11431)	ATTTGCATAACAATG	1	1	0.3313	1
Rfx2(HTH)/LoVo-RFX2-ChIP-Seq(GSE49402)	GTTGCCATGGCAACM	1	1	1	0
Zfp809(Zf)/ES-Zfp809-ChIP-Seq(GSE70799)	GGGGCTYGKCTGGGA	1	0.8693	0.4274	0.3457
Pit1+1bp(Homeobox)/GCrat-Pit1-ChIP-Seq(GSE58009)	ATGCATAATTCA	1	1	0.3983	1
GATA(Zf),IR4/iTreg-Gata3-ChIP-Seq(GSE20898)	NAGATWNBNATCTNN	1	1	0.1959	1
Znf263(Zf)/K562-Znf263-ChIP-Seq(GSE31477)	CVGTSCTCCC	1	1	0.0001	1
MafF(bZIP)/HepG2-MafF-ChIP-Seq(GSE31477)	HWWGTCAGCAWWTTT	1	1	1	0.0007
NF1(CTF)/LNCAP-NF1-ChIP-Seq(Unpublished)	CYTGGCABNSTGCCAR	1	1	0.1555	1
Nrf2(bZIP)/Lymphoblast-Nrf2-ChIP-Seq(GSE37589)	HTGCTGAGTCAT	1	1	0.9225	0.4812
Nr5a2(NR)/mES-Nr5a2-ChIP-Seq(GSE19019)	BTCAAGGTCA	1	1	0.3887	0
DUX4(Homeobox)/Myoblasts-DUX4.V5-ChIP-Seq(GSE75791)	NWTAAYCYAATCAWN	1	0.8693	0.002	1
Jun-AP1(bZIP)/K562-cJun-ChIP-Seq(GSE31477)	GATGASTCATCN	1	1	1	1
Sp1(Zf)/Promoter	GGCCCCGCCCCC	1	1	1	0
Egr1(Zf)/K562-Egr1-ChIP-Seq(GSE32465)	TGCGTGGGYG	1	1	1	0
NF1-halfsite(CTF)/LNCaP-NF1-ChIP-Seq(Unpublished)	YTGCCAAG	1	1	0	1
NFIL3(bZIP)/HepG2-NFIL3-ChIP-Seq(Encode)	VTTACGTAAYNNNNN	1	1	0.1912	0.0005
Prop1(Homeobox)/GHFT1-PROP1.biotin-ChIP-Seq(GSE77302)	NTAATBNAATTA	1	1	0	1
FXR(NR),IR1/Liver-FXR-ChIP-Seq(Chong_et_al.)	AGGTCANTGACCTB	1	1	1	1
NFkB-p50,p52(RHD)/Monocyte-p50-ChIP-Chip(Schreiber_et_al.)	GGGGGAATCCCC	1	1	0.4071	1
TFE3(bHLH)/MEF-TFE3-ChIP-Seq(GSE75757)	GTCACGTGACYV	1	1	1	0
Sp2(Zf)/HEK293-Sp2.eGFP-ChIP-Seq(Encode)	YGGCCCCGCCCC	1	1	1	0
AP-2alpha(AP2)/Hela-AP2alpha-ChIP-Seq(GSE31477)	ATGCCCTGAGGC	1	1	1	0
RAR:RXR(NR),DR0/ES-RAR-ChIP-Seq(GSE56893)	AGGTCAAGGTCA	1	1	0.6437	0.2347
p73(p53)/Trachea-p73-ChIP-Seq(PRJNA310161)	NRRRCAWGTCCDGRCATGYY	1	1	0.0038	0.0008
BORIS(Zf)/K562-CTCFL-ChIP-Seq(GSE32465)	CNNBRGCGCCCCCTGSTGGC	1	1	1	0.1207
LRF(Zf)/Erythroblasts-ZBTB7A-ChIP-Seq(GSE74977)	AAGACCCYYN	1	1	1	1
HIC1(Zf)/Treg-ZBTB29-ChIP-Seq(GSE99889)	TGCCAGCB	1	1	0.0005	1
Phox2a(Homeobox)/Neuron-Phox2a-ChIP-Seq(GSE31456)	YTAATYNRATTA	1	1	0	1
GFX(?)/Promoter	ATTCTCGCGAGA	1	1	1	0
GFY-Staf(?,Zf)/Promoter	RACTACAATTCCCAGAAKGC	1	1	1	0
OCT:OCT(POU,Homeobox)/NPC-Brn1-ChIP-Seq(GSE35496)	ATGAATATTCATGAG	1	1	1	1
REST-NRSF(Zf)/Jurkat-NRSF-ChIP-Seq	GGMGCTGTCCATGGTGCTGA	1	1	1	1
Ronin(THAP)/ES-Thap11-ChIP-Seq(GSE51522)	RACTACAACTCCCAGVAKGC	1	1	1	0
ZBTB33(Zf)/GM12878-ZBTB33-ChIP-Seq(GSE32465)	GGVTCTCGCGAGAAC	1	1	1	0
ZFP3(Zf)/HEK293-ZFP3.GFP-ChIP-Seq(GSE58341)	GGGTTTTGAAGGATGARTAGGAGTT	1	1	1	0.1186
ZNF16(Zf)/HEK293-ZNF16.GFP-ChIP-Seq(GSE58341)	MACCTTCYATGGCTCCCTAKTGCCY	1	1	1	0.3085
ZNF382(Zf)/HEK293-ZNF382.GFP-ChIP-Seq(GSE58341)	GNCTGTASTRNTGBCTCHTT	1	1	1	1

## Sheet: Table S3
# Hyper-mCpH enhancers
CHR	START	END	GENE	Br-35d	Br-2y	Br-5y	Br-12y	Br-16y	Br-25y	Br-42y	Br-81y.1	Br-81y.2	Common_sample_N
chr1	3133891	3134283	PRDM16	0	0	0	0	0	0	0	1	1	2
chr1	3582035	3582407	WRAP73,TP73	0	0	0	0	0	0	0	1	1	2
chr1	3594206	3594277	MEGF6,WRAP73,TP73,TP73	0	0	0	0	1	0	0	1	1	3
chr1	6351007	6351537	GPR153,ACOT7,ZBTB48	0	0	0	0	0	0	0	1	1	2
chr1	7531062	7531540	PARK7	0	0	0	0	0	0	0	1	1	2
chr1	9195486	9195787	GPR157,SLC25A33	0	0	0	0	0	0	1	0	1	2
chr1	9222919	9223181	SPSB1	0	0	0	0	0	0	0	1	1	2
chr1	10849807	10850141	CASZ1,ANGPTL7	1	0	0	0	1	1	0	0	1	4
chr1	12213128	12213883	FBXO6,AGTRAP,MTHFR,CLCN6,MFN2,TNFRSF8,TNFRSF1B	0	0	0	0	0	0	0	1	1	2
chr1	12221931	12222397	FBXO6,AGTRAP,MTHFR,CLCN6,MFN2,TNFRSF8,TNFRSF1B	0	0	0	0	0	0	0	1	1	2
chr1	12227833	12229578	AGTRAP,MTHFR,CLCN6,TNFRSF8,TNFRSF1B,VPS13D	0	0	0	0	0	0	0	1	1	2
chr1	12235070	12235463	AGTRAP,MTHFR,CLCN6,TNFRSF8,TNFRSF1B	0	0	0	0	0	0	0	1	1	2
chr1	13931629	13932064	PDPN,PRDM2	0	0	0	1	0	0	0	1	0	2
chr1	14927160	14927496	KAZN	0	1	1	1	1	1	0	0	0	5
chr1	17425016	17425355	PADI2,PADI4	0	0	0	0	0	0	0	1	1	2
chr1	17454855	17455288	PADI4	0	0	0	1	1	0	1	1	1	5
chr1	17518941	17519138	ATP13A2,PADI3	0	0	0	0	0	0	0	1	1	2
chr1	20924301	20924404	CDA	0	0	0	0	0	0	0	1	1	2
chr1	22467332	22467678	CELA3B,CELA3A	0	0	0	0	0	0	0	1	1	2
chr1	23178080	23178304	C1QA,C1QC,C1QB	0	0	0	0	0	0	0	1	1	2
chr1	23839318	23839630	HNRNPR,ZNF436	0	0	0	0	0	0	1	1	1	3
chr1	23888678	23889201	ID3	0	1	0	0	0	0	0	0	1	2
chr1	24516636	24516983	PNRC2,GRHL3	0	0	0	1	0	0	0	1	0	2
chr1	24691833	24692082	PNRC2,GRHL3	1	0	1	0	1	1	0	1	1	6
chr1	24833128	24833464	NIPAL3,RCAN3,SRRM1,RUNX3	1	0	1	0	0	0	0	0	0	2
chr1	25353540	25353869	RUNX3,SYF2,C1orf63	0	0	0	0	0	0	0	1	1	2
chr1	25354376	25354504	RUNX3,SYF2,C1orf63	0	0	0	0	0	0	0	1	1	2
chr1	25355154	25355297	RUNX3,SYF2,C1orf63	0	0	0	0	0	0	0	1	1	2
chr1	25355468	25355649	RUNX3,SYF2,C1orf63	0	0	0	0	0	0	0	1	1	2
chr1	25357149	25357829	RUNX3,SYF2,C1orf63	0	0	0	0	0	0	0	1	1	2
chr1	25357926	25358422	RUNX3,SYF2,C1orf63	0	0	0	0	0	0	0	1	1	2
chr1	27935491	27936061	SLC9A1,SYTL1,WASF2,FGR,FGR,FGR,C1orf38,XKR8,EYA3	0	0	0	0	0	0	0	1	1	2
chr1	29253461	29253677	EPB41	0	0	0	1	0	0	1	1	1	4
chr1	31218107	31218539	LAPTM5	0	0	0	0	0	0	1	0	1	2
chr1	31223594	31223943	LAPTM5	0	0	0	0	0	0	0	1	1	2
chr1	31227443	31228328	LAPTM5	0	0	0	0	0	0	0	1	1	2
chr1	31233848	31234393	LAPTM5	0	0	0	0	1	0	1	1	1	4
chr1	31241795	31242280	LAPTM5	0	0	0	0	0	0	0	1	1	2
chr1	32166698	32166999	COL16A1	0	0	0	0	0	0	0	1	1	2
chr1	37235311	37235419	OSCP1	0	0	0	0	0	0	0	1	1	2
chr1	37784198	37784531	GRIK3,EPHA10	1	0	1	0	0	0	0	0	0	2
chr1	38958971	38959191	AKIRIN1	0	1	1	0	0	0	0	0	0	2
chr1	41952015	41952273	EDN2	0	0	0	0	0	0	0	1	1	2
chr1	44232152	44232509	ST3GAL3,IPO13,SLC6A9	0	1	0	0	1	0	0	1	1	4
chr1	44984751	44985020	RNF220,C1orf228	0	0	0	0	0	0	0	1	1	2
chr1	47677583	47677805	PDZK1IP1,TAL1	0	0	0	0	0	0	0	1	1	2
chr1	47700901	47701346	TAL1	1	0	1	0	0	1	0	0	0	3
chr1	49038282	49038602	SPATA6,BEND5	0	1	1	0	1	0	0	1	0	4
chr1	55413962	55414227	USP24	0	0	0	0	0	1	0	1	0	2
chr1	57376305	57376674	C1orf168,C8A,C8B	0	1	1	1	0	1	0	1	0	5
chr1	59392782	59392938	FGGY	0	1	1	1	0	0	0	1	1	5
chr1	59537686	59537803	FGGY	0	0	1	0	0	0	0	0	1	2
chr1	60009140	60009290	CYP2J2	0	0	1	0	0	0	0	1	1	3
chr1	60036299	60036428	FGGY	0	0	0	1	0	0	0	1	1	3
chr1	60140214	60140519	FGGY	0	0	0	0	0	1	0	1	1	3
chr1	60144543	60144796	FGGY	0	0	0	1	0	1	1	1	1	5
chr1	60148393	60148656	FGGY	0	0	0	1	0	0	0	1	1	3
chr1	60171567	60171859	FGGY	0	0	1	1	0	1	0	1	1	5
chr1	61478973	61479215	NFIA	1	0	0	1	0	0	0	0	0	2
chr1	65383044	65383557	JAK1	1	0	0	0	0	0	0	0	1	2
chr1	66277656	66278058	LEPROT,LEPR,LEPROT	1	1	1	0	0	0	0	0	0	3
chr1	66714465	66714786	PDE4B	0	1	0	0	0	0	0	1	0	2
chr1	66716160	66716649	PDE4B	0	0	0	0	0	0	0	1	1	2
chr1	66782459	66782839	PDE4B	0	0	1	0	0	0	0	1	0	2
chr1	66800202	66800555	PDE4B	0	1	1	1	0	0	0	0	1	4
chr1	66862032	66862547	PDE4B	0	0	1	1	0	0	0	0	1	3
chr1	66862994	66863164	PDE4B	0	0	1	0	1	0	0	0	0	2
chr1	66904732	66904991	PDE4B,MIER1	0	0	0	0	0	1	0	1	1	3
chr1	66954948	66955119	PDE4B,MIER1	0	1	0	1	0	1	1	0	0	4
chr1	67223993	67224234	MIER1,MIER1	0	1	0	1	1	0	0	1	0	4
chr1	84891288	84891509	PRKACB,SAMD13,SAMD13	0	0	1	0	0	1	0	0	0	2
chr1	85795855	85796291	DDAH1,CYR61	1	1	0	0	0	0	0	0	1	3
chr1	85796595	85797055	CYR61	1	1	0	0	0	0	0	0	0	2
chr1	85991291	85991622	DDAH1,CYR61	1	1	1	1	1	1	1	1	1	9
chr1	86078461	86078819	DDAH1,CYR61	0	0	0	0	0	1	0	1	0	2
chr1	89535751	89536015	GTF2B,GBP3,GBP1,GBP2,GBP4,GBP5	0	0	0	1	0	0	0	1	1	3
chr1	89752578	89752835	GTF2B,GBP3,GBP1,GBP2,GBP4,GBP5,LRRC8C	0	0	0	0	0	0	0	1	1	2
chr1	89916658	89916807	GBP3,GBP1,GBP2,GBP4,LRRC8B,LRRC8C	0	0	0	0	1	1	0	0	0	2
chr1	92196214	92196626	TGFBR3	0	0	0	0	0	1	0	1	1	3
chr1	92269494	92269966	TGFBR3,RPAP2,GLMN	0	0	0	1	1	1	0	1	1	5
chr1	94158127	94158185	DNTTIP2,GCLM	1	1	1	1	0	1	1	1	1	8
chr1	94158601	94159338	BCAR3,DNTTIP2,GCLM	1	0	1	0	0	1	1	1	1	6
chr1	94161111	94161471	DNTTIP2,GCLM	0	0	1	0	0	1	0	1	0	3
chr1	94169341	94169462	DNTTIP2,GCLM	0	0	0	0	0	0	0	1	1	2
chr1	94169670	94169961	DNTTIP2,GCLM	0	0	0	0	0	0	0	1	1	2
chr1	94535371	94535770	ARHGAP29	0	0	0	1	1	0	1	1	1	5
chr1	95264854	95265185	F3	1	1	1	1	1	1	1	1	1	9
chr1	100113534	100114036	PALMD,AGL	0	1	1	1	1	1	0	1	1	7
chr1	100820585	100820838	HIAT1,CDC14A	0	1	1	0	1	0	0	1	0	4
chr1	100827551	100827774	SLC35A3,HIAT1,CDC14A	0	0	1	0	0	1	1	0	0	3
chr1	100858865	100858991	SLC35A3,HIAT1,CDC14A	0	0	0	0	0	0	0	1	1	2
chr1	100905821	100906168	SLC35A3,HIAT1,CDC14A	0	0	0	0	0	0	0	1	1	2
chr1	100996437	100996829	SLC30A7,SLC30A7	0	1	0	0	0	1	0	1	1	4
chr1	101000887	101001063	SLC30A7,SLC30A7	1	1	0	0	0	0	0	0	1	3
chr1	101313094	101313246	SLC30A7,SLC30A7	0	0	0	1	1	0	0	0	0	2
chr1	101775588	101775858	S1PR1	1	1	1	1	0	1	0	1	0	6
chr1	101776223	101776281	S1PR1	1	1	1	1	0	1	0	1	1	7
chr1	108329022	108329589	VAV3	0	0	0	0	1	0	0	1	0	2
chr1	108439709	108440134	VAV3	0	0	0	0	0	0	1	1	1	3
chr1	108478082	108478329	VAV3	0	1	0	1	0	1	0	1	0	4
chr1	108478963	108479298	VAV3	0	1	0	0	0	1	0	0	0	2
chr1	108479405	108480123	VAV3	0	1	0	0	0	1	0	1	1	4
chr1	108584121	108584359	VAV3	1	1	0	1	1	0	0	0	1	5
chr1	108593971	108594173	VAV3	0	0	1	0	0	0	0	1	0	2
chr1	108594435	108594579	VAV3	0	1	1	0	1	1	0	1	1	6
chr1	108622242	108622251	VAV3,FAM102B	0	0	0	0	0	0	0	1	1	2
chr1	110333273	110333688	GNAI3,AMPD2,AMPD2,CSF1	0	0	0	0	0	0	0	1	1	2
chr1	110448900	110449220	GNAI3,AMPD2	0	1	1	1	0	1	0	1	1	6
chr1	110451717	110451917	CYB561D1,CYB561D1	0	0	0	1	0	1	0	1	1	4
chr1	111251861	111252073	CD53,LRIF1	0	0	0	0	0	0	0	1	1	2
chr1	111329904	111330079	KCNA2	0	1	0	0	0	0	0	0	1	2
chr1	111758440	111759106	CD53,CEPT1,DENND2D,CHI3L2,RAP1A	0	0	0	0	0	0	0	1	1	2
chr1	112048437	112048734	CEPT1,DRAM2,C1orf162,RAP1A,C1orf183	0	0	0	0	0	0	0	1	1	2
chr1	112058803	112059167	C1orf162,ADORA3,RAP1A,C1orf183,C1orf183	0	1	1	1	1	0	0	1	1	6
chr1	114656563	114656717	HIPK1	0	0	0	0	0	0	0	1	1	2
chr1	115722074	115722498	NGF	0	0	0	0	1	0	0	1	1	3
chr1	115873164	115873576	NGF	0	0	0	1	0	0	0	0	1	2
chr1	117030831	117031034	ATP1A1,ATP1A1	0	0	0	0	0	0	0	1	1	2
chr1	117032033	117032296	ATP1A1,ATP1A1,CD58	0	0	0	0	0	1	0	1	1	3
chr1	117046366	117046546	ATP1A1,ATP1A1,CD58,CD101	0	0	0	0	0	0	0	1	1	2
chr1	117533270	117533527	CD58,CD101	0	0	0	0	1	1	1	1	1	5
chr1	120255895	120256325	ADAM30	1	0	1	0	0	0	0	1	0	3
chr1	120275491	120275880	ADAM30	0	0	0	0	0	0	0	1	1	2
chr1	145009158	145009716	PDE4DIP,PDE4DIP,SEC22B,NOTCH2NL,NBPF10	1	0	1	0	0	0	0	0	0	2
chr1	145090155	145090603	PDE4DIP,PDE4DIP,SEC22B,NOTCH2NL,NBPF10	1	0	1	0	0	0	0	0	0	2
chr1	145113904	145114998	PDE4DIP,PDE4DIP,SEC22B,NOTCH2NL,NBPF10	0	1	1	0	1	1	0	1	1	6
chr1	145226678	145226829	PDE4DIP,PDE4DIP,SEC22B,NOTCH2NL,NBPF10	1	1	1	1	1	1	1	1	1	9
chr1	151909443	151909536	S100A10	0	0	1	0	0	0	1	0	1	3
chr1	151961675	151962369	S100A10,S100A11	0	0	0	0	1	0	0	1	1	3
chr1	152006910	152007460	SNX27,S100A11	0	1	1	0	0	1	1	1	1	6
chr1	152007615	152008057	THEM4	0	1	1	0	0	1	1	1	1	6
chr1	152010545	152011004	SNX27,S100A11	0	0	0	0	0	0	0	1	1	2
chr1	154392646	154393050	CRTC2,UBAP2L,C1orf43,UBAP2L,IL6R,ADAR	0	0	1	0	0	0	0	1	0	2
chr1	154395894	154396284	UBAP2L,C1orf43,UBAP2L,IL6R,ADAR	0	0	0	0	0	0	0	1	1	2
chr1	154468503	154468634	SHE	0	1	0	0	0	1	1	1	1	5
chr1	156805999	156806129	C1orf182,SH2D2A	0	0	1	1	0	0	1	1	1	5
chr1	156864713	156865066	PEAR1	0	0	0	0	0	0	0	1	1	2
chr1	157980631	157980890	KIRREL	0	0	0	0	0	0	0	1	1	2
chr1	157989414	157989935	KIRREL	0	0	0	0	0	0	0	1	1	2
chr1	158982200	158982857	PYHIN1,IFI16,AIM2	0	0	0	0	0	0	0	1	1	2
chr1	159798443	159799254	SLAMF8,SLAMF9	0	0	1	0	0	1	0	1	1	4
chr1	159859603	159860031	SLAMF8,TAGLN2,SLAMF9,COPA	0	0	0	0	0	0	0	1	1	2
chr1	159910997	159911192	CCDC19,ATP1A4	0	0	0	0	0	0	0	1	1	2
chr1	159961374	159961617	SLAMF8,SLAMF9	0	1	1	1	0	1	0	1	1	6
chr1	160680775	160680900	CD48,SLAMF7,CD244,ARHGAP30	0	0	0	0	0	0	0	1	1	2
chr1	160713171	160713322	COPA,CD48,SLAMF7,CD244,ARHGAP30,FCER1G	0	0	0	0	0	0	0	1	1	2
chr1	160714037	160714549	CD48,SLAMF7,CD244,ARHGAP30,FCER1G	0	0	0	0	0	0	0	1	1	2
chr1	160807359	160807588	SLAMF6,CD48,LY9,CD244,USF1,ARHGAP30	0	0	0	0	0	0	0	1	1	2
chr1	160877833	160878093	SLAMF7	0	1	0	0	0	0	1	0	0	2
chr1	161037907	161038726	CD48,CD244,USF1,ARHGAP30,DEDD,DEDD,FCER1G,FCGR2A,FCGR3A,FCGR3A	0	0	0	0	0	0	0	1	1	2
chr1	161469487	161469783	FCER1G,FCGR2A,HSPA6,ATF6	0	0	0	0	0	0	0	1	1	2
chr1	161706477	161706712	HSPA6,FCRLB,ATF6	1	0	1	0	0	0	0	0	0	2
chr1	161991847	161991976	OLFML2B	0	0	0	0	0	0	0	1	1	2
chr1	161998457	161998829	ATF6	0	0	0	0	0	0	0	1	1	2
chr1	162846595	162846764	DDR2,RGS4,RGS4,RGS4,RGS4	0	1	0	1	0	0	0	0	1	3
chr1	167423404	167424221	POU2F1,CD247,RCSD1	1	0	1	1	0	0	0	0	0	3
chr1	167438624	167439122	CD247,RCSD1	1	0	0	0	1	1	0	1	1	5
chr1	167486210	167486705	POU2F1,CD247,RCSD1	0	0	0	0	0	0	0	1	1	2
chr1	167602083	167602470	POU2F1,POU2F1,CD247,RCSD1	1	1	1	0	0	1	0	0	1	5
chr1	168479157	168479362	XCL2,XCL1	0	0	0	0	0	0	0	1	1	2
chr1	170636506	170636902	PRRX1	0	0	0	0	0	0	0	1	1	2
chr1	171191543	171191565	C1orf129,C1orf129	1	1	1	0	1	1	0	1	1	7
chr1	172630377	172630501	C1orf9,C1orf9	0	0	0	1	1	1	0	0	1	4
chr1	172666682	172666997	C1orf9,C1orf9,FASLG	0	0	0	1	0	0	0	1	1	3
chr1	172667452	172667583	C1orf9,C1orf9,FASLG	0	0	0	1	0	0	0	1	0	2
chr1	172900674	172900969	TNFSF18	0	0	0	1	0	0	1	0	0	2
chr1	172903010	172903534	TNFSF18,TNFSF4	0	0	0	0	0	1	0	0	1	2
chr1	172917653	172917863	TNFSF18	0	1	0	1	0	1	0	0	0	3
chr1	175160901	175161109	KIAA0040,KIAA0040	0	0	0	0	1	0	0	0	1	2
chr1	176501841	176501939	PAPPA2	0	0	0	0	0	0	0	1	1	2
chr1	176750451	176750537	PAPPA2	0	0	0	1	0	1	0	1	0	3
chr1	179296885	179297079	TOR3A,ABL2,SOAT1,AXDND1	0	0	0	0	0	1	0	1	0	2
chr1	180554738	180554883	MR1	0	0	0	0	0	0	0	1	1	2
chr1	181060502	181060611	STX6,IER5	0	1	0	0	0	0	0	0	1	2
chr1	182113385	182113953	GLUL,GLUL,RNASEL	1	0	1	1	1	0	1	1	1	7
chr1	182114686	182114888	GLUL,GLUL,RNASEL	1	0	0	0	1	0	0	0	0	2
chr1	182115300	182115596	GLUL,GLUL,RNASEL	1	0	0	0	1	0	0	1	0	3
chr1	182116340	182116866	GLUL,GLUL,RNASEL	1	0	1	0	1	0	0	1	1	5
chr1	182118170	182119053	GLUL,GLUL,RNASEL	1	0	1	0	1	0	0	0	1	4
chr1	182363463	182363693	GLUL,GLUL,RNASEL,NPL	1	1	1	1	1	1	1	1	0	8
chr1	182643740	182644063	RGS16	1	0	1	1	0	1	0	1	1	6
chr1	183149947	183150219	LAMC2	0	0	0	0	0	0	0	1	1	2
chr1	183557915	183558504	SMG7,NCF2,NCF2,ARPC5	0	0	0	0	0	1	0	1	1	3
chr1	183567713	183567879	NCF2,NCF2	0	0	0	0	0	0	0	1	1	2
chr1	183573035	183573933	NCF2,NCF2,ARPC5	0	0	0	0	0	0	0	1	1	2
chr1	183576409	183576668	SMG7,NCF2,NCF2,ARPC5	0	0	0	0	0	1	0	1	1	3
chr1	184922808	184923031	EDEM3,FAM129A,RNF2,SWT1,SWT1,IVNS1ABP	0	0	0	0	0	0	0	1	1	2
chr1	185315008	185315352	RNF2,SWT1,SWT1,IVNS1ABP	0	1	0	1	1	0	0	0	1	4
chr1	185374355	185374736	FAM129A,RNF2,SWT1,SWT1,IVNS1ABP	0	0	1	0	0	0	0	0	1	2
chr1	186052629	186052877	HMCN1,PDC	0	1	0	0	1	1	0	1	0	4
chr1	186587444	186588060	C1orf27,PTGS2,PLA2G4A	0	0	1	1	1	0	0	1	0	4
chr1	192458942	192459176	RGS1,RGS13,RGS2	1	1	1	1	0	1	1	1	1	8
chr1	192481549	192481949	RGS1,RGS2	0	0	1	0	0	0	0	0	1	2
chr1	192485848	192486563	RGS1,RGS2	0	0	0	0	0	0	0	1	1	2
chr1	192514282	192514417	RGS1	0	0	0	0	1	0	0	1	0	2
chr1	192542752	192542937	RGS1	0	0	1	0	1	0	0	0	0	2
chr1	192543300	192543508	RGS1	0	0	1	0	1	1	0	0	0	3
chr1	192562673	192562880	RGS1	1	1	0	0	0	0	0	0	0	2
chr1	192583467	192583478	RGS1	0	1	1	0	1	1	0	0	0	4
chr1	197238259	197238430	ZBTB41,CRB1	0	1	0	0	0	0	0	0	1	2
chr1	198136529	198137056	DENND1B,PTPRC	0	1	0	0	0	0	0	1	1	3
chr1	198512892	198513066	PTPRC	0	0	0	0	0	1	1	1	0	3
chr1	198625518	198626374	PTPRC	0	1	0	0	1	0	0	0	0	2
chr1	198650930	198651643	PTPRC	0	0	1	1	0	1	0	0	0	3
chr1	200076437	200076447	NR5A2	0	0	1	1	1	1	0	1	1	6
chr1	200323350	200323623	ZNF281,DDX59	0	0	0	1	0	0	0	1	1	3
chr1	200332454	200332650	ZNF281	1	0	1	0	0	1	0	1	1	5
chr1	200857233	200857815	KIF21B	0	0	0	0	1	0	0	0	1	2
chr1	201236006	201236165	C1orf106,PKP1,LAD1	1	0	1	0	0	0	0	1	0	3
chr1	201246115	201246382	PKP1	0	0	0	0	0	0	0	1	1	2
chr1	201280694	201280963	C1orf106,PKP1,LAD1	0	0	0	0	0	0	0	1	1	2
chr1	202055098	202055409	ELF3,GPR37L1	0	0	0	0	0	1	0	1	0	2
chr1	202132024	202132258	PTPN7,PTPN7	0	0	0	0	0	0	0	1	1	2
chr1	203244129	203244381	BTG2	0	0	0	0	0	0	0	1	1	2
chr1	203293246	203293605	TMEM183A,TMEM183B,BTG2,ZBED6	0	0	1	0	1	0	0	1	1	4
chr1	203481982	203482534	BTG2,ATP2B4	0	0	0	0	0	0	0	1	1	2
chr1	203489584	203489741	BTG2	0	0	0	0	0	0	0	1	1	2
chr1	203561987	203562359	BTG2,ZC3H11A	0	0	0	0	0	0	0	1	1	2
chr1	204058173	204058362	SOX13	0	0	0	0	0	0	0	1	1	2
chr1	204073791	204074252	LAX1,SOX13,PPP1R15B	0	0	0	0	0	0	0	1	1	2
chr1	205227547	205227721	TMEM81	0	0	0	0	0	0	0	1	1	2
chr1	205253892	205254222	NUAK2	0	0	0	0	0	0	0	1	1	2
chr1	205254805	205255191	RBBP5,DSTYK,NUAK2,RAB7L1	0	0	0	0	1	0	0	1	1	3
chr1	205257253	205257766	RBBP5,DSTYK,NUAK2,RAB7L1	0	0	0	0	1	0	0	1	1	3
chr1	205283024	205283394	RBBP5,NUAK2	1	0	0	0	0	0	0	0	1	2
chr1	205288770	205288915	TMEM81,RBBP5,NUAK2	0	0	0	0	0	0	1	0	1	2
chr1	205645820	205646052	DSTYK,TMCC2,CDK18,MFSD4,SLC45A3	0	0	0	0	1	1	1	1	1	5
chr1	206897147	206897463	RASSF5,MAPKAPK2	0	0	0	0	0	0	0	1	1	2
chr1	206910483	206910789	RASSF5,MAPKAPK2,FAIM3,FAIM3	0	0	0	0	0	0	0	1	1	2
chr1	206921953	206922243	IKBKE,RASSF5,RASSF5,MAPKAPK2	0	0	0	0	0	0	0	1	1	2
chr1	207671434	207671825	CD55,CR1,CD46	0	1	0	0	1	1	0	0	0	3
chr1	207821800	207821952	CR1L	1	1	0	1	0	1	1	1	1	7
chr1	207823430	207823599	CR1L	1	0	0	1	0	0	0	1	0	3
chr1	208081540	208081662	CD34	0	0	1	0	0	0	1	1	1	4
chr1	208085821	208086214	CD34	0	1	1	0	1	1	1	1	1	7
chr1	209571959	209572357	LAMB3	0	0	0	0	0	0	0	1	1	2
chr1	209589374	209589797	LOC642587,LAMB3,LAMB3,IRF6	0	0	0	0	1	1	1	1	1	5
chr1	209590107	209590333	LOC642587,LAMB3,LAMB3,IRF6	0	0	0	0	1	1	1	1	1	5
chr1	209591220	209591436	LOC642587,LAMB3,LAMB3,HSD11B1,IRF6	0	0	0	0	1	1	1	0	0	3
chr1	209820544	209820823	LAMB3,G0S2	0	0	0	0	0	0	0	1	1	2
chr1	209822403	209823008	LAMB3,G0S2,TRAF3IP3	0	0	0	0	0	0	0	1	1	2
chr1	209830400	209831026	LAMB3,G0S2,TRAF3IP3,C1orf74	0	0	0	0	0	0	0	1	1	2
chr1	209831470	209831550	LAMB3,LAMB3,LAMB3,G0S2,TRAF3IP3	0	0	0	0	0	0	0	1	1	2
chr1	209930112	209930553	G0S2,TRAF3IP3,C1orf74	0	0	0	0	0	0	0	1	1	2
chr1	209942657	209943400	LAMB3,G0S2,TRAF3IP3	0	0	0	0	0	0	0	1	1	2
chr1	210058060	210058292	LAMB3	0	1	0	1	0	0	1	1	1	5
chr1	210468396	210468551	HHAT	1	0	0	1	0	1	0	0	1	4
chr1	213101984	213102303	VASH2	0	0	0	0	0	1	1	1	1	4
chr1	214126796	214127172	PROX1	0	0	0	0	0	0	0	1	1	2
chr1	214157858	214157941	PROX1	1	1	1	1	0	0	0	0	1	5
chr1	214490616	214490868	SMYD2	1	1	0	1	1	0	0	0	1	5
chr1	214601098	214601566	PTPN14	0	1	0	0	0	0	0	1	0	2
chr1	221049992	221050390	HLX	1	1	0	0	0	0	0	1	1	4
chr1	221201814	221202202	HLX	0	0	0	0	1	0	0	0	1	2
chr1	221219252	221219404	HLX	0	1	0	1	0	0	0	1	0	3
chr1	221219642	221220032	HLX	0	1	0	1	0	0	0	1	0	3
chr1	221356304	221356835	HLX	0	0	0	0	0	0	0	1	1	2
chr1	221881394	221881826	DUSP10,DUSP10	0	0	0	0	1	0	0	0	1	2
chr1	221887766	221888016	DUSP10	0	0	0	0	0	0	0	1	1	2
chr1	221899063	221899285	DUSP10,DUSP10	0	0	0	0	0	1	0	1	1	3
chr1	221904432	221904724	DUSP10,DUSP10	1	0	0	0	0	0	0	1	1	3
chr1	221948604	221948790	DUSP10	0	0	1	0	0	0	0	1	0	2
chr1	221950157	221950602	DUSP10	0	0	1	1	0	1	0	0	0	3
chr1	221951076	221951724	DUSP10,DUSP10	0	0	1	1	0	1	0	1	1	5
chr1	222050666	222050976	DUSP10,DUSP10	0	0	0	1	0	1	0	0	0	2
chr1	223351179	223351462	TLR5	0	0	0	0	0	0	0	1	1	2
chr1	224022197	224022347	CAPN2,TP53BP2	0	1	0	0	0	0	0	0	1	2
chr1	224690718	224691054	WDR26	0	1	0	0	0	0	0	0	1	2
chr1	226014145	226014403	EPHX1,EPHX1	0	0	0	0	0	0	0	1	1	2
chr1	226841173	226841776	ITPKB	0	0	0	0	0	0	0	1	1	2
chr1	226864749	226865297	ITPKB	0	0	0	0	0	0	0	1	1	2
chr1	226911425	226911742	ITPKB	0	0	0	0	0	0	0	1	1	2
chr1	228917012	228917506	RHOU	0	0	0	0	0	1	0	0	1	2
chr1	228972324	228972426	RHOU	0	0	0	0	0	0	0	1	1	2
chr1	228973832	228974198	RHOU	0	0	0	0	0	0	0	1	1	2
chr1	229206013	229206222	RHOU	0	0	0	0	0	0	0	1	1	2
chr1	229294087	229294570	RHOU	0	1	0	0	0	0	0	1	1	3
chr1	229326926	229327085	RHOU	0	0	0	0	0	0	0	1	1	2
chr1	229357329	229357959	RAB4A	0	1	1	0	0	0	0	0	0	2
chr1	229365571	229365974	RHOU,SPHAR,C1orf96	1	0	0	0	0	0	0	1	0	2
chr1	229366402	229366798	C1orf96	1	0	0	0	0	0	0	1	1	3
chr1	232117893	232118046	TSNAX,DISC1	0	0	0	0	0	0	0	1	1	2
chr1	232725638	232725888	SIPA1L2	1	0	1	0	0	0	0	0	0	2
chr1	232726496	232726761	SIPA1L2	1	0	1	0	0	0	0	0	0	2
chr1	234623892	234624100	TARBP1	0	0	0	1	0	0	0	1	0	2
chr1	234749342	234749645	IRF2BP2	1	1	1	0	0	0	0	1	0	4
chr1	234907393	234907835	IRF2BP2	0	0	0	0	0	0	1	1	0	2
chr1	234914073	234914641	IRF2BP2	0	1	0	1	1	1	1	1	1	7
chr1	234977482	234978011	IRF2BP2	0	0	0	0	0	0	0	1	1	2
chr1	234980393	234980645	IRF2BP2	0	0	0	0	0	0	0	1	1	2
chr1	234981045	234981471	IRF2BP2,RBM34	0	0	0	0	0	0	0	1	1	2
chr1	234984948	234985284	IRF2BP2	0	0	0	0	1	0	0	1	1	3
chr1	234985592	234985878	IRF2BP2	0	0	0	0	1	0	0	1	1	3
chr1	234987212	234987644	IRF2BP2	0	0	0	1	0	0	0	1	1	3
chr1	235062665	235062809	IRF2BP2,ARID4B,ARID4B	0	1	0	0	0	0	0	1	0	2
chr1	235090546	235090894	IRF2BP2,ARID4B,ARID4B	0	0	0	0	0	0	0	1	1	2
chr1	235091073	235091332	IRF2BP2,ARID4B,ARID4B	0	0	0	0	0	0	1	1	1	3
chr1	235091427	235091813	IRF2BP2,ARID4B,ARID4B	0	0	0	0	0	0	1	1	1	3
chr1	235094853	235095190	RBM34,ARID4B,ARID4B	0	0	0	0	0	0	1	1	1	3
chr1	235096560	235096855	ARID4B,ARID4B	0	0	0	0	1	0	1	1	1	4
chr1	235097868	235098070	IRF2BP2,ARID4B,ARID4B	0	0	0	0	1	1	1	1	1	5
chr1	235106929	235107153	TARBP1,IRF2BP2,ARID4B,ARID4B	0	0	1	0	0	0	0	1	1	3
chr1	235108272	235108467	IRF2BP2,RBM34,ARID4B,ARID4B	0	0	1	0	0	0	0	1	0	2
chr1	235110834	235111403	IRF2BP2,ARID4B,ARID4B	0	0	0	0	0	0	0	1	1	2
chr1	235112749	235113173	IRF2BP2,ARID4B,ARID4B	0	0	0	0	0	0	0	1	1	2
chr1	235120162	235120433	IRF2BP2,ARID4B,ARID4B	0	0	0	0	1	0	0	0	1	2
chr1	236083263	236083651	GPR137B	0	0	0	0	0	0	0	1	1	2
chr1	236230188	236230739	LYST,GPR137B,LGALS8	0	0	1	1	0	0	1	1	0	4
chr1	242609605	242610011	PLD5,PLD5	1	1	0	0	0	0	0	1	0	3
chr1	243584021	243584680	CEP170,SDCCAG8,AKT3,AKT3	1	0	1	0	0	1	1	0	0	4
chr1	245080504	245080636	C1orf101	1	0	0	0	0	0	0	0	1	2
chr1	245751114	245751532	KIF26B	0	0	1	0	0	0	0	1	0	2
chr1	247574986	247575390	AHCTF1,NLRP3,NLRP3	0	0	0	1	0	0	0	0	1	2
chr2	1424847	1425347	TPO,TPO	0	0	1	0	0	0	0	1	0	2
chr2	1466247	1466632	TPO,TPO	1	0	0	0	0	0	1	0	0	2
chr2	1608919	1609202	PXDN	1	1	0	0	0	0	0	0	0	2
chr2	1735614	1736022	PXDN	0	1	0	1	0	0	1	1	0	4
chr2	7012587	7012814	CMPK2,RSAD2	0	1	1	1	1	0	1	1	0	6
chr2	8379033	8379316	ID2	0	1	1	0	0	1	0	1	1	5
chr2	8379767	8380302	ID2	0	1	1	0	0	1	0	0	1	4
chr2	8416191	8416438	ID2	1	1	0	0	0	0	0	0	0	2
chr2	8456047	8456179	ID2	0	0	1	0	0	0	1	1	0	3
chr2	8548793	8549175	ID2	0	0	0	0	0	1	1	1	1	4
chr2	8677727	8677914	ID2,KIDINS220	0	0	0	0	0	0	0	1	1	2
chr2	8726254	8726639	ID2	0	0	0	0	0	0	0	1	1	2
chr2	8743061	8743194	ID2	0	0	1	0	0	0	0	1	1	3
chr2	9830441	9830702	KLF11,KLF11	0	0	0	0	0	0	0	1	1	2
chr2	9955950	9956409	TAF1B,GRHL1	0	1	0	0	0	1	1	1	1	5
chr2	10501440	10501782	C2orf48	0	1	0	0	0	1	0	1	1	4
chr2	11837707	11837887	E2F6,LPIN1	0	0	0	0	0	0	0	1	1	2
chr2	11841997	11842371	E2F6,LPIN1	0	0	0	0	0	1	0	1	1	3
chr2	12197653	12197928	LPIN1	0	0	1	0	0	0	0	1	1	3
chr2	12308947	12309431	LPIN1	1	1	1	1	1	0	1	1	1	8
chr2	12309855	12310149	LPIN1	1	1	1	1	1	0	1	1	1	8
chr2	12317202	12317459	LPIN1	1	1	1	1	1	1	1	1	1	9
chr2	12417696	12417905	TRIB2	0	1	0	1	0	0	0	1	0	3
chr2	12443294	12443605	TRIB2	1	1	0	0	1	0	1	1	1	6
chr2	12538008	12538228	TRIB2	0	1	1	0	0	1	1	1	1	6
chr2	16028788	16029111	NBAS,DDX1	1	0	0	0	0	1	0	0	0	2
chr2	16030051	16030242	NBAS,DDX1,MYCN	1	0	0	0	0	1	0	1	0	3
chr2	16122453	16123200	NBAS,MYCN	1	0	1	0	1	0	1	0	1	5
chr2	16404568	16404813	MYCN	0	0	0	0	0	0	0	1	1	2
chr2	18228914	18229038	MSGN1	0	0	0	0	0	0	0	1	1	2
chr2	19340591	19340734	OSR1	1	1	1	1	1	0	0	0	0	5
chr2	20372050	20372172	SDC1,SDC1	0	0	0	0	0	0	0	1	1	2
chr2	20384416	20384642	HS1BP3	0	0	0	0	0	0	0	1	1	2
chr2	20385260	20385778	TTC32,HS1BP3	0	0	0	0	0	0	0	1	1	2
chr2	20386283	20386578	TTC32,HS1BP3	0	0	0	0	0	0	0	1	1	2
chr2	20624612	20624982	HS1BP3	0	0	0	0	0	0	0	1	1	2
chr2	20706791	20707147	HS1BP3	0	0	0	0	0	0	0	1	1	2
chr2	20768809	20769168	RHOB,GDF7	0	0	0	0	0	0	0	1	1	2
chr2	23609943	23610311	KLHL29	0	0	1	0	1	1	0	0	0	3
chr2	24705481	24705982	ITSN2	0	0	0	0	0	1	0	1	1	3
chr2	28182324	28182658	GCKR,RBKS,FOSL2	1	1	0	0	0	0	0	0	0	2
chr2	28767576	28768254	SPDYA,TRMT61B,WDR43	0	0	0	0	0	0	1	1	1	3
chr2	29670447	29670778	ALK	0	1	1	1	0	0	0	1	1	5
chr2	29674441	29674554	ALK	0	1	1	1	0	0	0	0	0	3
chr2	29746427	29746759	ALK	0	1	0	0	0	0	0	1	1	3
chr2	29803354	29803753	ALK	1	0	0	0	0	0	0	1	1	3
chr2	29836771	29837012	ALK	0	0	0	0	0	0	0	1	1	2
chr2	30141215	30141484	ALK	0	0	0	0	0	0	0	1	1	2
chr2	30446574	30446684	YPEL5	1	0	0	0	0	0	0	1	0	2
chr2	30448125	30448425	YPEL5,LBH	1	1	0	0	0	0	0	0	0	2
chr2	30559982	30560170	YPEL5	0	0	0	0	0	0	0	1	1	2
chr2	33441691	33441836	LTBP1	0	0	0	0	0	0	1	1	0	2
chr2	33596058	33596304	RASGRP3	0	1	0	0	0	0	0	1	1	3
chr2	33702756	33702976	RASGRP3,RASGRP3	0	0	0	1	0	0	0	0	1	2
chr2	37603882	37604154	QPCT	0	0	0	0	0	1	1	1	1	4
chr2	37789550	37789826	EIF2AK2,CDC42EP3	1	1	0	0	0	0	0	0	0	2
chr2	37797953	37798358	EIF2AK2,CDC42EP3	1	1	1	0	0	1	0	1	1	6
chr2	37827811	37828357	EIF2AK2,EIF2AK2,QPCT,CDC42EP3,CYP1B1	1	1	1	0	1	0	0	0	0	4
chr2	37897080	37897760	QPCT,CDC42EP3,CYP1B1	0	1	0	1	0	0	0	0	1	3
chr2	38323202	38323810	CDC42EP3,CYP1B1	0	1	1	0	1	1	1	1	1	7
chr2	39732092	39732298	MAP4K3	0	0	0	0	0	0	0	1	1	2
chr2	42182061	42182670	PKDCC	0	0	0	0	0	0	0	1	1	2
chr2	42332532	42332812	EML4	0	0	0	1	1	0	1	1	1	5
chr2	42333001	42333603	EML4	0	0	0	1	1	0	1	1	1	5
chr2	42351253	42351626	EML4	0	0	0	0	0	0	0	1	1	2
chr2	43020336	43020977	HAAO	1	0	1	0	0	0	1	0	1	4
chr2	43354941	43355119	OXER1,ZFP36L2	0	0	0	0	0	0	0	1	1	2
chr2	43355395	43355512	OXER1,ZFP36L2	0	0	0	0	0	0	0	1	1	2
chr2	43379449	43379628	ZFP36L2,THADA,THADA	0	0	0	0	0	0	0	1	1	2
chr2	46483860	46484088	RHOQ	0	1	0	0	1	0	0	0	0	2
chr2	46561811	46562247	SOCS5,SOCS5	0	1	1	1	0	0	0	1	1	5
chr2	46689045	46689341	RHOQ,TTC7A,MCFD2	0	1	0	0	0	0	0	1	0	2
chr2	48941628	48941642	STON1-GTF2A1L,STON1,STON1-GTF2A1L,LHCGR	0	0	1	1	0	1	0	0	1	4
chr2	55320625	55320761	RTN4	0	1	0	1	0	1	0	1	1	5
chr2	55338983	55339153	RTN4,RTN4,CCDC88A	1	1	0	0	0	0	0	0	0	2
chr2	55364137	55364395	RTN4	0	0	0	0	1	0	0	1	1	3
chr2	58135925	58136279	VRK2,VRK2,VRK2	0	0	1	1	0	1	1	0	1	5
chr2	58334895	58335527	VRK2,VRK2,VRK2	0	1	0	0	0	0	1	0	1	3
chr2	61112067	61112568	REL	1	1	1	1	1	0	0	0	0	5
chr2	63287182	63287416	OTX1	1	1	1	0	0	0	0	0	0	3
chr2	64439546	64439941	PELI1,AFTPH,SERTAD2	0	0	0	0	0	0	0	1	1	2
chr2	64450212	64450525	PELI1,AFTPH,SERTAD2	0	0	0	0	0	0	0	1	1	2
chr2	65173308	65173867	AFTPH,SERTAD2	0	0	0	0	0	0	0	1	1	2
chr2	65804222	65804385	RAB1A	0	0	1	1	1	0	0	0	0	3
chr2	68917276	68917507	PPP3R1,APLF,PROKR1,ARHGAP25,ARHGAP25	0	0	0	1	1	1	0	1	1	5
chr2	68989889	68990241	PLEK,FBXO48,APLF,ARHGAP25,ARHGAP25	0	0	0	0	1	0	1	1	1	4
chr2	68993342	68993784	PLEK,FBXO48,ARHGAP25,ARHGAP25	0	0	0	0	1	0	1	1	1	4
chr2	68994240	68994671	FBXO48,APLF,ARHGAP25,ARHGAP25	0	0	0	0	1	0	1	1	1	4
chr2	68994705	68995199	FBXO48,ARHGAP25,ARHGAP25	0	0	0	0	1	0	0	1	1	3
chr2	69035170	69035391	PLEK,FBXO48,APLF,ARHGAP25	0	0	0	0	0	0	0	1	1	2
chr2	69056301	69056845	PLEK,FBXO48,APLF,ARHGAP25,ARHGAP25	0	0	0	0	0	0	0	1	1	2
chr2	69088601	69088775	PLEK,FBXO48,APLF,ARHGAP25	0	1	0	1	0	0	0	0	0	2
chr2	69390293	69390547	ARHGAP25,ARHGAP25	1	1	0	0	0	0	0	0	1	3
chr2	70847317	70847463	ADD2,ADD2,FIGLA	0	0	0	0	0	0	0	1	1	2
chr2	74206209	74206465	TET3,MOBKL1B,SLC4A5	0	1	1	0	0	1	0	0	0	3
chr2	74801154	74801351	DOK1	0	1	0	0	0	0	0	1	0	2
chr2	74968770	74968998	TLX2,HK2	0	0	0	0	0	0	0	1	1	2
chr2	75072652	75072899	HK2	0	0	0	0	1	0	1	1	0	3
chr2	75076703	75076941	HK2	0	1	1	0	1	1	1	1	1	7
chr2	85933699	85934099	SH2D6,GNLY	0	0	0	0	0	0	0	1	1	2
chr2	85935758	85936129	SFTPB	0	0	1	0	0	0	0	1	1	3
chr2	85955456	85955832	SH2D6	0	1	0	0	0	0	0	0	1	2
chr2	86030361	86030633	SH2D6	0	0	0	0	0	0	0	1	1	2
chr2	87036674	87037618	CD8A,CD8A,CD8B	0	0	1	1	1	0	0	0	0	3
chr2	96401091	96401346	DUSP2	0	1	1	1	1	1	0	1	0	6
chr2	99344413	99344676	INPP4A,MGAT4A	0	0	1	0	1	0	0	0	0	2
chr2	99391741	99391953	TSGA10,C2orf15	0	0	0	0	0	0	0	1	1	2
chr2	101397207	101397582	C2orf29	0	1	0	0	0	0	0	0	1	2
chr2	101946998	101947171	RNF149,MAP4K4,MAP4K4	0	0	0	0	0	0	1	0	1	2
chr2	102081384	102081611	RNF149,RFX8,MAP4K4,MAP4K4	0	0	0	1	0	0	0	1	1	3
chr2	102239626	102240004	TBC1D8,RNF149,MAP4K4,MAP4K4,IL1R2	0	1	0	1	1	1	0	1	1	6
chr2	102628788	102628974	MAP4K4,MAP4K4,IL1R2,IL1R2,IL1R1,IL18R1,IL18RAP	0	0	0	0	1	0	0	0	1	2
chr2	102666464	102666883	IL1R2,IL1R1,IL18R1,IL18RAP	1	1	0	0	0	0	0	0	0	2
chr2	102678622	102679220	IL1R2,IL1R1,IL18R1	0	0	0	0	0	0	0	1	1	2
chr2	102730911	102731144	MAP4K4,MAP4K4,IL1R1,IL18R1	0	0	0	0	0	0	0	1	1	2
chr2	102856746	102856850	IL1R2,IL1R1,IL18RAP	0	0	0	0	0	0	0	1	1	2
chr2	102920800	102921075	IL1RL1,IL18R1	0	0	0	0	1	0	0	1	0	2
chr2	102921160	102921494	IL1RL1,IL18R1	0	0	0	0	1	0	0	1	0	2
chr2	102952325	102952611	IL1RL1,IL18R1	1	1	1	1	1	1	1	1	1	9
chr2	103096908	103097280	IL1R2,IL1R1,IL18R1,IL18RAP	0	0	1	0	0	0	0	1	1	3
chr2	105405664	105405834	POU3F3	1	1	0	0	0	0	0	0	0	2
chr2	106355263	106355524	NCK2	0	0	0	1	0	1	0	1	1	4
chr2	109206329	109206788	LIMS1,LIMS1,LIMS1,RANBP2	1	0	1	0	1	0	0	0	0	3
chr2	111609988	111610589	BCL2L11	0	0	0	0	0	0	0	1	1	2
chr2	111976914	111977297	BCL2L11	0	0	1	0	0	0	0	1	1	3
chr2	112208180	112208564	BCL2L11	1	1	1	1	0	0	0	1	1	6
chr2	112292558	112292777	BCL2L11	0	0	0	1	0	0	0	0	1	2
chr2	112376562	112376898	BCL2L11	1	1	0	0	1	0	0	1	1	5
chr2	112428952	112429342	MERTK	0	0	0	1	0	0	1	0	1	3
chr2	113465868	113466153	IL1A,IL1B,IL36G,IL36B,IL1RN	0	0	1	0	0	0	0	1	1	3
chr2	113916006	113916157	IL1B,IL36G,IL36B,IL1RN	0	0	0	0	1	0	0	1	1	3
chr2	114132430	114132930	IL36G,IL36B,IL36RN,IL1RN,CBWD2	0	0	0	0	0	1	1	1	1	4
chr2	114133977	114134140	IL36G,IL36B,IL1RN,CBWD2	0	0	0	0	0	1	1	0	0	2
chr2	114134240	114134872	IL36G,IL36B,IL1RN,CBWD2	0	0	0	0	0	1	1	1	1	4
chr2	114144753	114144946	IL36G,IL36B,IL36RN,IL1RN,CBWD2	0	0	0	0	0	0	0	1	1	2
chr2	119660312	119660603	DBI	0	0	0	0	0	0	0	1	1	2
chr2	119683174	119683384	DBI	0	0	0	0	0	0	1	0	1	2
chr2	119683687	119683904	DBI	0	0	0	0	0	0	1	0	1	2
chr2	119694652	119694763	DBI	0	0	0	0	0	0	0	1	1	2
chr2	121523492	121523901	GLI2	0	1	0	0	0	0	0	1	1	3
chr2	133407314	133407482	LYPD1,LYPD1	1	1	0	1	1	0	0	1	1	6
chr2	134193030	134193115	NCKAP5	0	0	0	0	0	1	0	1	1	3
chr2	134322407	134322631	NCKAP5	1	0	1	1	0	1	1	1	0	6
chr2	135426529	135426662	TMEM163,CCNT2	0	0	0	0	0	0	0	1	1	2
chr2	135495364	135495623	MGAT5,CCNT2,RAB3GAP1	0	0	0	0	0	0	0	1	1	2
chr2	136870879	136871100	UBXN4,CXCR4,CXCR4	1	0	0	0	0	1	0	0	0	2
chr2	136878910	136879068	UBXN4,CXCR4,CXCR4	1	0	1	1	1	1	0	1	1	7
chr2	136880226	136880532	UBXN4,CXCR4,CXCR4	1	0	1	1	1	1	0	0	0	5
chr2	136883524	136883773	CXCR4,CXCR4	1	0	1	1	1	1	0	1	1	7
chr2	136889520	136890641	UBXN4,CXCR4,CXCR4	1	0	1	0	0	0	0	0	1	3
chr2	136964188	136964556	CXCR4,CXCR4	0	0	0	0	0	0	0	1	1	2
chr2	136964808	136965228	UBXN4,CXCR4,CXCR4	0	0	0	0	0	0	0	1	1	2
chr2	136970388	136970710	UBXN4,CXCR4,CXCR4	0	0	0	0	0	0	0	1	1	2
chr2	136971782	136972392	UBXN4,CXCR4,CXCR4	0	0	0	0	0	0	0	1	1	2
chr2	136983439	136984097	UBXN4,CXCR4,CXCR4	0	0	1	0	0	1	0	1	1	4
chr2	136995840	136996132	UBXN4,CXCR4,CXCR4	0	0	0	0	0	1	0	0	1	2
chr2	136996318	136996892	UBXN4,CXCR4,CXCR4	0	0	1	1	0	1	0	1	1	5
chr2	137063280	137063468	CXCR4,CXCR4	0	0	0	0	0	0	0	1	1	2
chr2	137084668	137085432	CXCR4,CXCR4	0	0	0	0	0	0	0	1	1	2
chr2	137134367	137134774	CXCR4,CXCR4	1	0	1	1	0	0	0	1	1	5
chr2	137139482	137140258	CXCR4,CXCR4	0	1	0	1	1	1	1	1	1	7
chr2	137142069	137142423	CXCR4,CXCR4	0	1	0	0	0	0	0	1	0	2
chr2	145136238	145136489	ZEB2	1	0	0	0	0	0	0	0	1	2
chr2	145362861	145363070	ZEB2	0	0	0	1	0	0	1	0	0	2
chr2	145365336	145365835	GTDC1,ZEB2	0	1	0	0	0	0	0	0	1	2
chr2	145418039	145419056	GTDC1,ZEB2	0	1	1	1	0	0	1	1	1	6
chr2	145439912	145440212	ZEB2	1	1	1	0	0	0	0	0	0	3
chr2	145440674	145441287	ZEB2	0	0	0	1	0	0	0	1	1	3
chr2	145461218	145461913	GTDC1,ZEB2	0	0	1	1	0	1	0	0	1	4
chr2	145463257	145463471	ZEB2	0	0	0	0	0	1	0	0	1	2
chr2	145756118	145756307	ZEB2	0	1	0	1	0	1	0	1	1	5
chr2	148318690	148318914	ACVR2A	0	1	1	0	0	1	0	1	0	4
chr2	148389005	148389228	ACVR2A	0	0	0	0	0	0	0	1	1	2
chr2	148394087	148394646	ACVR2A	1	1	1	1	1	1	1	1	1	9
chr2	154335936	154336181	RPRM	0	0	1	1	0	1	1	1	0	5
chr2	156002242	156002543	KCNJ3	0	1	1	0	0	0	0	1	0	3
chr2	157038752	157038990	NR4A2	0	0	0	1	0	0	0	1	1	3
chr2	157262022	157262267	NR4A2,GPD2	0	0	0	1	0	1	1	1	1	5
chr2	158273487	158273978	CYTIP	0	1	1	1	1	1	1	0	1	7
chr2	158320847	158320989	CYTIP,ACVR1,ACVR1	0	0	0	0	0	0	0	1	1	2
chr2	160371940	160372153	BAZ2B,MARCH7,CD302,LY75	1	0	0	0	0	0	1	0	0	2
chr2	160752173	160752279	LY75	1	0	0	0	0	0	1	1	1	4
chr2	161077067	161077509	ITGB6	0	0	0	0	0	0	0	1	1	2
chr2	161078300	161078513	ITGB6	0	0	0	1	0	0	0	1	1	3
chr2	161924330	161924566	TANK	0	1	0	0	0	0	0	0	1	2
chr2	161995715	161996095	TANK,TANK	0	0	1	1	1	1	0	1	1	6
chr2	162943490	162943739	DPP4,FAP	0	0	0	0	0	0	0	1	1	2
chr2	164991272	164991524	FIGN	0	0	1	0	0	0	0	1	0	2
chr2	165766653	165766876	COBLL1,SLC38A11	1	1	0	1	0	1	0	0	0	4
chr2	166649551	166649790	GALNT3	1	1	1	0	1	1	0	0	1	6
chr2	168047882	168048211	XIRP2	0	0	0	0	0	0	0	1	1	2
chr2	169816441	169816821	ABCB11	0	0	0	0	1	1	0	0	0	2
chr2	169961196	169961524	NOSTRIN,DHRS9,DHRS9	0	1	0	0	0	0	0	1	1	3
chr2	173124850	173125085	ITGA6	1	1	1	1	1	0	1	1	1	8
chr2	173126098	173126272	ITGA6	0	0	1	0	0	0	1	1	0	3
chr2	173941754	173942308	ZAK	1	1	1	1	0	0	1	1	0	6
chr2	174129335	174129853	ZAK	1	0	0	0	0	0	0	1	0	2
chr2	174856370	174856618	SP3,SP3,CIR1	0	0	1	0	0	0	0	1	0	2
chr2	174884477	174884877	SP3,SP3	0	0	0	0	0	0	0	1	1	2
chr2	174885561	174886314	SP3	0	1	1	0	0	0	1	1	1	5
chr2	174886492	174886884	SP3	0	1	1	0	0	0	1	0	0	3
chr2	174888201	174889400	SP3,SP3	0	0	1	0	0	0	0	1	1	3
chr2	176425428	176425597	ATF2	0	1	0	1	1	1	1	1	1	7
chr2	177861889	177862194	HNRNPA3,NFE2L2,NFE2L2	0	0	0	1	1	1	1	0	1	5
chr2	178030872	178031290	NFE2L2,NFE2L2	0	0	0	1	0	0	0	0	1	2
chr2	182007427	182007580	ITGA4	0	0	0	0	0	1	1	0	0	2
chr2	182177649	182177833	ITGA4	0	0	0	0	0	0	0	1	1	2
chr2	182367881	182368047	ITGA4	0	0	0	1	0	0	1	0	1	3
chr2	191930608	191930782	NAB1,STAT1,STAT4	0	1	1	0	1	1	1	1	0	6
chr2	192082382	192082563	MYO1B,MYO1B	0	1	1	0	1	0	0	1	1	5
chr2	192709927	192710444	SDPR	0	0	0	0	1	1	0	1	1	4
chr2	197974548	197974560	ANKRD44	0	0	0	0	0	1	0	0	1	2
chr2	198024213	198024664	SF3B1,COQ10B	0	1	1	1	0	1	1	1	1	7
chr2	198077478	198077610	ANKRD44,SF3B1,COQ10B,MOBKL3,MOBKL3,MOBKL3	0	0	0	0	1	0	1	0	1	3
chr2	198081229	198081750	HSPD1,HSPD1,MARS2	1	0	0	0	0	0	0	1	1	3
chr2	198123324	198123674	ANKRD44,SF3B1,COQ10B	0	1	0	1	0	0	0	0	1	3
chr2	198143933	198144271	PGAP1,ANKRD44,SF3B1,MOBKL3,MOBKL3,MOBKL3	0	0	0	0	0	0	0	1	1	2
chr2	202127532	202127774	CLK1,CLK1,FAM126B,CFLAR,CFLAR,CFLAR,CASP8,CASP8,CASP8	0	1	0	1	1	0	0	1	0	4
chr2	204572883	204573028	CD28,CTLA4,ICOS	1	0	0	0	0	0	1	0	0	2
chr2	204575159	204575221	CD28,CTLA4,ICOS	1	0	0	0	0	0	1	0	1	3
chr2	204722476	204722601	CD28,CTLA4,ICOS	0	1	1	0	0	1	0	0	0	3
chr2	204798836	204799123	CD28,CTLA4,ICOS	0	0	0	0	1	0	0	1	1	3
chr2	204887951	204888087	CD28,CTLA4,ICOS	1	0	1	0	0	0	0	0	1	3
chr2	206562928	206563275	NRP2,INO80D	1	0	1	1	0	0	0	1	0	4
chr2	206563648	206564168	INO80D	1	1	1	1	0	0	1	1	1	7
chr2	206564438	206564682	NRP2,INO80D	1	1	1	1	0	0	1	1	1	7
chr2	206571507	206572136	NRP2,INO80D	1	1	1	1	0	0	0	0	0	4
chr2	206572878	206573110	NRP2	1	1	0	1	0	0	0	1	1	5
chr2	206577207	206577609	INO80D	1	1	1	1	1	1	1	1	1	9
chr2	206579035	206579390	NRP2,INO80D	1	1	1	1	1	1	1	1	1	9
chr2	211426065	211426416	ACADL,CPS1,CPS1	0	0	0	0	0	0	1	1	0	2
chr2	213546106	213546425	IKZF2	0	0	0	0	0	0	0	1	1	2
chr2	214010561	214010823	IKZF2,IKZF2	1	0	1	1	1	1	1	0	1	7
chr2	214108207	214108648	IKZF2	0	1	0	0	1	1	0	0	0	3
chr2	216489283	216489494	FN1	1	1	0	0	0	0	0	1	0	3
chr2	216638374	216638853	FN1	0	0	1	0	1	1	0	0	1	4
chr2	218663822	218664091	ARPC2,ARPC2	0	0	0	0	0	0	0	1	1	2
chr2	218714903	218715515	ARPC2,ARPC2,PNKD	0	1	0	0	0	0	0	1	1	3
chr2	218764264	218764471	ARPC2,ARPC2,TMBIM1,PNKD,SLC11A1	0	0	0	0	0	0	0	1	1	2
chr2	218767248	218767888	ARPC2,ARPC2,TMBIM1,PNKD,SLC11A1	0	0	0	0	0	0	0	1	1	2
chr2	218793134	218793717	ARPC2,ARPC2,TMBIM1,PNKD,SLC11A1	0	0	0	0	0	0	0	1	1	2
chr2	218798822	218799459	ARPC2,ARPC2,TMBIM1,PNKD,SLC11A1	0	0	0	0	0	0	0	1	1	2
chr2	218804414	218804685	TNS1	0	0	0	0	0	0	0	1	1	2
chr2	218807007	218807384	TNS1	0	0	0	0	0	0	0	1	1	2
chr2	218844837	218845198	TNS1	0	0	0	0	0	0	0	1	1	2
chr2	218928364	218928583	RUFY4,ARPC2,ARPC2,GPBAR1,PNKD,SLC11A1	0	0	0	0	0	0	0	1	1	2
chr2	219648056	219648806	TMBIM1,PNKD,SLC11A1,TTLL4,CYP27A1	0	0	0	1	0	0	1	0	1	3
chr2	220695146	220695491	SLC4A3	0	0	0	0	0	0	0	1	1	2
chr2	223616101	223616332	SGPP2	0	1	0	0	0	0	0	0	1	2
chr2	223654105	223654355	SGPP2	0	0	0	0	0	0	0	1	1	2
chr2	223656731	223656843	SGPP2	1	0	1	0	0	0	0	0	0	2
chr2	225759181	225759393	CUL3	0	0	1	1	0	0	0	0	0	2
chr2	225790888	225791362	CUL3	0	1	1	1	1	0	1	1	1	7
chr2	225792499	225793034	CUL3,DOCK10	0	1	1	1	0	0	1	1	1	6
chr2	225810031	225810120	CUL3,DOCK10	1	1	1	0	0	0	0	0	1	4
chr2	225813471	225813927	CUL3	0	1	0	0	1	0	0	0	1	3
chr2	225864044	225864445	DOCK10	0	0	0	1	1	0	0	0	1	3
chr2	225875465	225875930	DOCK10	0	0	0	1	0	0	0	0	1	2
chr2	225895000	225895240	DOCK10	0	1	0	0	0	0	1	0	1	3
chr2	228522025	228522410	AGFG1,CCL20	0	1	1	1	1	1	0	1	0	6
chr2	228536293	228536759	SLC19A3	0	0	0	0	1	0	0	1	1	3
chr2	230161165	230161555	PID1	0	0	1	1	0	0	0	1	1	4
chr2	230200066	230200350	PID1	0	0	0	0	0	1	0	1	1	3
chr2	230309727	230309993	PID1,TRIP12	0	1	0	0	0	0	0	1	0	2
chr2	231508632	231508937	SP110,SP140,SP140L,CAB39,GPR55	0	0	0	1	0	0	0	0	1	2
chr2	232551717	232552221	NPPC	0	0	0	1	0	1	0	1	0	3
chr2	233927963	233928349	INPP5D	0	0	0	0	0	0	0	1	1	2
chr2	234266690	234266835	INPP5D,ATG16L1,DGKD	0	0	0	0	0	1	0	1	1	3
chr2	235194826	235195253	ARL4C	0	0	0	0	0	1	0	1	1	3
chr2	235242895	235243257	ARL4C	0	0	0	1	0	0	0	1	1	3
chr2	235334459	235335139	ARL4C	0	0	0	0	0	0	0	1	1	2
chr2	235335674	235336048	ARL4C	0	0	0	0	0	0	0	1	1	2
chr2	235336071	235336661	ARL4C	0	0	0	0	0	0	0	1	1	2
chr2	235354817	235355457	ARL4C	0	0	0	0	0	0	0	1	1	2
chr2	235862299	235862667	SH3BP4	0	0	0	0	0	0	0	1	1	2
chr2	235863329	235863490	SH3BP4	0	0	0	0	0	0	0	1	1	2
chr2	235905010	235905389	SH3BP4	0	0	0	0	0	0	0	1	1	2
chr2	237654357	237654656	CXCR7	1	1	1	1	1	1	1	1	0	8
chr2	237685373	237686074	CXCR7	1	1	1	0	1	1	1	1	1	8
chr2	238105646	238105797	COL6A3	0	0	0	0	0	0	0	1	1	2
chr2	238116338	238116655	COL6A3	0	0	0	0	0	0	0	1	1	2
chr2	238163095	238163472	COL6A3	0	0	0	1	0	0	0	0	1	2
chr2	238173251	238173336	COL6A3	0	1	1	0	0	1	0	1	1	5
chr2	238188791	238189175	COL6A3	0	0	0	0	0	0	0	1	1	2
chr2	238299841	238300132	COPS8,COL6A3,LRRFIP1	0	0	1	0	0	0	0	1	0	2
chr2	238317023	238317337	COPS8,COL6A3	0	0	0	0	0	1	0	1	1	3
chr2	238391204	238391436	MLPH,LRRFIP1	1	1	0	1	1	0	0	1	1	6
chr2	238392046	238392381	MLPH,LRRFIP1	1	1	1	1	1	0	0	1	1	7
chr2	238807318	238807662	RAMP1,UBE2F,ESPNL,ILKAP,PER2	0	0	1	1	1	0	0	0	0	3
chr2	239754500	239754642	TWIST2	1	0	0	1	0	0	1	1	0	4
chr2	240207977	240208290	HDAC4	1	0	1	0	0	0	0	0	1	3
chr3	3233755	3233950	IL5RA,TRNT1,CRBN	0	0	0	0	1	1	0	1	1	4
chr3	4764846	4765049	BHLHE40,ARL8B,EDEM1	0	1	1	0	0	0	0	0	0	2
chr3	5027453	5027635	BHLHE40,ARL8B,EDEM1	1	1	0	1	0	0	0	0	0	3
chr3	5028057	5028369	BHLHE40,ARL8B,EDEM1	1	1	0	0	0	0	0	0	0	2
chr3	5031774	5032131	BHLHE40,ARL8B,EDEM1	1	0	1	0	0	0	0	0	0	2
chr3	5037242	5038218	BHLHE40	0	0	0	0	0	0	0	1	1	2
chr3	5052861	5053708	BHLHE40,ARL8B,EDEM1	0	0	0	0	0	0	0	1	1	2
chr3	5058332	5058543	BHLHE40,ARL8B,EDEM1	0	0	0	1	1	0	0	1	1	4
chr3	5091443	5091844	BHLHE40	0	0	0	0	0	1	0	0	1	2
chr3	5097421	5097705	BHLHE40,ARL8B,EDEM1	0	0	0	0	0	0	0	1	1	2
chr3	8807929	8808317	OXTR	0	0	0	0	0	0	0	1	1	2
chr3	13152253	13152557	IQSEC1,NUP210	0	0	0	0	0	0	0	1	1	2
chr3	14870333	14870348	GRIP2	0	0	0	0	0	0	1	1	1	3
chr3	16218160	16218375	GALNTL2	1	1	1	1	1	1	1	1	1	9
chr3	16342509	16342839	OXNAD1	1	1	1	0	0	0	0	0	0	3
chr3	16883940	16884363	RFTN1,PLCL2,PLCL2	0	1	0	0	0	0	0	1	0	2
chr3	18782585	18783290	SATB1	0	1	0	1	0	0	0	0	0	2
chr3	19379484	19379512	KCNH8	1	1	0	0	0	0	0	0	0	2
chr3	20098670	20099049	RAB5A	1	1	0	0	0	0	0	0	1	3
chr3	22755487	22755669	UBE2E2	0	0	0	1	0	0	0	0	1	2
chr3	23782023	23782329	UBE2E1,NR1D2	1	0	1	0	0	1	0	1	0	4
chr3	23787915	23788432	UBE2E1	1	0	0	0	0	0	0	1	0	2
chr3	28122948	28123212	EOMES,CMC1	0	0	0	0	1	1	0	1	1	4
chr3	29568670	29568984	RBMS3	1	0	0	0	0	0	0	1	0	2
chr3	30389148	30389362	TGFBR2	0	1	1	0	0	0	0	0	0	2
chr3	30392046	30392343	TGFBR2	0	1	1	0	0	0	0	1	1	4
chr3	30723230	30723490	TGFBR2	1	1	1	1	0	1	1	1	1	8
chr3	31207703	31207815	STT3B	0	1	0	1	0	0	1	0	1	4
chr3	32463504	32463726	CMTM6	1	0	1	0	0	0	0	1	0	3
chr3	32499535	32499861	CMTM7,CCR4	0	1	1	0	0	0	0	0	1	3
chr3	32501642	32502196	CMTM7,CNOT10,CCR4	0	0	1	0	0	0	0	1	1	3
chr3	35695966	35696237	ARPP21	1	1	1	0	0	0	0	0	1	4
chr3	37494825	37495146	ITGA9	0	0	0	0	1	0	1	0	0	2
chr3	39502331	39502423	CX3CR1,CX3CR1,MOBP,MYRIP	0	0	0	0	0	0	1	1	0	2
chr3	40964745	40964983	CTNNB1	0	0	0	0	0	0	0	1	1	2
chr3	42889474	42889730	CCBP2	0	0	0	0	0	0	0	1	1	2
chr3	43042805	43043020	FAM198A	0	1	0	0	0	0	0	1	1	3
chr3	43221606	43221805	CCDC13,SNRK	0	0	0	0	0	0	0	1	1	2
chr3	43298650	43298841	CCDC13,SNRK,ABHD5	0	0	0	0	0	0	0	1	1	2
chr3	45146738	45147081	CDCP1,TMEM158	0	0	0	0	0	0	1	1	1	3
chr3	45147419	45147607	CDCP1,TMEM158	0	0	0	0	0	0	1	1	1	3
chr3	45609249	45609611	LIMD1	0	0	1	1	1	0	0	1	1	5
chr3	45687428	45687771	LIMD1	0	0	0	1	0	0	0	1	1	3
chr3	45930871	45931199	CCR9	1	0	0	0	0	0	0	1	1	3
chr3	46139244	46140413	CCR1,CCR5,CCRL2,CCRL2	0	0	0	0	0	0	0	1	1	2
chr3	46142288	46142781	CCR1,CCR3,CCR5,CCRL2,CCRL2	0	0	0	0	0	0	0	1	1	2
chr3	46228445	46228784	CCR1,CCR5,CCRL2,CCRL2	1	0	0	0	1	1	0	0	0	3
chr3	46410114	46410344	CCR1,CCR5,CCRL2,CCRL2	0	0	0	1	0	0	0	1	1	3
chr3	46436505	46438098	CCR1,CCR5,CCRL2,CCRL2	0	0	0	0	0	0	0	1	1	2
chr3	46482468	46482635	CCR1,CCR5,CCRL2,CCRL2	0	0	1	0	0	0	1	0	0	2
chr3	50204265	50204566	HYAL2	0	0	0	0	0	0	0	1	1	2
chr3	50484818	50485110	GNAI2,RASSF1,RASSF1,CYB561D2,MAPKAPK3	0	0	0	0	0	0	0	1	1	2
chr3	50510468	50510743	RASSF1,RASSF1	0	0	0	0	0	0	0	1	1	2
chr3	50643029	50643593	CISH,MAPKAPK3	0	0	0	0	1	0	0	0	1	2
chr3	53876999	53877298	CHDH	0	0	0	0	0	0	0	1	1	2
chr3	55203569	55203824	WNT5A	0	0	0	0	0	1	1	0	0	2
chr3	55223485	55223775	WNT5A	0	1	0	0	1	0	0	0	0	2
chr3	55224453	55224624	WNT5A	0	1	0	0	1	0	1	1	1	5
chr3	55319384	55319763	WNT5A	0	0	1	1	0	0	0	1	1	4
chr3	55511418	55511654	WNT5A	1	1	1	1	1	1	1	1	1	9
chr3	57102609	57102968	ARHGEF3	0	0	0	1	0	1	0	0	0	2
chr3	57958534	57958833	FLNB	0	0	0	0	1	1	0	0	1	3
chr3	57964155	57964263	FLNB	0	0	1	0	0	0	0	1	0	2
chr3	61828479	61828865	PTPRG	1	0	0	1	0	0	0	0	0	2
chr3	64563963	64564300	ADAMTS9	1	0	0	0	0	0	0	0	1	2
chr3	64894200	64894336	ADAMTS9	0	0	0	0	0	0	0	1	1	2
chr3	65939140	65939412	MAGI1	1	0	0	0	1	0	0	0	0	2
chr3	66348485	66348581	SLC25A26	1	1	0	0	0	0	0	0	0	2
chr3	69338000	69338210	MITF	1	0	1	0	1	1	1	1	1	7
chr3	69790676	69790712	MITF	0	0	1	0	0	1	0	0	1	3
chr3	71298409	71298581	EIF4E3	1	0	0	0	0	0	0	1	0	2
chr3	71436688	71437201	EIF4E3	1	0	0	0	0	0	0	0	1	2
chr3	71447361	71447554	EIF4E3	1	0	0	0	0	0	1	0	0	2
chr3	71493467	71493739	EIF4E3	1	0	1	0	0	0	0	0	0	2
chr3	71628829	71629563	EIF4E3	1	1	1	1	1	1	1	1	1	9
chr3	71829095	71829466	FOXP1,EIF4E3,GPR27,EIF4E3,EIF4E3,PROK2	1	1	1	1	1	1	0	1	1	8
chr3	72038378	72038636	EIF4E3,RYBP	0	0	0	0	0	1	0	0	1	2
chr3	72129315	72129641	EIF4E3,RYBP	0	0	0	0	0	0	0	1	1	2
chr3	72131450	72132110	FOXP1,EIF4E3,GPR27,EIF4E3,EIF4E3,PROK2,RYBP	0	0	0	1	0	0	0	0	1	2
chr3	72132186	72132563	FOXP1,EIF4E3,GPR27,EIF4E3,EIF4E3,PROK2,RYBP	0	0	0	1	0	0	0	0	1	2
chr3	72194016	72194307	EIF4E3,GPR27,EIF4E3,EIF4E3,RYBP	0	1	0	0	1	0	0	0	0	2
chr3	72319196	72319527	RYBP	0	1	1	1	1	1	0	1	1	7
chr3	72359769	72360170	RYBP	1	0	1	0	0	0	0	1	1	4
chr3	72395827	72396075	RYBP	0	1	0	1	0	0	0	1	1	4
chr3	72504479	72504800	RYBP	0	0	0	0	0	0	0	1	1	2
chr3	72532064	72532489	RYBP	0	0	1	0	0	1	0	0	1	3
chr3	72940180	72940555	GXYLT2	1	0	1	0	0	0	0	0	0	2
chr3	76733416	76733612	ROBO2	1	0	1	0	0	0	0	1	0	3
chr3	81541330	81541813	GBE1	1	0	0	0	0	0	0	1	0	2
chr3	86842931	86843272	VGLL3	0	1	0	1	1	1	0	1	1	6
chr3	86999128	86999300	CHMP2B	0	1	0	0	0	0	0	0	1	2
chr3	87033428	87033764	VGLL3	1	0	1	0	1	1	0	0	0	4
chr3	88079560	88079697	C3orf38	0	0	0	1	1	1	1	1	0	5
chr3	97700858	97701029	MINA,MINA,OR5AC2,OR5K3	0	0	1	1	0	0	0	0	0	2
chr3	98483541	98483706	ST3GAL6	1	0	1	1	0	0	0	0	1	4
chr3	98497288	98497481	ST3GAL6	0	0	0	1	0	0	0	0	1	2
chr3	101617563	101618145	ZBTB11,NFKBIZ,NFKBIZ	0	0	1	0	0	0	0	0	1	2
chr3	101658617	101658834	NFKBIZ,NFKBIZ	0	1	1	1	0	0	0	0	0	3
chr3	101661289	101661744	ZBTB11,NFKBIZ,NFKBIZ	0	0	0	1	1	0	0	1	1	4
chr3	101661951	101662094	NFKBIZ,NFKBIZ	0	0	0	1	0	0	0	0	1	2
chr3	105722948	105723182	CBLB	0	0	1	0	0	0	0	0	1	2
chr3	107708606	107708760	CD47	0	0	0	0	1	0	0	1	1	3
chr3	107843189	107843582	CD47,MYH15	0	0	0	0	0	0	0	1	1	2
chr3	107844539	107845078	CD47,IFT57,DZIP3	0	1	0	0	0	0	0	1	1	3
chr3	108554119	108554499	TRAT1	0	0	0	0	0	0	0	1	1	2
chr3	111329147	111329476	CD96,PLCXD2	0	1	0	0	0	0	0	1	1	3
chr3	111583903	111584464	PHLDB2,PHLDB2	0	1	0	0	1	0	1	0	0	3
chr3	112354601	112355057	CCDC80	0	0	0	0	0	0	0	1	1	2
chr3	112390838	112391135	CCDC80	0	0	0	1	0	1	0	0	0	2
chr3	112404368	112404581	CCDC80	0	0	0	0	0	0	0	1	1	2
chr3	112494891	112495176	ATG3	0	0	0	0	0	0	0	1	1	2
chr3	114119592	114119835	KIAA1407,ZBTB20,ZBTB20	0	1	1	0	0	0	0	0	1	3
chr3	114127669	114128003	ZBTB20,ZBTB20	1	1	1	1	0	1	0	1	1	7
chr3	114144881	114145214	ZBTB20	1	0	0	0	0	0	0	0	1	2
chr3	114146274	114146539	ZDHHC23,ZBTB20	1	0	0	0	0	0	0	0	1	2
chr3	114229118	114229529	ZBTB20	1	0	1	1	0	0	0	0	1	4
chr3	114373701	114374062	ZBTB20,ZBTB20,ZBTB20,ZBTB20	0	1	0	1	1	0	0	0	0	3
chr3	115595102	115595314	GAP43	1	0	0	0	1	0	0	0	0	2
chr3	119071062	119071469	ARHGAP31,ADPRH,COX17	0	1	0	1	0	0	1	1	1	5
chr3	119274077	119274607	ARHGAP31,CD80,ADPRH,COX17	0	0	0	0	0	1	0	1	0	2
chr3	119314990	119315304	ARHGAP31,CD80,ADPRH,COX17	0	0	0	0	0	1	1	0	0	2
chr3	119315385	119315520	TMEM39A,POGLUT1,CD80,ADPRH,COX17	0	0	0	0	0	1	1	0	0	2
chr3	119349456	119349617	ARHGAP31,CD80,ADPRH,COX17,GSK3B	0	0	0	0	1	0	0	1	1	3
chr3	121717719	121718002	EAF2,CD86,CSTA	0	0	0	0	0	0	0	1	1	2
chr3	121783086	121783706	HCLS1,EAF2,CD86,CD86,CSTA,PARP9,DTX3L,PARP9	0	0	0	0	0	0	0	1	1	2
chr3	121786804	121787238	HCLS1,EAF2,CD86,CD86,PARP9,DTX3L,PARP9,PARP9	0	0	0	1	0	0	1	1	1	4
chr3	121951931	121952115	GOLGB1,CD86,CSTA,KPNA1,PARP9,DTX3L,PARP9,PARP9,PARP14	0	0	0	0	0	0	0	1	1	2
chr3	123372011	123372488	MYLK	0	0	1	0	0	0	0	1	0	2
chr3	123391718	123392030	ADCY5,MYLK	0	0	0	0	0	0	0	1	1	2
chr3	127448420	127448704	TPRA1,TPRA1,TPRA1,MGLL,MGLL	0	0	0	0	0	0	1	1	1	3
chr3	128304030	128304455	EEFSEC,DNAJB8,GATA2,GATA2,GATA2	0	0	0	1	0	0	0	1	0	2
chr3	128310952	128311168	DNAJB8,GATA2,GATA2,GATA2,RAB7A	0	1	0	0	0	0	0	1	1	3
chr3	129245456	129245718	RHO	0	0	1	0	0	0	0	1	0	2
chr3	139922309	139922336	CLSTN2	0	0	1	0	0	0	0	1	1	3
chr3	141515444	141515577	RASA2,TFDP2,GK5	0	0	0	0	1	0	0	1	1	3
chr3	143550197	143550392	C3orf58	1	1	1	0	1	1	0	0	0	5
chr3	147331675	147331840	ZIC4,ZIC4,ZIC1	0	0	0	0	1	0	0	1	0	2
chr3	149104739	149105065	TM4SF1,COMMD2	0	0	1	0	0	0	0	1	1	3
chr3	149225388	149225682	RNF13	0	1	1	0	0	1	0	1	1	5
chr3	149265788	149265935	WWTR1	0	1	0	0	0	0	0	1	0	2
chr3	149330317	149330600	WWTR1,WWTR1,WWTR1	1	1	0	1	0	1	0	1	1	6
chr3	149333585	149333911	TM4SF18,TM4SF18,TM4SF1,WWTR1,WWTR1	1	1	1	1	0	1	0	1	1	7
chr3	149361418	149361700	WWTR1	0	1	0	0	1	1	0	0	1	4
chr3	149991204	149991578	RNF13,TSC22D2,SERP1	1	0	0	0	0	0	0	0	1	2
chr3	151917246	151917489	MBNL1	0	1	1	0	1	1	1	1	0	6
chr3	151922139	151922351	AADACL2	0	1	1	1	1	1	1	1	1	8
chr3	151923088	151923367	MBNL1	0	0	1	0	1	0	1	1	1	5
chr3	152100220	152100544	MBNL1	1	1	1	0	0	0	0	0	0	3
chr3	152965278	152966000	P2RY1,RAP2B	0	0	0	0	1	0	0	0	1	2
chr3	153002176	153002347	P2RY1,RAP2B	0	0	1	0	0	0	0	1	1	3
chr3	153037837	153038182	RAP2B	0	0	0	1	0	0	1	0	1	3
chr3	154719501	154719650	MME,MME,MME,MME	0	0	1	0	1	0	0	0	1	3
chr3	156443600	156443618	TIPARP,TIPARP,TIPARP,LEKR1,LEKR1,CCNL1	0	0	0	1	0	0	0	0	1	2
chr3	156784451	156784922	PTX3,C3orf55	0	0	0	1	0	0	0	1	1	3
chr3	156839965	156840160	TIPARP,TIPARP,TIPARP,LEKR1,LEKR1,CCNL1	0	1	0	1	0	0	1	0	1	4
chr3	156846039	156846735	TIPARP,TIPARP,TIPARP,LEKR1,LEKR1,CCNL1	0	0	0	0	0	0	0	1	1	2
chr3	161138601	161138921	NMD3,C3orf57	0	0	0	1	0	0	0	0	1	2
chr3	169762658	169762980	GPR160,SKIL,SKIL	0	0	0	1	0	0	0	0	1	2
chr3	171494715	171495344	PLD1,FNDC3B	0	1	1	0	1	0	0	1	1	5
chr3	171495458	171495728	PLD1,FNDC3B	0	1	1	0	1	0	0	0	0	3
chr3	171522372	171522650	TNIK,PLD1	0	0	0	0	0	1	1	0	0	2
chr3	171531632	171532210	PLD1,FNDC3B	0	0	0	0	0	0	0	1	1	2
chr3	171542633	171542898	PLD1,FNDC3B	0	0	0	0	0	0	1	1	1	3
chr3	171543191	171543627	PLD1,FNDC3B	0	0	0	0	0	0	1	1	1	3
chr3	171552982	171553198	PLD1,FNDC3B	1	0	1	1	0	1	0	0	1	5
chr3	171592038	171592451	FNDC3B	0	1	0	1	0	1	0	0	0	3
chr3	171826024	171826613	FNDC3B	0	0	1	1	0	0	0	1	1	4
chr3	171853185	171854055	PLD1,FNDC3B	0	1	1	0	1	1	0	0	1	5
chr3	171855430	171855856	PLD1,FNDC3B	1	1	1	1	1	1	0	1	1	8
chr3	171856568	171857271	PLD1,FNDC3B	1	1	1	1	1	1	1	1	1	9
chr3	171858231	171859026	PLD1,FNDC3B,FNDC3B	1	1	1	1	0	1	1	0	1	7
chr3	171859893	171860698	PLD1,FNDC3B	0	1	0	0	0	0	0	0	1	2
chr3	171870963	171871593	PLD1,FNDC3B	1	1	1	0	0	0	1	1	1	6
chr3	171903822	171903993	PLD1,FNDC3B	1	0	1	1	0	1	0	0	1	5
chr3	171935922	171936083	FNDC3B	1	1	1	1	1	1	1	0	1	8
chr3	182969922	182970295	ATP11B,B3GNT5,KLHL6,KLHL24	1	1	1	0	1	1	0	0	1	6
chr3	182973152	182973434	ATP11B,B3GNT5,KLHL6,KLHL24	0	1	1	1	0	1	0	0	0	4
chr3	183259653	183259899	B3GNT5,KLHL6,KLHL24	0	0	0	0	0	0	0	1	1	2
chr3	183271974	183272463	B3GNT5,KLHL6,KLHL24	0	0	0	0	1	0	0	1	1	3
chr3	187011848	187012020	MASP1	1	1	1	0	0	1	0	1	1	6
chr3	187086881	187087203	RTP4,BCL6	0	0	1	0	1	0	0	0	1	3
chr3	187467867	187468249	BCL6	0	1	1	1	0	0	1	0	0	4
chr3	187636889	187637150	BCL6,BCL6	0	0	1	0	0	1	0	1	1	4
chr3	187673173	187673416	RTP2,BCL6,BCL6	0	0	0	0	0	1	0	1	1	3
chr3	187681500	187681731	BCL6,BCL6	0	1	0	1	1	1	0	1	1	6
chr3	187686706	187686977	BCL6,BCL6	0	0	0	0	1	0	0	0	1	2
chr3	187841029	187841328	BCL6,BCL6	1	0	0	0	0	0	0	1	0	2
chr3	187904912	187905263	BCL6,BCL6	1	0	1	1	0	0	0	0	0	3
chr3	188012018	188012343	LPP,LPP	1	1	0	0	0	0	0	0	0	2
chr3	189112259	189112616	TP63	0	1	0	0	0	1	0	0	1	3
chr3	189508534	189508810	TP63	0	0	0	0	0	0	0	1	1	2
chr3	189557440	189557782	TP63	0	0	0	0	0	0	0	1	1	2
chr3	190062904	190063381	LEPREL1,CLDN1,CLDN16	1	0	0	0	1	1	1	0	0	4
chr3	190414781	190414901	CLDN1	0	0	1	0	0	0	0	1	1	3
chr3	192648009	192648157	MB21D2	0	1	0	0	0	1	0	0	0	2
chr3	193983162	193983541	TMEM44	0	0	0	1	0	1	0	1	0	3
chr3	194561866	194562021	FAM43A	0	1	0	0	0	0	1	1	0	3
chr3	194826238	194826399	FAM43A	0	0	1	1	0	0	0	1	1	4
chr3	195542423	195542578	MUC20,MUC4	0	0	0	0	0	0	1	1	0	2
chr3	196368683	196369001	PCYT1A,UBXN7,RNF168,LRRC33,SENP5	0	0	1	1	0	1	1	1	0	5
chr3	197153931	197154131	MFI2,MFI2	0	0	0	0	0	0	0	1	1	2
chr4	3389642	3390154	HTT,RGS12	0	0	0	0	0	0	0	1	1	2
chr4	5545973	5546345	CRMP1	0	0	0	0	0	1	0	1	1	3
chr4	15235793	15235968	CPEB2,FBXL5,BST1	0	0	0	0	0	0	1	1	1	3
chr4	15368371	15368749	CPEB2,FBXL5,BST1,CD38	1	0	0	0	0	0	0	1	1	3
chr4	15379731	15379939	CPEB2,FBXL5,BST1,CD38	1	1	1	1	1	1	0	0	0	6
chr4	15773062	15773366	FBXL5,CD38	0	1	0	0	0	0	0	1	1	3
chr4	15775826	15776085	FGFBP2	0	1	0	0	0	0	0	1	1	3
chr4	15785339	15785743	CD38	0	0	0	0	0	0	0	1	1	2
chr4	15915213	15915572	FGFBP1	0	0	0	1	0	1	0	1	1	4
chr4	23890124	23890507	PPARGC1A	1	1	0	0	0	0	0	0	0	2
chr4	24975738	24976056	DHX15,CCDC149,CCDC149	0	0	0	0	0	0	0	1	1	2
chr4	26073475	26073565	RBPJ,RBPJ	0	0	0	0	0	0	0	1	1	2
chr4	26198985	26199293	RBPJ,RBPJ	0	0	0	0	0	0	0	1	1	2
chr4	26219568	26220289	RBPJ,RBPJ	0	0	0	1	0	0	0	1	1	3
chr4	36325568	36325959	ARAP2	0	1	0	0	0	0	0	0	1	2
chr4	36350285	36350555	ARAP2	0	0	0	0	1	0	0	0	1	2
chr4	38859134	38859762	KLF3,TLR1,TLR6,KLHL5	0	0	0	1	0	0	0	0	1	2
chr4	40187874	40187932	RBM47	0	0	0	0	0	1	0	1	1	3
chr4	40240312	40240963	RHOH,RBM47	0	0	0	0	0	0	0	1	1	2
chr4	40243680	40243860	PDS5A,RHOH,RBM47	0	1	0	0	0	0	1	0	1	3
chr4	40303636	40304018	PDS5A,N4BP2,RHOH	0	0	1	1	0	1	0	1	1	5
chr4	40313713	40314128	PDS5A,N4BP2,RHOH,RBM47	0	0	1	0	0	0	0	0	1	2
chr4	40623743	40623952	RBM47	0	1	0	0	1	1	1	1	1	6
chr4	40722899	40723292	RBM47	1	0	0	1	0	1	0	1	1	5
chr4	40724553	40725127	RBM47	0	0	0	0	0	0	0	1	1	2
chr4	40733927	40734212	RBM47	0	0	1	0	1	0	0	1	0	3
chr4	41859260	41859639	PHOX2B	1	1	1	0	1	1	1	1	1	8
chr4	42819226	42819612	ATP8A1,GRXCR1	0	1	0	1	1	0	1	0	1	5
chr4	54825725	54826062	GSX2	1	0	0	1	0	0	0	1	1	4
chr4	55262269	55262515	KIT	0	0	0	0	0	0	0	1	1	2
chr4	55267012	55267336	KIT	0	1	0	1	0	0	0	0	0	2
chr4	55408742	55408991	KIT	0	1	1	0	0	0	1	1	1	5
chr4	55437559	55437709	KIT	1	1	0	0	0	0	0	1	1	4
chr4	55501453	55501772	KIT	0	0	0	0	0	1	0	1	0	2
chr4	55528348	55528586	KIT	1	1	1	1	1	0	0	0	0	5
chr4	72097898	72098083	SLC4A4	1	1	0	0	0	1	1	0	1	5
chr4	74548303	74548577	IL8,CXCL3,CXCL2,MTHFD2L	0	0	1	0	1	0	1	0	0	3
chr4	74549349	74549563	IL8,CXCL3,CXCL2,MTHFD2L	0	0	0	0	0	0	1	0	1	2
chr4	74569694	74570920	ANKRD17,IL8,CXCL3,CXCL2,MTHFD2L	0	0	0	0	0	0	0	1	1	2
chr4	74575200	74575450	ANKRD17,IL8,CXCL3,CXCL2	0	0	1	0	0	0	0	0	1	2
chr4	74589677	74589871	IL8,CXCL3,CXCL2,MTHFD2L	0	0	0	0	1	0	0	0	1	2
chr4	74591640	74592145	IL8,CXCL3,CXCL2,MTHFD2L	0	1	1	0	1	0	1	0	0	4
chr4	74922344	74922785	IL8,CXCL3,CXCL2,MTHFD2L,EREG	0	1	0	0	0	1	1	0	1	4
chr4	75096380	75097063	IL8,CXCL3,CXCL2,MTHFD2L,EREG	0	0	0	1	0	1	0	0	0	2
chr4	75097904	75098121	IL8,CXCL3,CXCL2,MTHFD2L,EREG	0	0	1	1	0	1	0	0	0	3
chr4	75276037	75276405	AREG	0	0	0	0	1	0	0	1	1	3
chr4	76950530	76950756	NAAA,CXCL9,CXCL10,CXCL11	1	1	0	1	1	0	0	0	0	4
chr4	77511406	77511861	SHROOM3,ANKRD56	0	0	0	1	0	0	0	0	1	2
chr4	79473983	79474151	ANXA3	0	1	1	1	0	1	1	0	1	6
chr4	79537274	79537650	BMP2K	0	1	1	1	0	0	0	1	0	4
chr4	79578189	79578564	BMP2K	0	0	1	1	0	0	0	0	1	3
chr4	79579251	79579554	BMP2K	0	0	1	1	0	0	0	0	1	3
chr4	79642197	79642457	BMP2K	0	1	0	1	0	0	0	0	0	2
chr4	80979830	80980309	ANTXR2	0	0	0	1	1	1	0	0	0	3
chr4	80991308	80991698	ANTXR2,PRDM8	1	0	1	0	0	0	1	0	0	3
chr4	81063632	81063826	ANTXR2,PRDM8	0	0	1	0	0	1	0	0	1	3
chr4	82342695	82343029	RASGEF1B	1	0	0	0	0	0	0	0	1	2
chr4	82427003	82427499	RASGEF1B	0	0	0	0	0	0	0	1	1	2
chr4	82430038	82430905	RASGEF1B	1	1	1	1	1	1	0	1	1	8
chr4	82434115	82434502	RASGEF1B	1	1	1	1	1	1	1	1	1	9
chr4	82555972	82556257	RASGEF1B	0	0	0	1	0	0	0	0	1	2
chr4	82608660	82608906	RASGEF1B	0	1	1	1	1	1	0	0	0	5
chr4	82646318	82646551	RASGEF1B	1	0	1	0	0	0	0	0	0	2
chr4	84138724	84139183	THAP9,LIN54,PLAC8,PLAC8,COQ2,HPSE,HPSE,HPSE,HELQ,AGPAT9	0	1	0	0	0	1	1	1	1	5
chr4	84140527	84140710	THAP9,PLAC8,COQ2,HPSE,HPSE,HPSE,AGPAT9	0	1	0	0	0	0	1	0	1	3
chr4	86664396	86664842	ARHGAP24	0	0	0	1	0	1	1	0	1	4
chr4	86683082	86683251	ARHGAP24	0	1	1	1	0	1	1	1	1	7
chr4	86704673	86705059	ARHGAP24	0	1	0	0	1	1	0	1	0	4
chr4	87882810	87883321	AFF1,AFF1,KLHL8	1	0	1	1	0	0	0	0	1	4
chr4	88770840	88771156	HSD17B11	1	1	1	1	0	0	1	0	0	5
chr4	90215736	90216024	GPRIN3	0	1	1	1	1	1	0	0	0	5
chr4	90220005	90220418	GPRIN3	1	1	0	0	1	1	0	0	0	4
chr4	90226723	90227111	GPRIN3	1	0	1	1	0	0	0	0	0	3
chr4	90810435	90810754	MMRN1	0	0	0	0	0	0	0	1	1	2
chr4	102728165	102728530	BANK1,BANK1	0	0	0	1	0	1	0	1	0	3
chr4	109034550	109034744	LEF1,LEF1	0	1	0	0	1	1	1	0	1	5
chr4	109276862	109276989	CYP2U1,LEF1,LEF1	0	1	1	1	0	1	0	1	1	6
chr4	113209682	113209927	AP1AR,TIFA,ALPK1,LARP7,C4orf21,LARP7	0	0	1	1	0	1	1	1	1	6
chr4	122869375	122869534	TRPC3	0	0	0	0	0	1	0	0	1	2
chr4	123719302	123719557	FGF2	0	0	0	0	1	1	1	1	1	5
chr4	124364843	124364989	SPRY1	1	0	1	0	0	0	0	0	0	2
chr4	130246111	130246411	C4orf33	0	0	1	0	0	0	0	1	1	3
chr4	130248969	130249354	SCLT1,C4orf33	0	0	1	0	0	0	0	0	1	2
chr4	130281457	130281859	C4orf33	0	0	0	1	0	0	0	1	1	3
chr4	139156559	139157143	SLC7A11	1	1	0	0	0	0	0	0	0	2
chr4	139327385	139327721	SLC7A11	0	1	1	1	0	0	0	1	0	4
chr4	139697063	139697240	CCRN4L	1	0	1	0	1	1	0	0	1	5
chr4	140793640	140793753	MAML3	0	0	0	1	0	1	0	0	1	3
chr4	141012548	141012827	MAML3	0	1	1	0	1	1	0	1	1	6
chr4	141014112	141014221	MAML3	0	0	1	0	0	0	1	0	0	2
chr4	141017143	141017617	MAML3	0	1	1	0	0	0	0	0	0	2
chr4	141019887	141020108	MAML3	0	1	1	0	0	0	0	0	1	3
chr4	141164479	141164682	MAML3	1	1	1	1	1	1	1	1	1	9
chr4	142250253	142250616	ZNF330,IL15	0	0	0	0	0	1	0	1	0	2
chr4	142269412	142269661	ZNF330,IL15	1	0	0	0	0	1	1	1	1	5
chr4	144280232	144280410	USP38,GAB1,SMARCA5	1	0	1	0	0	0	0	0	0	2
chr4	146408898	146409228	OTUD4	1	1	0	0	0	0	0	0	0	2
chr4	151146456	151146697	DCLK2	1	1	0	0	1	1	0	1	0	5
chr4	153877923	153878050	FHDC1,TRIM2	1	1	0	0	0	0	1	1	1	5
chr4	154354806	154355109	TLR2	0	1	1	1	1	0	1	0	0	5
chr4	154571958	154574588	TLR2	1	0	0	0	0	0	0	1	1	3
chr4	155536532	155536671	FGB,FGA,FGG	0	1	1	1	1	1	0	0	0	5
chr4	159451512	159451881	FNIP2	0	0	0	0	0	0	0	1	1	2
chr4	169424092	169424225	DDX60,DDX60L	0	0	0	1	0	0	1	1	0	3
chr4	169424974	169425451	DDX60,DDX60L	0	0	0	1	0	0	1	1	0	3
chr4	169430922	169431412	DDX60,DDX60L	1	0	0	0	0	0	1	0	1	3
chr4	169490335	169490520	PALLD	1	0	1	1	0	1	1	1	1	7
chr4	169718415	169718594	DDX60,DDX60L	0	1	1	1	0	1	1	1	1	7
chr4	174667670	174667818	HAND2	0	1	1	1	0	0	1	1	1	6
chr4	174856893	174857258	HAND2	0	0	0	1	0	1	0	1	1	4
chr4	178172534	178172656	NEIL3	0	0	0	1	1	1	0	0	0	3
chr4	184330014	184330225	CDKN2AIP	0	0	0	0	0	1	0	1	0	2
chr4	185202640	185202839	CASP3	0	0	0	0	0	0	0	1	1	2
chr4	185209648	185210113	IRF2,CASP3	0	0	1	0	0	1	0	1	1	4
chr4	185250931	185251612	IRF2,ACSL1	0	0	0	0	0	0	1	1	0	2
chr4	185267961	185268127	IRF2,ACSL1	0	0	0	0	0	0	0	1	1	2
chr4	185306912	185307204	IRF2,ACSL1	0	0	0	0	0	0	0	1	1	2
chr4	185342208	185342546	IRF2,CASP3,ACSL1	0	0	1	0	0	0	1	0	0	2
chr4	186007389	186007737	LRP2BP,CCDC110	0	0	0	1	1	0	0	0	1	3
chr4	186650716	186651019	SORBS2	1	0	0	1	0	0	0	0	0	2
chr4	187027199	187027350	SORBS2,FAM149A	1	1	1	0	0	1	0	0	1	5
chr5	190691	190901	LRRC14B,SDHA	0	1	0	0	0	0	0	1	1	3
chr5	15008718	15008950	ANKH	1	0	1	1	0	1	0	0	0	4
chr5	16727981	16728387	FAM134B	0	0	0	0	0	0	1	1	0	2
chr5	17401080	17401430	BASP1	1	0	1	0	0	0	0	0	0	2
chr5	33807297	33807469	ADAMTS12	0	1	0	0	0	1	0	1	1	4
chr5	34710052	34710312	RAI14,RAI14	0	0	1	0	0	0	0	1	1	3
chr5	35220570	35220626	AGXT2,PRLR	0	1	1	1	0	1	0	1	1	6
chr5	35319810	35320103	PRLR	0	0	0	0	1	0	0	1	0	2
chr5	35393983	35394289	PRLR	0	0	0	1	0	0	0	1	0	2
chr5	35811299	35811593	SPEF2,IL7R	0	0	0	0	0	1	0	1	0	2
chr5	36614653	36614946	LMBRD2,RANBP3L,SLC1A3,SLC1A3	0	1	0	0	1	0	0	0	1	3
chr5	36677971	36678086	NIPBL	0	1	0	0	0	0	1	1	0	3
chr5	36692375	36692470	SLC1A3	0	0	1	1	0	1	0	0	1	4
chr5	38446340	38446486	EGFLAM	0	0	0	0	0	0	0	1	1	2
chr5	38680372	38680698	LIFR	0	0	1	0	1	1	0	0	0	3
chr5	39077105	39077361	RICTOR,FYB	1	1	1	1	1	1	1	1	1	9
chr5	39177066	39177486	RICTOR	0	1	0	1	1	0	0	1	0	4
chr5	39178902	39179192	RICTOR	0	1	0	0	1	0	0	0	0	2
chr5	39207884	39208027	RICTOR,FYB	0	1	1	1	1	0	0	1	0	5
chr5	39215442	39215743	RICTOR,FYB	1	0	0	0	1	1	0	1	0	4
chr5	39543496	39543808	FYB	0	0	1	0	1	1	1	1	1	6
chr5	40386604	40386824	PTGER4	0	0	0	0	0	1	0	1	1	3
chr5	40515089	40515403	PTGER4,CARD6	0	0	0	0	1	0	0	1	0	2
chr5	40672647	40672783	PTGER4,CARD6	0	1	1	0	0	0	0	1	1	4
chr5	40682862	40683125	PTGER4,CARD6	0	1	1	1	0	0	0	0	0	3
chr5	52627320	52627670	ITGA2,FST	0	1	0	0	0	0	1	0	1	3
chr5	52629043	52629307	ITGA2,FST	0	0	0	0	1	1	0	0	0	2
chr5	53967032	53967422	SNX18,SNX18	0	0	0	0	0	0	0	1	1	2
chr5	53969444	53970118	SNX18,SNX18,CDC20B	0	0	0	0	0	0	0	1	1	2
chr5	54039991	54040439	SNX18,SNX18	0	0	0	0	0	0	0	1	1	2
chr5	54131558	54131880	CDC20B	0	1	1	1	0	0	0	0	0	3
chr5	54132867	54133361	SNX18,SNX18,CDC20B	0	1	1	1	0	0	0	0	0	3
chr5	55288370	55289209	IL6ST	0	0	0	0	0	1	0	0	1	2
chr5	55708850	55709112	MAP3K1	1	0	0	1	0	0	1	1	1	5
chr5	55711184	55711637	MAP3K1	0	0	0	1	0	0	0	0	1	2
chr5	55934809	55935027	MAP3K1	0	1	0	0	0	1	1	0	0	3
chr5	55969082	55969325	MAP3K1	0	1	0	0	0	0	0	1	0	2
chr5	55982376	55982514	MAP3K1,GPBP1,GPBP1	0	0	1	0	0	1	0	1	0	3
chr5	56021671	56022071	MAP3K1	0	1	0	0	0	1	1	0	1	4
chr5	56131312	56131556	MAP3K1,GPBP1,GPBP1,GPBP1	1	0	1	0	0	0	0	1	0	3
chr5	57795855	57795993	GAPT	0	0	0	0	0	0	0	1	1	2
chr5	58332286	58332474	PDE4D	1	0	1	0	0	0	0	0	0	2
chr5	66498749	66498986	CD180	1	1	1	0	0	1	0	0	1	5
chr5	66518350	66518491	CD180	0	1	0	0	0	0	0	1	0	2
chr5	67069285	67069755	PIK3R1	0	0	0	0	0	0	1	1	0	2
chr5	71800012	71800268	ZNF366	0	1	1	0	1	0	1	1	0	5
chr5	71804159	71804292	ZNF366	0	1	1	0	0	0	0	0	0	2
chr5	72934554	72934908	RGNEF	1	1	0	1	1	0	1	0	1	6
chr5	74974099	74974276	ANKRD31,COL4A3BP,POLK,COL4A3BP,POC5	0	1	0	0	0	1	1	0	0	3
chr5	75697663	75698026	IQGAP2,S100Z	0	0	0	0	0	0	0	1	1	2
chr5	77177525	77177937	OTP	0	0	0	0	0	1	0	1	1	3
chr5	77826174	77826769	AP3B1,ARSB	1	0	0	0	0	0	0	1	1	3
chr5	77835986	77836955	AP3B1,ARSB	0	0	0	0	0	0	1	1	1	3
chr5	77888034	77888302	LHFPL2	0	1	1	1	1	1	0	1	1	7
chr5	77890894	77891278	LHFPL2	0	1	1	1	1	0	0	0	0	4
chr5	77892981	77893377	LHFPL2	0	1	1	1	0	1	0	1	1	6
chr5	83588221	83588323	EDIL3	0	0	1	1	0	0	0	0	0	2
chr5	88182731	88182852	MEF2C,MEF2C	0	0	1	1	0	0	0	0	0	2
chr5	88367349	88367581	MEF2C	1	0	1	0	0	0	0	0	0	2
chr5	90349641	90349828	ARRDC3	0	0	0	1	0	0	1	1	1	4
chr5	90354334	90354731	ARRDC3	0	0	1	1	0	0	0	1	0	3
chr5	90458384	90458975	ARRDC3	0	0	1	1	1	0	0	1	1	5
chr5	90485915	90486074	ARRDC3	0	1	1	1	0	0	1	0	1	5
chr5	95420931	95421090	GLRX,ELL2	1	0	0	0	0	0	0	0	1	2
chr5	95485310	95485563	GLRX,ELL2	0	0	0	1	0	0	0	1	0	2
chr5	95676015	95676411	ELL2	0	1	0	0	1	0	0	1	1	4
chr5	95986710	95987017	CAST,CAST	1	0	0	1	1	1	1	0	0	5
chr5	97645408	97646168	RGMB	1	0	0	0	0	0	0	1	0	2
chr5	106878561	106878904	EFNA5	1	0	1	0	0	0	0	0	0	2
chr5	108992541	108993001	MAN2A1	0	0	0	0	1	1	0	0	1	3
chr5	112585948	112586168	MCC	0	1	0	0	0	0	1	1	0	3
chr5	114812358	114812481	CCDC112,CCDC112	0	0	1	0	0	0	0	0	1	2
chr5	116259364	116259561	SEMA6A	1	0	0	1	0	0	1	1	0	4
chr5	118626064	118626362	DMXL1,TNFAIP8	1	1	1	1	0	1	1	1	1	8
chr5	118725501	118725774	DMXL1,TNFAIP8,TNFAIP8	1	0	1	0	0	1	0	1	1	5
chr5	118733226	118733719	DMXL1,TNFAIP8,TNFAIP8	0	0	0	1	1	1	1	0	0	4
chr5	121516793	121517196	LOX,LOX	1	0	1	0	0	1	0	0	0	3
chr5	123909192	123909435	ZNF608	1	0	1	0	0	0	1	0	0	3
chr5	123997171	123997561	ZNF608	1	0	0	0	0	0	0	1	1	3
chr5	126634440	126634619	MEGF10,CTXN3	0	0	0	0	0	0	0	1	1	2
chr5	130715394	130715800	CDC42SE2,RAPGEF6,FNIP1	0	0	0	0	0	1	0	0	1	2
chr5	131774835	131775712	SLC22A4,IRF1	0	0	0	0	1	0	0	1	0	2
chr5	133432825	133433199	TCF7,TCF7,CDKL3,PHF15	0	0	1	1	0	0	0	1	1	4
chr5	133435759	133436442	TCF7,TCF7,PPP2CA,CDKL3,PHF15	1	0	0	0	0	0	0	1	0	2
chr5	134469772	134469821	C5orf20	0	0	0	0	0	0	0	1	1	2
chr5	134911665	134912029	CXCL14	0	0	0	0	0	0	0	1	1	2
chr5	138841391	138841557	ECSCR	0	0	0	0	0	0	0	1	1	2
chr5	139991572	139991775	HBEGF,ANKHD1,EIF4EBP3,SRA1,APBB3,CD14,CD14,IK,ZMAT2	0	0	0	0	0	0	1	0	1	2
chr5	141992944	141993173	FGF1,FGF1	0	0	1	0	0	1	1	1	0	4
chr5	142444859	142445221	ARHGAP26,NR3C1,NR3C1	0	0	0	1	0	0	0	1	0	2
chr5	143578105	143578377	YIPF5	0	1	1	0	1	1	1	0	1	6
chr5	146887479	146887544	DPYSL3	1	0	1	0	0	1	0	0	0	3
chr5	146915248	146915516	DPYSL3	1	1	0	0	0	0	0	0	0	2
chr5	147197647	147198100	JAKMIP2	0	1	0	0	1	0	0	0	0	2
chr5	147201124	147201544	JAKMIP2	0	0	1	1	0	0	0	1	1	4
chr5	147234496	147234684	JAKMIP2	1	1	1	1	1	0	1	1	1	8
chr5	148185507	148185821	FBXO38,ADRB2	0	1	1	0	0	0	0	0	0	2
chr5	148187476	148187823	FBXO38,ADRB2	0	1	1	0	0	0	0	1	1	4
chr5	148188522	148188838	FBXO38,ADRB2	0	1	1	0	0	0	0	1	1	4
chr5	148540754	148540865	ABLIM3	0	1	0	0	0	0	0	1	1	3
chr5	149317888	149318128	CSNK1A1,SLC26A2,HMGXB3,CD74,CD74	1	0	0	0	0	0	0	1	1	3
chr5	149318595	149318961	CSNK1A1,SLC26A2,HMGXB3,CD74,CD74	1	0	0	0	0	1	0	1	0	3
chr5	149319494	149320025	CSNK1A1,SLC26A2,HMGXB3,CD74,CD74	1	0	0	0	1	1	0	1	0	4
chr5	149533722	149534084	PDGFRB,SYNPO,SYNPO	0	0	0	0	0	0	0	1	1	2
chr5	151097773	151098033	SPARC	1	1	0	0	0	0	0	1	1	4
chr5	156943029	156943356	HAVCR2,NIPAL4,ADAM19	0	0	1	0	0	0	0	0	1	2
chr5	157038675	157038947	NIPAL4,ADAM19	0	1	1	0	0	1	0	1	0	4
chr5	158234948	158235431	RNF145,RNF145,RNF145	0	0	1	0	1	0	0	0	0	2
chr5	158380752	158381154	EBF1,RNF145,RNF145,RNF145,RNF145,RNF145,IL12B	1	1	1	1	1	1	1	0	1	8
chr5	158385170	158385443	RNF145,RNF145,RNF145,RNF145,RNF145,IL12B	1	0	0	0	0	0	0	1	1	3
chr5	158394581	158395139	RNF145,RNF145,RNF145,RNF145,RNF145,IL12B	0	0	0	0	0	0	0	1	1	2
chr5	158832569	158832996	RNF145,RNF145,IL12B	0	0	0	0	0	0	0	1	1	2
chr5	158839407	158839958	RNF145,RNF145,RNF145,RNF145,RNF145,IL12B	0	0	0	0	0	0	1	1	0	2
chr5	169078080	169078216	DOCK2	0	0	0	0	0	0	0	1	1	2
chr5	169696407	169697161	LCP2,KCNMB1	1	1	1	0	0	0	0	1	0	4
chr5	169699018	169699635	LCP2,KCNMB1	1	1	1	0	0	0	0	0	1	4
chr5	169729974	169730499	LCP2,KCNMB1	0	0	0	0	0	0	0	1	1	2
chr5	169740418	169740772	LCP2,KCNMB1	0	0	1	0	0	0	0	0	1	2
chr5	169740970	169741040	LCP2,KCNMB1	0	0	1	0	0	0	0	0	1	2
chr5	169741594	169741795	LCP2,KCNMB1	0	0	1	0	0	0	0	0	1	2
chr5	169764143	169764665	LCP2,KCNMB1	0	1	0	0	0	0	0	1	1	3
chr5	169784990	169785480	LCP2,KCNMB1	0	1	0	0	1	1	0	1	1	5
chr5	169907314	169907450	KCNIP1	0	0	1	1	1	0	0	0	0	3
chr5	169918518	169918694	LCP2,KCNMB1	0	0	0	0	1	0	0	1	0	2
chr5	170177072	170177289	GABRP	0	0	0	0	1	0	0	1	1	3
chr5	170179191	170179549	GABRP	0	0	0	0	0	0	1	1	0	2
chr5	172127299	172127478	NEURL1B	0	1	0	0	1	0	1	0	0	3
chr5	172160417	172160946	ATP6V0E1	1	0	1	1	0	0	0	1	0	4
chr5	172761341	172761739	STC2	0	1	1	0	0	1	0	0	1	4
chr5	172879193	172879453	CPEB4	0	0	0	1	0	0	0	0	1	2
chr5	172901872	172902293	ATP6V0E1	0	0	0	0	0	0	0	1	1	2
chr5	173293319	173293521	CPEB4	0	0	0	0	0	0	0	1	1	2
chr5	173765324	173765497	MSX2	0	0	0	0	0	0	1	1	1	3
chr5	177761177	177761467	AGXT2L2	0	0	0	0	0	0	1	1	1	3
chr5	177804102	177804255	CLK4	0	1	0	0	0	0	0	1	1	3
chr5	177933093	177933334	NHP2,HNRNPAB,COL23A1	0	0	0	0	0	0	1	1	0	2
chr5	180244025	180244427	MGAT1,MGAT1	0	0	0	0	0	1	0	1	1	3
chr6	317745	318083	DUSP22,IRF4	0	0	0	0	1	0	1	1	1	4
chr6	330181	330320	DUSP22	1	1	0	0	0	0	1	0	0	3
chr6	387336	387726	DUSP22	0	1	1	0	0	0	0	0	1	3
chr6	399829	400349	DUSP22,IRF4,EXOC2	0	0	0	1	0	0	0	1	0	2
chr6	2726588	2726793	SERPINB1,SERPINB9,NQO2,RIPK1	1	0	0	1	1	1	0	1	1	6
chr6	2733560	2734016	SERPINB1,SERPINB9,NQO2,RIPK1	0	1	1	0	1	0	0	1	0	4
chr6	2858879	2859560	SERPINB1,SERPINB9,NQO2,RIPK1	0	0	0	0	0	0	0	1	1	2
chr6	3826272	3826513	C6orf145	0	0	0	1	0	0	0	1	0	2
chr6	5991588	5991674	NRN1	0	1	0	0	1	1	0	1	1	5
chr6	5991749	5992069	NRN1	0	1	0	0	1	1	0	1	1	5
chr6	6712780	6713068	LY86,RREB1,RREB1	0	0	0	0	0	0	0	1	1	2
chr6	6718281	6718608	LY86,RREB1,RREB1	0	0	0	0	0	0	0	1	1	2
chr6	6723657	6723882	LY86,RREB1,RREB1	0	1	0	0	1	1	0	1	1	5
chr6	6807115	6807400	LY86,RREB1,RREB1	0	0	0	0	0	0	0	1	1	2
chr6	6856813	6857789	LY86,RREB1,RREB1	0	1	0	0	1	1	0	1	0	4
chr6	6858872	6859247	LY86,RREB1,RREB1	0	1	0	0	1	1	0	1	1	5
chr6	6872803	6873162	LY86	0	1	0	0	1	0	0	1	1	4
chr6	6884588	6884911	LY86,RREB1,RREB1	0	0	0	0	0	1	1	1	0	3
chr6	7112981	7113125	RREB1,RREB1,CAGE1,RIOK1	1	0	0	0	1	1	0	0	1	4
chr6	7137966	7138068	RREB1,RREB1,CAGE1,RIOK1,RIOK1	1	1	1	0	1	1	1	1	1	8
chr6	7731119	7731407	BMP6,TXNDC5,TXNDC5	0	1	1	1	0	1	0	1	1	6
chr6	10316491	10316897	TFAP2A,TFAP2A	0	1	0	1	0	0	1	0	0	3
chr6	11236748	11236970	MAK,NEDD9,NEDD9,TMEM170B	0	0	0	0	0	0	1	1	0	2
chr6	11828547	11828846	TMEM170B	0	0	0	0	0	0	0	1	1	2
chr6	11830397	11830664	TMEM170B	0	0	0	0	0	0	0	1	1	2
chr6	12232536	12232937	HIVEP1,EDN1	0	1	0	0	1	0	0	0	0	2
chr6	12484193	12484504	EDN1	0	1	0	0	0	0	1	0	0	2
chr6	12592849	12593177	EDN1	0	0	0	0	1	0	1	0	1	3
chr6	12602137	12602410	EDN1	1	0	0	0	1	1	0	1	0	4
chr6	14075513	14075713	RANBP9,CD83	1	1	1	1	1	1	1	1	1	9
chr6	14596764	14596944	CD83	1	0	0	0	1	1	0	1	0	4
chr6	14598711	14599042	CD83	1	1	1	1	0	0	1	1	1	7
chr6	14758684	14758801	JARID2	0	0	0	1	0	1	1	1	1	5
chr6	14759070	14759272	JARID2	0	0	0	1	0	1	1	1	1	5
chr6	14763577	14763747	JARID2	0	1	0	1	0	0	0	1	1	4
chr6	14792379	14792566	JARID2	0	0	1	0	0	0	0	0	1	2
chr6	14865991	14866350	JARID2	1	0	1	0	1	0	0	1	1	5
chr6	14875420	14876058	JARID2	0	0	0	0	1	0	0	0	1	2
chr6	14889640	14889747	JARID2	0	0	0	1	0	0	0	1	0	2
chr6	14910842	14911169	JARID2	0	1	0	1	1	0	0	1	1	5
chr6	14911397	14911613	JARID2	0	1	1	1	1	0	0	1	0	5
chr6	14921244	14921932	JARID2	0	0	1	0	0	1	0	1	1	4
chr6	14922104	14922958	JARID2	0	1	1	1	0	1	0	1	1	6
chr6	15616123	15616332	JARID2	1	0	0	0	0	0	0	0	1	2
chr6	15621958	15622209	JARID2	1	1	1	1	1	1	1	0	1	8
chr6	15622564	15622845	JARID2	1	0	0	0	1	0	1	0	1	4
chr6	17280388	17280785	RBM24,RBM24,RBM24,CAP2	1	1	0	0	0	0	0	0	0	2
chr6	18327832	18328148	KIF13A,KDM1B,RNF144B	1	1	0	1	1	1	1	0	1	7
chr6	18330565	18331115	KIF13A,KDM1B,RNF144B	1	1	0	1	1	1	1	0	1	7
chr6	18434796	18435132	KIF13A,KDM1B,RNF144B	0	0	0	0	0	0	0	1	1	2
chr6	24922553	24922611	TDP2,C6orf62	0	1	0	0	0	0	0	0	1	2
chr6	24926284	24926609	ALDH5A1,TDP2	1	0	0	1	0	0	0	0	0	2
chr6	24926891	24927058	TDP2	1	0	0	1	0	0	0	0	0	2
chr6	24927472	24927654	ALDH5A1,TDP2,C6orf62	1	0	0	1	0	0	0	0	0	2
chr6	24996712	24997040	TDP2	0	0	0	0	0	0	0	1	1	2
chr6	25006784	25007291	TDP2,C6orf62	0	0	0	0	0	1	0	1	0	2
chr6	25007534	25007864	TDP2,C6orf62	0	0	0	0	0	1	0	1	1	3
chr6	25089428	25090170	TDP2,C6orf62	0	0	0	0	0	1	0	0	1	2
chr6	25177828	25178052	C6orf62	0	0	0	0	0	0	0	1	1	2
chr6	30719576	30719814	IER3	0	0	1	1	0	0	0	0	0	2
chr6	30736850	30737361	TRIM39,TRIM39,TRIM39-RPP21,HLA-E,ABCF1,PPP1R10,KIAA1949,KIAA1949,FLOT1,IER3	0	0	0	0	1	0	0	0	1	2
chr6	30737456	30737900	TRIM39,TRIM39,TRIM39-RPP21,HLA-E,ABCF1,PPP1R10,KIAA1949,KIAA1949,FLOT1,IER3	0	0	0	0	1	0	0	0	1	2
chr6	30746716	30747579	TRIM39,TRIM39,TRIM39-RPP21,HLA-E,ABCF1,PPP1R10,KIAA1949,KIAA1949,FLOT1,IER3,HLA-C	0	0	0	1	1	0	0	0	0	2
chr6	32728735	32729127	HLA-DRA,HLA-DRB5,HLA-DRB1,HLA-DQB1,HLA-DQA2,HLA-DQB2,HLA-DOB,HLA-DMB,HLA-DMA,BRD2,HLA-DOA,HLA-DPA1,HLA-DPB1,HLA-DPA1	0	0	0	1	0	0	1	1	0	3
chr6	32762261	32762648	HLA-DRA,HLA-DRB5,HLA-DRB1,HLA-DQB1,TAP2,PSMB8,PSMB8,TAP1,PSMB9,HLA-DMB,HLA-DMA,BRD2,HLA-DPA1,HLA-DPB1	0	0	0	0	1	0	1	1	1	4
chr6	32783377	32783532	HLA-DQB1,HLA-DQA2,HLA-DQB2,HLA-DOB,TAP2,BRD2,BRD2,B3GALT4,RGL2,TAPBP	0	0	0	0	0	0	0	1	1	2
chr6	32984432	32984503	HLA-DRB5,HLA-DRB1,HLA-DQA1,HLA-DQB1,HLA-DQA2,HLA-DQB2,HLA-DOB,HLA-DMB,HLA-DMA,BRD2,HLA-DOA,HLA-DPA1,HLA-DPB1,HLA-DPA1	0	0	1	1	0	1	0	0	0	3
chr6	32985194	32986078	HLA-DRB5,HLA-DRB1,HLA-DQA1,HLA-DQB1,HLA-DQA2,HLA-DQB2,HLA-DOB,TAP2,PSMB8,TAP1,HLA-DMB,HLA-DMA,BRD2,HLA-DOA,HLA-DPA1,HLA-DPB1,HLA-DPA1	0	1	1	1	1	1	0	1	1	7
chr6	32986611	32987175	HLA-DRB5,HLA-DRB1,HLA-DQA1,HLA-DQB1,HLA-DQA2,HLA-DQB2,HLA-DOB,TAP2,PSMB8,PSMB8,TAP1,PSMB9,HLA-DMB,HLA-DMA,BRD2,BRD2,BRD2,HLA-DOA,HLA-DPA1,HLA-DPB1,TAPBP,PHF1	0	0	1	1	1	1	1	1	1	7
chr6	33792376	33792455	CUTA,C6orf1	0	0	0	0	1	0	1	1	1	4
chr6	33872922	33873175	PHF1	0	0	0	0	0	0	0	1	1	2
chr6	35569141	35569999	ZNF76,DEF6,FKBP5,FKBP5,FKBP5,SLC26A8,SLC26A8,SLC26A8,MAPK14	1	0	1	1	0	0	1	0	1	5
chr6	35570271	35570732	DEF6,PPARD,RPL10A,MAPK14	1	0	1	1	0	0	1	0	0	4
chr6	36318512	36318897	CPNE5	0	1	1	0	0	0	0	0	0	2
chr6	36634782	36635224	CDKN1A,CDKN1A,CDKN1A,CDKN1A,MTCH1	0	1	0	1	0	1	0	1	1	5
chr6	36660058	36660307	PXT1,STK38,SRSF3,FGD2	0	0	0	0	0	1	0	1	1	3
chr6	37094186	37094408	PPIL1	0	0	0	0	0	1	0	1	0	2
chr6	37109258	37109689	PI16	0	0	0	0	0	0	1	1	1	3
chr6	37123257	37123409	FGD2	0	0	1	0	0	0	0	1	1	3
chr6	38844345	38844470	BTBD9	0	1	1	0	1	0	0	0	0	3
chr6	41246560	41247024	NFYA,TREML2,TREML4,TREM1,TFEB	1	0	0	1	0	0	0	0	0	2
chr6	41412168	41412234	FRS3	0	1	1	0	0	0	0	1	0	3
chr6	42306418	42306926	TRERF1,UBR2	0	0	0	0	0	0	0	1	1	2
chr6	43894411	43894725	TJAP1,GTPBP2,MAD2L1BP,NFKBIE	0	0	1	0	0	0	0	1	1	3
chr6	43990134	43990470	MAD2L1BP,VEGFA,NFKBIE	0	0	0	0	0	0	0	1	1	2
chr6	44003388	44003679	MAD2L1BP,VEGFA,NFKBIE	0	0	0	0	0	0	0	1	1	2
chr6	44004425	44004647	NFKBIE	0	0	0	0	0	0	0	1	1	2
chr6	44609159	44609410	NFKBIE	0	0	1	0	0	1	0	1	1	4
chr6	45618234	45618676	RUNX2	0	1	0	0	0	0	0	1	1	3
chr6	46698621	46699122	PLA2G7,PLA2G7	0	1	0	0	1	1	0	1	1	5
chr6	47637505	47637670	GPR111,OPN5	1	1	1	1	0	0	0	1	1	6
chr6	72056766	72057142	OGFRL1	0	1	0	1	0	1	1	1	1	6
chr6	74432369	74432753	MB21D1,EEF1A1,SLC17A5,CD109,CD109	0	1	1	0	0	0	0	1	1	4
chr6	88632431	88632870	CNR1	0	0	0	1	0	0	0	1	0	2
chr6	91004075	91004656	MDN1,BACH2,BACH2	1	0	1	0	0	0	0	0	0	2
chr6	91792357	91792687	MAP3K7,MAP3K7	1	0	1	0	0	1	1	1	1	6
chr6	104972844	104972913	HACE1,LIN28B	0	1	1	0	0	1	1	0	0	4
chr6	106196612	106197041	PRDM1	1	0	1	1	0	1	0	1	0	5
chr6	106233418	106233647	PRDM1	0	0	0	0	0	0	0	1	1	2
chr6	106357126	106357152	PRDM1	0	0	0	0	0	0	0	1	1	2
chr6	106532439	106532606	PRDM1	1	0	1	0	0	1	0	1	0	4
chr6	106537985	106538349	PRDM1,PRDM1	1	1	1	1	1	0	0	0	0	5
chr6	106542282	106542482	PRDM1,PRDM1,ATG5	1	1	1	1	1	0	1	0	0	6
chr6	106970547	106970941	PRDM1,PRDM1,ATG5	0	1	0	0	0	0	0	0	1	2
chr6	108143478	108143727	SCML4	1	1	1	1	1	1	0	1	0	7
chr6	108144215	108144549	SCML4	1	0	0	0	1	1	1	1	0	5
chr6	109100819	109101213	FOXO3	1	1	0	1	0	1	1	1	1	7
chr6	109126872	109127260	FOXO3,FOXO3,ARMC2	1	1	0	0	0	0	0	0	0	2
chr6	110863659	110863841	WASF1,DDO,CDK19	0	0	0	0	0	0	1	0	1	2
chr6	111434891	111435622	AMD1,AMD1,SLC16A10,REV3L,TRAF3IP2	0	0	1	1	1	0	0	1	1	5
chr6	111441165	111441538	AMD1,AMD1,SLC16A10,REV3L,TRAF3IP2	1	1	0	0	1	0	0	1	0	4
chr6	111924339	111924647	TRAF3IP2	0	0	0	1	0	0	0	0	1	2
chr6	111925507	111925888	REV3L,TRAF3IP2	0	0	0	1	0	0	0	1	1	3
chr6	112294288	112295069	REV3L,TRAF3IP2,FYN	0	0	0	0	1	0	0	1	0	2
chr6	112337513	112337988	TRAF3IP2,FYN	1	0	0	0	0	0	1	0	0	2
chr6	112356617	112357007	TRAF3IP2	0	0	0	0	1	0	1	0	0	2
chr6	112523729	112524008	LAMA4	0	1	1	0	0	1	1	1	1	6
chr6	112525181	112525504	LAMA4	0	0	0	0	0	0	0	1	1	2
chr6	112552727	112553228	LAMA4	0	1	1	1	0	0	0	0	1	4
chr6	112555272	112555453	LAMA4	0	1	1	1	0	0	0	0	0	3
chr6	112570641	112571001	LAMA4	0	1	1	1	1	1	0	0	0	5
chr6	112572856	112573086	LAMA4	0	1	1	1	1	1	0	0	0	5
chr6	112573913	112574044	LAMA4	0	1	1	1	1	1	0	0	1	6
chr6	113951649	113952852	MARCKS	0	0	1	1	0	1	0	0	1	4
chr6	113973928	113974236	MARCKS	1	1	0	0	0	0	1	0	0	3
chr6	113983357	113983757	MARCKS	0	1	1	0	0	1	1	1	0	5
chr6	114056297	114056582	MARCKS	0	1	1	1	1	0	1	1	1	7
chr6	114083825	114084309	MARCKS	0	1	1	1	1	1	1	1	0	7
chr6	114085047	114085453	MARCKS	0	1	0	1	0	0	0	1	0	3
chr6	114126430	114126653	MARCKS	0	1	1	1	1	1	1	1	1	8
chr6	114139850	114140115	MARCKS	0	1	1	1	1	1	1	0	0	6
chr6	114147001	114147334	HS3ST5	0	1	1	0	0	0	1	0	0	3
chr6	121759226	121759877	GJA1	1	1	1	1	1	1	1	0	0	7
chr6	121843500	121843932	GJA1	0	0	1	0	0	1	0	0	0	2
chr6	125637722	125638122	NCOA7	1	0	1	1	1	1	0	1	1	7
chr6	129455076	129455285	LAMA2	0	0	1	1	1	0	1	1	1	6
chr6	129970126	129970215	ARHGAP18	0	0	1	1	0	0	0	0	0	2
chr6	129984721	129985008	ARHGAP18	1	0	1	0	0	0	0	1	0	3
chr6	130018003	130018247	ARHGAP18	0	0	1	1	0	0	0	0	0	2
chr6	130022144	130022554	ARHGAP18,L3MBTL3	0	1	1	0	1	1	1	0	0	5
chr6	130030425	130030727	ARHGAP18	0	0	0	1	1	0	0	0	0	2
chr6	130453386	130453776	L3MBTL3,SAMD3,SAMD3	0	1	0	1	0	0	1	0	0	3
chr6	132384454	132384635	CTGF	0	0	1	1	1	1	0	0	0	4
chr6	132554019	132554114	TAAR5	0	0	1	0	0	1	0	0	0	2
chr6	134629171	134629337	SGK1,SGK1	0	0	0	1	0	0	1	0	0	2
chr6	134700193	134700599	SGK1,SGK1	0	1	0	0	0	0	0	0	1	2
chr6	134838896	134839303	SGK1,SGK1,SGK1	1	1	0	0	1	0	0	0	1	4
chr6	134840674	134840895	SGK1,SGK1	1	1	1	1	1	0	0	0	0	5
chr6	134953101	134953540	SGK1,SGK1	0	1	0	0	0	0	0	1	1	3
chr6	136174498	136174747	PDE7B	1	1	0	0	0	0	0	0	0	2
chr6	138005111	138005398	IFNGR1,TNFAIP3	0	0	0	1	0	0	1	1	0	3
chr6	138019778	138020625	IFNGR1,TNFAIP3	0	0	0	0	0	0	1	1	1	3
chr6	138053118	138053503	TNFAIP3	0	0	0	0	0	1	1	0	0	2
chr6	138053751	138053959	TNFAIP3,PBOV1	0	0	0	0	0	1	1	0	0	2
chr6	138055973	138056386	TNFAIP3	0	0	0	0	0	1	1	1	0	3
chr6	138075692	138075815	TNFAIP3	0	1	0	0	1	0	0	0	0	2
chr6	138098319	138098907	TNFAIP3	0	1	1	1	0	0	0	1	0	4
chr6	138133089	138133355	TNFAIP3	0	0	0	0	0	1	0	1	0	2
chr6	138194322	138194912	TNFAIP3	0	0	1	1	1	1	1	1	0	6
chr6	138289343	138289531	TNFAIP3	0	0	1	0	0	0	1	1	1	4
chr6	138290142	138290398	TNFAIP3	0	0	0	1	0	0	1	1	1	4
chr6	138426575	138426770	PERP	1	1	0	1	0	1	0	1	1	6
chr6	138427134	138427492	PERP	1	1	1	1	0	1	0	1	1	7
chr6	138821349	138821443	NHSL1,REPS1	1	1	1	1	1	1	1	1	1	9
chr6	138862383	138862798	PBOV1	1	0	1	1	1	0	0	0	0	4
chr6	138890859	138891324	PBOV1,NHSL1	0	1	0	0	1	1	0	0	0	3
chr6	144474457	144475387	PLAGL1,STX11	0	1	0	0	0	1	0	0	1	3
chr6	147235645	147236230	RAB32,STXBP5	0	0	1	0	0	0	0	1	1	3
chr6	148588961	148589218	UST	0	0	0	0	0	0	1	1	0	2
chr6	149415397	149415605	TAB2	0	0	1	0	1	0	1	1	0	4
chr6	149416134	149416493	TAB2	0	0	1	0	1	0	1	1	0	4
chr6	149417128	149417333	TAB2	0	0	1	0	1	0	0	0	0	2
chr6	149461644	149462305	TAB2,ZC3H12D,PPIL4	0	0	0	0	0	0	1	1	0	2
chr6	149469483	149469749	TAB2,ZC3H12D,PPIL4	0	0	0	0	0	0	0	1	1	2
chr6	149532522	149532762	TAB2,ZC3H12D	0	0	1	0	0	0	0	1	0	2
chr6	149554491	149554815	ZC3H12D	1	1	1	0	0	0	0	0	0	3
chr6	149803455	149803649	TAB2,ZC3H12D,PPIL4,KATNA1,LATS1	0	0	0	0	0	1	1	1	0	3
chr6	150944036	150944676	PLEKHG1	1	1	0	0	0	0	1	1	0	4
chr6	150955970	150956257	PLEKHG1	1	1	1	1	1	1	1	0	0	7
chr6	152012429	152012574	ZBTB2,C6orf97,ESR1	0	0	0	0	0	1	0	1	0	2
chr6	154858221	154858762	CNKSR3	1	1	1	1	1	1	1	1	1	9
chr6	154914262	154914493	CNKSR3	0	0	0	1	0	0	0	0	1	2
chr6	155443662	155443674	TIAM2	1	0	1	0	0	0	0	0	0	2
chr6	155510213	155510600	SCAF8	1	1	1	1	0	0	0	0	0	4
chr6	155544931	155545059	SCAF8	1	0	0	0	0	0	0	0	1	2
chr6	155545212	155545590	SCAF8	1	1	0	0	0	0	0	0	1	3
chr6	155739222	155739872	CLDN20	1	0	0	0	0	1	0	0	0	2
chr6	156717523	156717937	ARID1B	1	1	1	0	0	0	1	0	1	5
chr6	158182288	158182636	SNX9	0	0	1	1	0	0	0	0	0	2
chr6	159088035	159088513	SYTL3,TAGAP	0	1	1	1	1	0	1	0	1	6
chr6	159088718	159088850	SYTL3	0	0	1	1	1	0	0	1	1	5
chr6	159211450	159211647	SYTL3,EZR,EZR,TAGAP	0	0	1	0	0	0	0	1	1	3
chr6	159229924	159230242	SYTL3,EZR,EZR,TAGAP	1	0	1	1	0	1	1	1	0	6
chr6	159237852	159238517	SYTL3,EZR,EZR,TAGAP	1	1	1	1	1	1	1	1	0	8
chr6	159461134	159461312	DYNLT1,SYTL3,TAGAP	1	0	1	0	0	0	0	0	1	3
chr6	159519651	159520119	DYNLT1,SYTL3,TAGAP	0	1	0	1	0	1	1	1	1	6
chr6	159521076	159521322	TAGAP	0	0	0	1	0	1	0	1	1	4
chr6	163664211	163664411	QKI	1	1	0	1	0	0	1	0	0	4
chr6	163685437	163685511	QKI	0	0	0	1	0	0	0	1	0	2
chr6	163746157	163746288	QKI	1	0	0	0	1	0	0	1	1	4
chr6	166673039	166673451	SFT2D1	0	0	0	0	0	0	0	1	1	2
chr6	168076868	168077090	UNC93A	1	1	1	0	0	1	1	1	1	7
chr6	169470702	169471012	THBS2	0	1	0	0	1	0	0	1	0	3
chr7	90161	90450	FAM20C	0	0	0	0	0	0	0	1	1	2
chr7	1101900	1102191	ADAP1,COX19,ZFAND2A,MAFK	0	1	0	0	0	0	0	1	0	2
chr7	2077094	2077375	LFNG,LFNG	0	0	0	0	0	1	0	1	0	2
chr7	2139021	2139385	IQCE	0	0	0	0	0	0	1	1	0	2
chr7	2150639	2150902	SNX8,LFNG	1	0	0	0	0	0	0	1	0	2
chr7	2934107	2934513	CARD11	0	1	0	0	1	0	0	0	0	2
chr7	3603136	3603457	SDK1	0	1	1	0	0	0	0	0	0	2
chr7	8215934	8216623	GLCCI1	0	0	1	0	1	0	0	0	0	2
chr7	8216734	8217119	GLCCI1	0	0	1	0	1	0	0	0	0	2
chr7	8300349	8300667	ICA1,ICA1,ICA1	1	0	1	0	0	0	0	1	0	3
chr7	17162731	17163011	AHR	1	0	0	1	1	1	0	1	0	5
chr7	17722333	17722641	AHR	0	1	1	1	0	0	1	1	0	5
chr7	20217388	20217681	TWISTNB,MACC1	0	1	1	0	1	1	1	0	0	5
chr7	20239036	20239390	TWISTNB	0	0	0	1	0	1	0	0	1	3
chr7	20239950	20240328	TWISTNB	0	0	0	1	0	1	0	0	0	2
chr7	20474863	20475329	ITGB8	0	1	0	0	0	0	0	1	1	3
chr7	20483183	20483403	ITGB8	1	1	0	0	0	0	0	1	0	3
chr7	20488630	20489286	ITGB8	1	0	0	0	0	0	0	1	0	2
chr7	20636374	20636677	ITGB8	1	1	1	1	1	1	1	1	1	9
chr7	20636990	20637450	ITGB8	1	1	1	1	1	1	1	1	1	9
chr7	20993749	20993911	SP8	1	1	0	1	1	1	0	0	0	5
chr7	22638133	22638517	IL6	0	0	0	0	0	1	1	1	1	4
chr7	22640442	22640878	IL6	0	0	0	0	1	0	0	0	1	2
chr7	22737910	22738207	IL6	0	1	0	0	0	0	0	1	0	2
chr7	26140883	26141586	HNRNPA2B1,SNX10,SNX10,SNX10	0	0	1	0	0	0	1	0	0	2
chr7	29235795	29236387	CHN2	1	0	1	1	0	0	0	0	0	3
chr7	29359361	29359579	TRIL,CHN2,CHN2	1	0	0	0	0	0	0	1	0	2
chr7	29377353	29377591	CHN2	0	0	1	0	0	0	0	1	1	3
chr7	30933146	30933539	ADCYAP1R1	0	0	0	0	0	0	0	1	1	2
chr7	31728088	31728512	C7orf16	0	1	1	1	1	0	0	1	1	6
chr7	32337399	32337512	PDE1C	0	1	0	1	0	0	0	1	0	3
chr7	34316740	34316919	BMPER	0	0	0	1	0	0	0	1	0	2
chr7	36301055	36301385	SEPT7,EEPD1,AOAH	0	0	1	1	0	0	0	0	1	3
chr7	36696772	36696990	AOAH,ELMO1	0	0	0	0	0	0	0	1	1	2
chr7	36698240	36698520	AOAH	0	0	0	1	0	0	0	1	0	2
chr7	36766830	36767015	AOAH,ELMO1	0	1	0	0	0	0	0	0	1	2
chr7	36776109	36776821	AOAH,ELMO1	0	0	0	0	0	0	0	1	1	2
chr7	36843340	36843728	ELMO1	1	0	0	0	0	0	1	0	0	2
chr7	37350105	37350354	ELMO1,ELMO1,ELMO1,GPR141	0	0	0	0	1	0	0	1	1	3
chr7	37394321	37394728	ELMO1,ELMO1,ELMO1,GPR141	0	1	0	0	0	0	0	1	0	2
chr7	37429930	37430114	GPR141	1	0	0	0	0	0	0	1	1	3
chr7	37431665	37431870	ELMO1,ELMO1,ELMO1,ELMO1,GPR141	1	0	0	0	0	0	0	1	1	3
chr7	37465448	37465531	ELMO1,ELMO1,GPR141	1	1	0	0	0	0	0	0	0	2
chr7	37470311	37470492	ELMO1,ELMO1,ELMO1,GPR141	0	0	0	0	0	0	1	0	1	2
chr7	37857658	37857917	ELMO1,ELMO1,STARD3NL	1	1	1	0	0	0	1	1	1	6
chr7	38285257	38285450	TARP	0	0	0	0	0	0	0	1	1	2
chr7	38350123	38350385	STARD3NL,TARP	0	0	0	0	0	0	0	1	1	2
chr7	38717686	38717891	STARD3NL,TARP	1	1	0	0	0	0	0	0	0	2
chr7	39629281	39629774	RALA	0	0	0	0	1	1	0	0	0	2
chr7	39644763	39645050	RALA	1	0	0	1	0	0	0	0	0	2
chr7	41912949	41913127	INHBA	0	1	0	0	0	0	0	1	0	2
chr7	41921124	41921832	INHBA	0	0	0	1	0	0	0	1	1	3
chr7	42258020	42258279	GLI3	1	0	1	1	1	1	1	0	0	6
chr7	43625293	43625372	STK17A,URGCP	1	1	1	0	0	0	0	0	0	3
chr7	43625905	43626316	STK17A,URGCP	1	1	1	0	0	0	0	0	0	3
chr7	43626451	43626626	STK17A,URGCP	0	1	1	0	0	0	0	0	0	2
chr7	45298233	45298368	RAMP3	1	0	0	0	0	0	1	0	0	2
chr7	45928899	45929352	IGFBP1	0	1	1	0	0	0	0	1	0	3
chr7	47391456	47391672	C7orf65	0	1	0	0	0	0	1	0	0	2
chr7	47521562	47522093	HUS1	0	0	1	0	0	0	0	1	1	3
chr7	47534455	47534849	HUS1	1	1	0	0	0	0	0	0	0	2
chr7	47536985	47537239	HUS1	1	1	1	0	0	0	1	1	0	5
chr7	47709189	47709374	HUS1,UPP1,UPP1	0	0	0	0	0	0	1	1	0	2
chr7	47709618	47709974	HUS1,UPP1,UPP1	0	0	0	0	0	0	1	1	0	2
chr7	48429398	48429915	HUS1,UPP1,UPP1	0	1	0	0	0	0	0	0	1	2
chr7	48430589	48430763	HUS1,UPP1,UPP1	0	1	0	0	0	1	0	0	1	3
chr7	50189067	50189392	IKZF1	1	0	0	0	1	0	1	0	1	4
chr7	50306514	50306844	IKZF1,FIGNL1	0	1	0	0	0	0	0	1	1	3
chr7	50340633	50340761	IKZF1	1	1	0	0	1	0	1	1	1	6
chr7	50346623	50346926	IKZF1	1	1	1	1	1	1	1	1	1	9
chr7	50346944	50347066	IKZF1	1	1	0	1	1	0	1	1	1	7
chr7	50350065	50350197	IKZF1	1	1	1	1	1	0	1	0	1	7
chr7	50356764	50357277	IKZF1	1	1	1	1	1	1	1	1	1	9
chr7	50369478	50369764	IKZF1	0	0	0	0	0	0	0	1	1	2
chr7	50424101	50424707	IKZF1	0	0	0	0	0	0	0	1	1	2
chr7	55131480	55131905	EGFR	1	0	0	0	0	0	0	1	1	3
chr7	55132578	55133258	SEC61G,EGFR	1	0	0	0	0	0	0	1	0	2
chr7	55141624	55142112	SEC61G,EGFR	1	1	0	0	0	0	1	1	1	5
chr7	55155188	55155533	EGFR	1	1	1	1	0	0	0	0	0	4
chr7	73265870	73266203	BCL7B	0	0	0	0	1	0	0	1	0	2
chr7	73443567	73443942	ELN,CLIP2	0	0	0	0	0	0	1	0	1	2
chr7	77038853	77039042	PION,PTPN12,PTPN12	1	1	1	1	0	0	1	0	0	5
chr7	77039475	77039927	PION,PTPN12,PTPN12	1	1	1	1	0	0	1	0	0	5
chr7	77042340	77042746	PION,PTPN12,PTPN12	1	1	0	1	0	0	1	0	0	4
chr7	77057322	77057668	PION,PTPN12,PTPN12	0	0	1	0	0	0	0	1	0	2
chr7	78912622	78912826	MAGI2	0	0	1	1	1	0	0	0	0	3
chr7	79050066	79050245	MAGI2	0	0	0	1	0	0	1	0	0	2
chr7	80840847	80841237	SEMA3C	0	0	1	1	0	1	0	0	1	4
chr7	87951408	87951802	STEAP4	0	0	1	1	1	1	1	1	1	7
chr7	93926616	93927074	COL1A2,SGCE	1	1	1	1	1	1	1	1	1	9
chr7	95129824	95130260	ASB4	1	1	0	0	0	0	0	0	0	2
chr7	95138629	95138984	ASB4	0	0	1	0	0	0	1	1	1	4
chr7	95238124	95238400	PON1,PON3	1	0	0	0	1	0	0	1	1	4
chr7	101499743	101500539	CUX1,CUX1,CUX1,SH2B2	1	1	0	0	0	0	0	0	0	2
chr7	102555127	102555592	LRRC17	1	1	0	0	0	0	0	0	0	2
chr7	106058630	106058799	NAMPT,FLJ36031,PIK3CG	0	1	1	0	0	0	0	0	0	2
chr7	106061873	106062291	NAMPT,FLJ36031,PIK3CG	0	0	0	0	0	0	0	1	1	2
chr7	112062066	112062509	DOCK4,ZNF277,IFRD1,IFRD1,IFRD1	0	1	0	0	0	0	0	1	1	3
chr7	114564153	114564421	MDFIC	0	1	1	1	0	1	0	1	1	6
chr7	115873924	115874179	TES	0	1	0	1	1	0	0	0	0	3
chr7	116168216	116168790	CAV2,CAV2,CAV1,CAV1,CAV1,CAV1	1	0	0	1	0	0	0	1	0	3
chr7	116452966	116453226	CAPZA2	1	1	0	1	0	0	0	1	0	4
chr7	120724784	120725242	C7orf58	0	1	1	1	1	1	0	1	1	7
chr7	121439115	121439246	PTPRZ1	0	1	1	0	0	1	0	0	0	3
chr7	122610759	122610994	TAS2R16	1	1	0	1	1	1	0	0	0	5
chr7	129598516	129598781	NRF1,UBE2H,UBE2H	0	0	0	0	0	0	0	1	1	2
chr7	130588239	130588699	MKLN1,MKLN1	1	1	0	0	0	0	1	0	0	3
chr7	130601178	130601963	MKLN1,MKLN1	1	1	0	0	0	0	0	0	0	2
chr7	134427779	134428168	CALD1	0	0	1	0	0	0	0	1	0	2
chr7	137671053	137671416	CREB3L2,TRIM24	0	0	0	0	0	0	0	1	1	2
chr7	138791748	138791993	ZC3HAV1,UBN2,LUC7L2	0	0	0	0	1	1	0	0	0	2
chr7	139588015	139588387	TBXAS1,JHDM1D	0	0	0	0	0	0	0	1	1	2
chr7	150265859	150266137	GIMAP8,GIMAP7,GIMAP4,GIMAP6,GIMAP2,GIMAP1,GIMAP5,LOC100128542,TMEM176B	0	0	0	0	0	0	0	1	1	2
chr7	150482077	150482267	GIMAP8,GIMAP2,GIMAP5,TMEM176B,TMEM176A,TMEM176B,SLC4A2,AGAP3,SMARCD3,SMARCD3	0	1	1	1	1	1	1	1	0	7
chr7	150484830	150485185	GIMAP8,GIMAP2,GIMAP5,LOC100128542,TMEM176B,SLC4A2,AGAP3,SMARCD3,SMARCD3	0	0	1	0	1	1	1	0	0	4
chr7	155387679	155387976	RBM33	0	0	0	0	0	0	1	1	0	2
chr7	156407407	156407702	RNF32,NOM1,MNX1	1	1	1	1	1	1	0	1	1	8
chr8	1684662	1684866	CLN8	0	1	0	0	0	1	0	1	1	4
chr8	1762268	1762565	ARHGEF10,KBTBD11	0	0	0	0	0	0	1	1	1	3
chr8	1968833	1969147	KBTBD11	0	0	1	0	0	0	0	1	1	3
chr8	6417141	6417596	ANGPT2	1	1	1	1	1	1	1	1	1	9
chr8	6455509	6456036	ANGPT2	0	0	0	0	1	0	0	0	1	2
chr8	8637281	8637697	CLDN23,MFHAS1,PPP1R3B	0	0	0	0	0	0	0	1	1	2
chr8	8932382	8932915	CLDN23,PPP1R3B	0	0	0	0	1	0	1	1	1	4
chr8	11282611	11282836	FAM167A	0	0	0	0	1	0	1	1	0	3
chr8	11373324	11373814	FAM167A	0	0	0	0	0	1	0	1	1	3
chr8	12728574	12728753	KIAA1456	1	0	0	0	1	0	0	1	1	4
chr8	13230060	13230464	DLC1	0	0	1	1	0	1	0	1	0	4
chr8	16489924	16490119	MSR1	0	0	0	0	0	1	0	1	1	3
chr8	17465660	17466084	MTUS1	1	0	0	0	0	0	0	1	0	2
chr8	17467552	17467711	MTMR7,MTUS1	1	0	0	0	0	0	0	1	0	2
chr8	17595582	17595868	NAT1	0	0	0	1	0	0	0	1	0	2
chr8	17769259	17769486	NAT1	1	0	0	0	0	1	0	1	0	3
chr8	21695950	21696343	XPO7,POLR3D	0	1	0	0	0	1	0	1	0	3
chr8	22562170	22562986	PPP3CC,PDLIM2,PDLIM2,BIN3,EGR3,TNFRSF10B,TNFRSF10C	0	1	0	1	0	1	0	1	1	5
chr8	23353842	23353942	TNFRSF10C,SLC25A37	0	0	1	1	0	0	0	1	1	4
chr8	24155243	24155623	ADAM28	0	0	1	1	1	0	1	1	1	6
chr8	24192398	24192693	ADAM28	0	0	0	0	0	0	1	1	0	2
chr8	24206605	24207043	ADAM28,ADAMDEC1	0	0	1	1	0	1	0	1	0	4
chr8	25867113	25867338	EBF2	1	1	1	0	0	0	0	0	0	3
chr8	26718570	26718842	ADRA1A,PTK2B	0	1	1	0	0	0	0	1	1	4
chr8	29198749	29199265	KIF13B,DUSP4,DUSP4	0	0	0	1	0	0	0	1	0	2
chr8	29347920	29348328	KIF13B,DUSP4,DUSP4	0	1	0	0	0	0	0	1	1	3
chr8	29513867	29514215	KIF13B	0	0	0	1	0	1	0	1	0	3
chr8	29576846	29577118	KIF13B	0	0	0	0	0	1	0	1	1	3
chr8	31498667	31498926	NRG1	1	1	0	0	1	0	0	0	1	4
chr8	32191944	32192171	NRG1	0	0	0	0	0	0	1	1	1	3
chr8	32490865	32491103	NRG1,NRG1	1	0	1	1	1	1	1	0	0	6
chr8	32491615	32491938	NRG1	1	0	1	1	1	0	0	0	0	4
chr8	37449026	37449149	ZNF703,RAB11FIP1	0	0	0	0	0	0	0	1	1	2
chr8	38757431	38758061	C8orf86,TACC1,PLEKHA2	0	1	0	0	1	0	0	0	0	2
chr8	41628099	41628173	ANK1	1	0	0	0	0	0	0	1	0	2
chr8	48438620	48439345	CEBPD	0	0	1	1	0	0	0	0	0	2
chr8	49611840	49612006	SNAI2	1	1	1	1	0	1	1	1	1	8
chr8	49815340	49815765	SNAI2	0	1	0	1	1	0	0	1	0	4
chr8	49816123	49816479	SNAI2	0	1	0	1	1	0	0	1	0	4
chr8	49835974	49836286	SNAI2	1	0	0	0	0	1	0	1	0	3
chr8	53207936	53208291	ST18	0	1	0	0	1	0	0	1	0	3
chr8	56791431	56791783	LYN	0	0	0	1	0	1	0	0	0	2
chr8	56796346	56796794	LYN	0	0	1	0	0	1	1	1	0	4
chr8	56798106	56798776	LYN	0	0	1	0	0	1	1	1	0	4
chr8	56832047	56832488	LYN	0	1	0	1	0	1	0	1	1	5
chr8	56842990	56843446	LYN	1	1	1	0	1	0	1	1	0	6
chr8	56887750	56888682	LYN	0	0	0	0	0	0	0	1	1	2
chr8	56891091	56891632	LYN	0	0	0	0	0	0	0	1	1	2
chr8	59305294	59305632	UBXN2B,SDCBP	1	1	0	0	1	0	1	1	0	5
chr8	61660299	61660611	CHD7	0	0	0	1	0	1	1	0	0	3
chr8	61816883	61817210	CHD7	0	1	0	0	0	0	1	0	0	2
chr8	61824212	61824789	CHD7	1	0	1	0	0	1	0	0	0	3
chr8	61829083	61829397	CHD7	0	0	0	0	0	0	1	1	1	3
chr8	72752786	72752941	MSC	1	1	1	1	1	1	1	1	1	9
chr8	79759624	79759828	IL7	0	1	0	1	0	0	0	0	0	2
chr8	80642210	80642465	STMN2	0	0	0	1	0	0	0	1	0	2
chr8	81915105	81915491	PAG1	1	1	0	0	0	0	0	0	0	2
chr8	81923399	81923674	PAG1	1	1	0	0	0	0	0	0	0	2
chr8	81938706	81938999	PAG1	1	0	1	0	0	0	0	0	0	2
chr8	82019096	82019493	PAG1	1	1	1	0	0	0	0	0	0	3
chr8	82042673	82043029	PAG1	0	1	1	1	1	1	1	1	1	8
chr8	82044899	82045275	PAG1	0	0	1	0	0	0	0	1	0	2
chr8	82061220	82061392	ZNF704,PMP2	1	0	0	1	0	0	0	0	0	2
chr8	82062068	82062277	PAG1	1	0	0	1	1	0	0	0	0	3
chr8	86378354	86378674	LRRCC1,CA2	1	0	0	1	0	0	0	0	0	2
chr8	96086597	96087380	PLEKHF2	0	1	1	1	0	0	0	1	0	4
chr8	97177762	97178066	GDF6	1	1	1	1	1	1	1	1	1	9
chr8	97866979	97867264	PGCP	1	0	0	0	0	0	1	0	0	2
chr8	97870778	97871083	PGCP	1	1	0	1	0	1	1	1	0	6
chr8	97873455	97873860	PGCP	0	0	1	0	0	1	0	0	1	3
chr8	97934277	97934647	PGCP	0	1	0	0	0	0	0	1	0	2
chr8	98001253	98001769	PGCP	0	1	0	0	0	1	0	1	0	3
chr8	103991737	103992346	KLF10,KLF10,AZIN1,ATP6V1C1,DCAF13,SLC25A32	0	0	0	0	1	0	0	1	0	2
chr8	104360613	104360956	AZIN1,ATP6V1C1,DCAF13,SLC25A32	0	0	1	0	0	1	0	1	1	4
chr8	116463689	116463880	TRPS1	1	1	0	0	0	1	0	0	0	3
chr8	116678291	116678885	TRPS1	1	1	1	0	0	0	0	0	0	3
chr8	117466702	117466888	C8orf85	1	1	0	0	0	0	0	0	0	2
chr8	121972938	121973043	SNTB1	1	1	1	1	1	1	1	1	1	9
chr8	123811167	123811696	ZHX2,C8orf76	0	0	0	0	0	1	0	1	0	2
chr8	124699718	124700050	FBXO32	0	0	0	0	0	1	0	1	1	3
chr8	125638890	125639286	NSMCE2	0	0	0	0	0	0	1	0	1	2
chr8	125649664	125650232	RNF139,ZNF572	0	0	0	1	0	0	0	1	0	2
chr8	125656235	125656588	RNF139,MTSS1,ZNF572	0	0	0	0	1	0	0	0	1	2
chr8	125769783	125770033	MTSS1	0	1	0	0	0	0	1	1	1	4
chr8	125774132	125774476	RNF139,MTSS1,KIAA0196,NSMCE2	0	1	0	0	0	0	0	1	1	3
chr8	125794770	125795104	RNF139,MTSS1,KIAA0196,NSMCE2	0	1	0	0	0	1	1	1	0	4
chr8	126187320	126187484	KIAA0196,NSMCE2,TRIB1	1	0	1	0	1	0	0	0	0	3
chr8	126187682	126188060	KIAA0196,NSMCE2,TRIB1	1	0	1	0	1	0	0	0	0	3
chr8	126195292	126195668	KIAA0196,NSMCE2,TRIB1	0	1	1	1	0	0	0	0	0	3
chr8	126238973	126239274	NSMCE2,TRIB1	1	1	0	0	0	0	1	0	0	3
chr8	126520641	126520793	KIAA0196,NSMCE2,TRIB1	0	0	0	0	0	0	0	1	1	2
chr8	126614927	126615093	TRIB1	0	0	1	0	0	0	0	1	0	2
chr8	128403573	128403875	MYC	0	1	0	0	0	1	1	1	1	5
chr8	128658139	128658542	MYC	0	1	0	0	1	0	0	1	1	4
chr8	130566808	130567296	FAM49B	0	0	0	0	1	0	0	1	0	2
chr8	130573431	130573829	FAM49B	0	0	1	1	0	0	0	0	0	2
chr8	134090070	134090677	TMEM71,PHF20L1,ST3GAL1	0	0	0	0	0	0	0	1	1	2
chr8	134368494	134368766	NDRG1	0	0	0	0	0	0	1	1	1	3
chr8	134706518	134706911	ST3GAL1	0	0	0	1	0	0	0	1	1	3
chr8	134764983	134765829	ST3GAL1	0	0	0	0	0	1	0	0	1	2
chr8	134927817	134928174	ST3GAL1	0	1	0	0	0	1	1	1	0	4
chr8	134928450	134928550	ST3GAL1	0	1	0	0	0	1	0	1	0	3
chr8	142099604	142099791	EIF2C2,DENND3,SLC45A4	0	0	0	0	0	0	0	1	1	2
chr8	142099799	142100197	EIF2C2,DENND3,SLC45A4	0	0	0	0	0	0	0	1	1	2
chr8	143112288	143112667	TSNARE1	0	0	1	0	0	0	1	1	1	4
chr8	143449565	143449834	TSNARE1	0	0	0	0	0	0	0	1	1	2
chr9	616775	617021	DOCK8,C9orf66,KANK1	0	0	1	1	1	1	1	1	1	7
chr9	621241	622073	DOCK8,C9orf66,KANK1	1	0	1	0	1	0	0	0	0	3
chr9	694779	695236	DOCK8,C9orf66,KANK1	1	1	1	0	0	0	0	0	0	3
chr9	3877182	3877575	GLIS3	0	0	1	1	0	0	0	0	0	2
chr9	4174938	4175110	GLIS3	0	0	0	0	1	0	0	1	1	3
chr9	4296901	4297617	GLIS3	1	0	0	0	1	1	0	0	0	3
chr9	5451547	5451984	JAK2,CD274,KIAA1432	0	0	0	1	0	1	0	0	0	2
chr9	5452329	5452752	JAK2,C9orf46,CD274,KIAA1432	0	0	0	1	0	1	0	0	0	2
chr9	14233168	14233395	NFIB	1	1	0	0	0	0	0	1	0	3
chr9	14400700	14401012	NFIB,ZDHHC21	1	1	1	1	1	1	0	1	1	8
chr9	14427879	14427964	NFIB	0	0	0	0	0	0	0	1	1	2
chr9	15146901	15147026	FREM1,PSIP1	1	1	0	0	0	0	0	0	0	2
chr9	16521914	16522385	BNC2	0	1	1	1	1	1	0	1	1	7
chr9	16666623	16666991	BNC2	0	0	0	0	1	1	0	1	0	3
chr9	16729817	16729878	BNC2	0	1	1	1	1	1	1	1	0	7
chr9	18474958	18475225	ADAMTSL1	1	1	0	1	0	0	0	1	0	4
chr9	18478894	18479067	ADAMTSL1	1	1	0	0	0	0	1	0	0	3
chr9	18490587	18490949	ADAMTSL1	1	1	1	1	1	1	1	1	1	9
chr9	21996542	21996712	MTAP,CDKN2A,CDKN2A,CDKN2A,CDKN2B	1	0	1	0	0	0	0	0	0	2
chr9	27586293	27586753	C9orf72,C9orf72	0	0	0	1	1	0	0	0	0	2
chr9	36140543	36140881	GLIPR2	0	0	0	0	0	1	0	1	0	2
chr9	37032033	37032396	PAX5,ZCCHC7	1	1	1	1	0	1	0	0	1	6
chr9	37938183	37938323	SHB	1	1	0	0	0	0	0	0	0	2
chr9	71634884	71635015	PIP5K1B	0	0	0	0	0	0	0	1	1	2
chr9	72695513	72695798	SMC5	1	1	0	0	0	0	0	1	1	4
chr9	73181724	73181999	SMC5	0	0	0	1	0	0	0	1	0	2
chr9	73219456	73219798	KLF9,TRPM3	1	0	0	0	1	0	0	0	0	2
chr9	74915861	74916249	ZFAND5	0	0	0	0	0	0	0	1	1	2
chr9	75817935	75818365	ANXA1	0	1	0	1	0	0	0	0	0	2
chr9	75830998	75831340	ANXA1	1	0	1	1	1	1	1	1	0	7
chr9	75848959	75849147	ANXA1	0	1	0	1	1	0	0	0	0	3
chr9	82226280	82226508	TLE4	1	1	1	1	1	1	0	0	0	6
chr9	89381829	89382120	ZCCHC6	0	0	0	0	0	0	0	1	1	2
chr9	89886706	89886836	GAS1	0	1	0	0	1	1	0	0	1	4
chr9	93577739	93577890	SYK,SYK	0	1	0	0	0	0	1	1	1	4
chr9	93823339	93823577	SYK,SYK,NFIL3	0	0	0	1	0	0	0	1	1	3
chr9	93862627	93863018	SYK,SYK,NFIL3	0	0	0	0	0	1	0	1	0	2
chr9	94181531	94181930	NFIL3	0	1	1	1	0	0	0	0	0	3
chr9	94182259	94182597	NFIL3	0	1	1	1	0	0	0	0	0	3
chr9	95727493	95728071	IPPK,FGD3,SUSD3,C9orf89,NINJ1,FAM120A	0	0	0	0	0	0	1	1	1	3
chr9	98262009	98262267	PTCH1,PTCH1,PTCH1	1	0	0	0	0	0	0	0	1	2
chr9	98899705	98899808	CDC14B	1	0	0	1	0	0	0	1	0	3
chr9	101871896	101872113	TGFBR1	0	1	1	0	1	0	0	1	0	4
chr9	101944014	101944235	ALG2	0	1	1	1	0	1	0	1	1	6
chr9	102195698	102196356	TGFBR1,NR4A3	0	0	0	0	0	0	0	1	1	2
chr9	107769025	107769996	ABCA1,FSD1L,FSD1L	0	0	1	0	0	1	0	0	0	2
chr9	107954000	107954398	ABCA1,FSD1L,FSD1L	0	0	0	0	1	0	0	0	1	2
chr9	109933165	109933377	KLF4	0	0	0	1	0	0	0	1	0	2
chr9	110310627	110311050	KLF4	0	0	0	0	0	1	0	1	1	3
chr9	110517575	110517896	KLF4	1	0	0	0	0	0	0	0	1	2
chr9	110694459	110694617	KLF4	0	0	1	0	0	1	0	0	1	3
chr9	112091755	112092133	PTPN3	0	0	1	0	0	0	0	1	1	3
chr9	112569081	112569243	PALM2	0	0	0	0	0	0	0	1	1	2
chr9	112813346	112813601	AKAP2	0	0	1	0	0	0	0	0	1	2
chr9	113413222	113413721	LPAR1	0	0	1	1	0	1	0	0	0	3
chr9	116285649	116286044	SLC31A2	0	1	0	0	1	0	1	0	0	3
chr9	116341254	116341479	RGS3	0	0	0	0	0	0	0	1	1	2
chr9	116754970	116754989	AMBP,ORM1,ORM2	1	0	0	0	0	0	0	1	0	2
chr9	116937744	116937911	COL27A1,ORM1	1	0	1	0	0	0	0	1	1	4
chr9	117080236	117080340	ORM1,ATP6V1G1,TNFSF15	0	1	1	0	0	0	1	1	1	5
chr9	117176279	117176545	DFNB31,ATP6V1G1,TNFSF15,TNFSF15	0	0	0	0	0	1	0	1	1	3
chr9	117657108	117657611	DFNB31,ATP6V1G1,TNFSF15,TNFSF15,TNFSF8	0	0	1	1	0	0	1	1	0	4
chr9	117667327	117667721	TNFSF15	1	0	1	0	1	0	0	1	1	5
chr9	117670443	117671027	TNFSF15,TNFSF8	0	0	0	1	0	1	1	1	1	5
chr9	117671276	117671580	DFNB31,ATP6V1G1,TNFSF15,TNFSF15,TNFSF8	0	0	0	1	0	1	1	0	1	4
chr9	117689832	117690184	DFNB31,ATP6V1G1,TNFSF15,TNFSF15,TNFSF8	0	0	0	0	0	1	0	0	1	2
chr9	117690349	117690800	DFNB31,ATP6V1G1,TNFSF15,TNFSF15,TNFSF8	0	0	0	0	0	1	0	0	1	2
chr9	117691412	117691904	DFNB31,ATP6V1G1,TNFSF15,TNFSF8	0	0	0	0	0	1	0	1	1	3
chr9	117717390	117717754	DFNB31,ATP6V1G1,TNFSF15,TNFSF8	0	0	0	0	0	0	1	1	0	2
chr9	117770700	117771226	ATP6V1G1,TNFSF15,TNFSF8	0	0	1	0	0	0	1	1	1	4
chr9	117778655	117778961	ATP6V1G1,TNFSF15,TNFSF8	0	0	0	0	0	0	1	0	1	2
chr9	118919313	118920155	PAPPA	1	1	0	0	0	0	0	0	0	2
chr9	120481913	120482131	TLR4	0	0	1	0	0	0	0	1	1	3
chr9	120482943	120483330	TLR4	0	0	1	0	0	0	0	1	0	2
chr9	120487715	120488143	TLR4	0	1	0	0	1	0	0	1	1	4
chr9	120500225	120500303	ASTN2	1	0	0	0	0	0	0	1	0	2
chr9	120506613	120506925	TLR4	1	1	1	1	0	0	0	1	0	5
chr9	123696735	123696942	FBXW2,TRAF1,TRAF1,TRAF1	0	0	1	1	1	0	1	1	1	6
chr9	123983385	123983622	TRAF1,TRAF1,GSN	0	0	1	0	1	1	1	1	0	5
chr9	124034360	124034626	GSN	1	0	0	0	0	0	0	1	1	3
chr9	126597388	126597650	DENND1A	1	0	1	0	0	0	0	0	1	3
chr9	126980824	126981241	DENND1A,NEK6	0	0	0	0	0	0	0	1	1	2
chr9	127029560	127030143	DENND1A	0	0	1	0	0	1	0	1	1	4
chr9	128592115	128592428	PBX3	0	1	1	1	1	1	0	0	1	6
chr9	129286019	129286223	FAM125B,ZBTB43,ZBTB34	0	0	0	0	1	0	0	1	1	3
chr9	130753520	130753846	DPM2,FAM102A,SLC25A25	0	1	0	1	0	0	0	0	0	2
chr9	132488074	132488402	C9orf50,PRRX2	0	1	1	0	0	0	0	0	1	3
chr9	135481058	135481229	CEL	0	1	0	0	0	0	1	1	1	4
chr9	136720858	136721171	SLC2A6,RXRA	0	0	0	1	0	0	0	0	1	2
chr9	136753303	136753756	C9orf7,VAV2	0	0	0	0	0	0	0	1	1	2
chr9	139081356	139081856	CAMSAP1,LHX3,LHX3,QSOX2	0	0	1	0	0	0	0	1	0	2
chr9	139120043	139120348	NOTCH1	1	0	1	0	0	1	0	1	0	4
chr10	3734925	3735183	KLF6	1	0	0	0	0	0	0	0	1	2
chr10	3807382	3807563	KLF6	1	1	0	1	0	1	0	0	1	5
chr10	3808656	3808872	KLF6	1	1	1	1	0	1	0	1	0	6
chr10	3845999	3846426	KLF6	1	1	0	0	0	1	0	0	1	4
chr10	3852273	3852886	KLF6	1	1	1	1	1	1	1	1	1	9
chr10	3853393	3854169	KLF6	1	1	1	1	1	1	1	1	1	9
chr10	3878027	3878387	KLF6	0	0	1	1	0	0	1	0	1	4
chr10	3900999	3901229	KLF6	0	0	1	1	0	0	0	0	0	2
chr10	3928866	3929216	KLF6	0	0	0	0	1	0	0	1	1	3
chr10	3929991	3930887	KLF6	0	0	0	0	1	0	0	1	1	3
chr10	3936015	3936390	KLF6	0	1	1	0	0	1	0	1	1	5
chr10	4003377	4003614	KLF6	0	1	0	0	0	0	0	0	1	2
chr10	4163748	4164495	KLF6	1	0	0	0	0	0	0	1	1	3
chr10	4173688	4174411	KLF6	0	0	0	1	0	0	0	0	1	2
chr10	5113786	5114179	AKR1C1,AKR1C2,AKR1C3	0	1	0	0	0	1	0	1	0	3
chr10	5588881	5589169	NET1,CALML3	0	0	0	0	0	0	0	1	1	2
chr10	5590010	5590295	NET1,CALML3	0	0	0	0	0	0	0	1	1	2
chr10	5590959	5591270	NET1	0	0	0	0	0	0	0	1	1	2
chr10	6309207	6309569	IL15RA,PFKFB3,PFKFB3	0	0	1	0	0	0	1	0	1	3
chr10	6516020	6516190	IL15RA,RBM17,RBM17,PFKFB3,PFKFB3	1	0	1	1	1	0	1	1	1	7
chr10	6600320	6600578	RBM17,RBM17,PRKCQ	0	0	0	0	0	0	0	1	1	2
chr10	7300945	7301168	SFMBT2,SFMBT2	0	0	1	0	0	1	0	1	0	3
chr10	7523024	7523295	SFMBT2	0	1	0	0	0	0	0	1	1	3
chr10	7526564	7526721	SFMBT2,SFMBT2,KIN,TAF3	0	1	1	0	0	0	0	1	1	4
chr10	8098940	8099487	TAF3,GATA3	1	1	1	1	1	1	0	1	1	8
chr10	11218697	11219244	CELF2	0	0	1	1	0	0	0	0	0	2
chr10	14605482	14605831	HSPA14,DCLRE1C	0	0	1	0	1	0	0	1	1	4
chr10	17010683	17011063	VIM	0	0	1	0	0	0	0	1	1	3
chr10	17074095	17074546	VIM	0	0	0	0	0	0	0	1	1	2
chr10	17126888	17127276	VIM	0	1	1	0	0	1	0	0	1	4
chr10	17250633	17250874	VIM,ST8SIA6	0	1	1	1	0	1	0	0	0	4
chr10	17280857	17281170	TRDMT1,VIM	1	1	1	0	0	1	0	0	0	4
chr10	17470783	17471060	TRDMT1,ST8SIA6,STAM	0	0	0	0	0	0	0	1	1	2
chr10	17486063	17486497	TRDMT1,VIM,ST8SIA6	0	1	0	0	0	1	0	1	1	4
chr10	20113996	20114175	PLXDC2	1	0	1	0	0	0	0	1	0	3
chr10	20114711	20115092	PLXDC2	1	0	1	0	0	0	0	1	0	3
chr10	20115618	20116154	PLXDC2	1	0	0	0	0	0	1	1	0	3
chr10	20292651	20293410	PLXDC2	1	0	1	0	0	0	0	1	1	4
chr10	22622234	22622399	DNAJC1,COMMD3,BMI1	0	0	1	0	0	1	0	0	1	3
chr10	22886209	22886449	PIP4K2A	1	1	0	0	0	0	0	0	0	2
chr10	22894974	22895386	PIP4K2A	1	1	1	0	1	0	1	1	1	7
chr10	22900753	22900910	PIP4K2A	0	0	1	0	0	1	1	1	1	5
chr10	22904639	22904845	PIP4K2A	1	0	1	0	0	1	0	1	1	5
chr10	25247749	25247926	ARHGAP21,GPR158	1	0	0	0	0	0	0	1	0	2
chr10	26775274	26775560	APBB1IP,PDSS1,ABI1	1	0	0	0	0	0	0	1	0	2
chr10	26775885	26776759	APBB1IP,ABI1	1	0	0	0	0	0	0	0	1	2
chr10	29970673	29971027	SVIL	0	0	0	1	0	0	0	1	1	3
chr10	30235740	30236524	SVIL	0	0	0	0	0	0	0	1	1	2
chr10	30471622	30471929	KIAA1462	0	0	0	0	0	0	0	1	1	2
chr10	30720407	30720642	MAP3K8	0	0	0	0	1	0	1	0	0	2
chr10	30780085	30781069	MAP3K8	0	0	0	0	1	0	0	1	0	2
chr10	30786722	30786944	MAP3K8	0	0	0	0	0	1	0	1	1	3
chr10	30825528	30825848	MAP3K8,ZNF438,ZNF438	0	1	1	0	1	1	0	1	1	6
chr10	30827186	30827387	MAP3K8,ZNF438,ZNF438	0	1	0	0	1	0	0	1	1	4
chr10	30876225	30877110	MAP3K8,ZNF438,ZNF438	0	0	0	1	0	0	1	1	1	4
chr10	33621123	33621423	NRP1	1	1	1	1	1	0	0	0	0	5
chr10	35070002	35070125	CREM	1	0	1	0	1	0	1	0	0	4
chr10	45731417	45731707	C10orf10	0	1	0	1	1	1	0	0	0	4
chr10	47129494	47129670	SYT15,PPYR1	1	0	1	1	1	1	0	0	1	6
chr10	48591812	48592143	ZNF488	0	0	0	0	0	0	1	0	1	2
chr10	50384609	50384673	C10orf128	0	0	0	0	0	1	0	0	1	2
chr10	50385443	50385844	C10orf128	0	0	0	0	1	1	0	1	1	4
chr10	50391668	50392044	C10orf128	0	1	0	0	0	0	0	1	1	3
chr10	50394805	50395182	C10orf128	0	0	0	1	0	0	0	0	1	2
chr10	50398133	50398290	C10orf128	0	0	0	1	1	0	1	1	1	5
chr10	50480396	50480904	C10orf128,C10orf71	0	0	0	0	0	0	0	1	1	2
chr10	50508434	50508798	C10orf71	0	0	0	0	0	0	1	1	1	3
chr10	52613516	52613853	A1CF	0	1	0	0	1	1	0	0	1	4
chr10	60333947	60334347	BICC1	1	1	0	0	0	0	0	0	0	2
chr10	62491040	62491560	ANK3	0	1	1	1	0	0	1	1	1	6
chr10	64377429	64378105	EGR2,EGR2	0	0	0	0	0	0	1	1	1	3
chr10	64378382	64379331	EGR2,EGR2	0	0	0	0	0	0	1	1	1	3
chr10	64492733	64493095	EGR2,EGR2,NRBF2	0	0	0	0	0	0	0	1	1	2
chr10	64520214	64520543	EGR2,EGR2,NRBF2	0	1	0	0	1	1	0	1	1	5
chr10	71626507	71626840	COL13A1	0	0	0	0	0	0	1	1	1	3
chr10	71655656	71655993	COL13A1	0	0	1	0	0	0	0	1	1	3
chr10	72258760	72259157	KIAA1274	0	0	0	0	0	0	0	1	1	2
chr10	72433363	72433696	ADAMTS14	0	0	0	0	1	0	0	0	1	2
chr10	72435631	72435850	ADAMTS14	0	0	0	0	1	1	0	1	0	3
chr10	72502385	72502568	SGPL1	0	0	0	0	0	0	1	1	1	3
chr10	73528339	73528873	C10orf105,C10orf54,CDH23,SPOCK2	0	0	0	0	0	0	0	1	1	2
chr10	73530522	73531091	C10orf105,C10orf54,CDH23	0	0	0	0	0	0	0	1	1	2
chr10	73640827	73641007	C10orf54,PSAP,DNAJB12	0	0	0	0	0	0	1	0	1	2
chr10	74078612	74078870	PSAP,DDIT4,DNAJB12,CBARA1	0	0	0	0	0	1	1	0	0	2
chr10	74080430	74080993	PSAP,DDIT4,DNAJB12	0	0	0	0	0	0	1	1	1	3
chr10	77793352	77793789	C10orf11	1	1	1	0	0	1	1	1	1	7
chr10	80015034	80015301	RPS24	0	0	0	0	0	0	0	1	1	2
chr10	80514246	80514336	ZMIZ1	0	0	1	1	0	0	0	0	1	3
chr10	80516479	80516892	ZMIZ1	0	1	1	0	0	0	0	0	1	3
chr10	80737664	80737999	ZMIZ1,PPIF	0	0	0	0	0	0	0	1	1	2
chr10	82420559	82420816	ANXA11,SH2D4B	0	0	0	0	0	0	0	1	1	2
chr10	89822298	89822728	KLLN,PTEN	0	0	0	0	1	0	0	1	1	3
chr10	90600778	90601250	LIPN,ANKRD22,IFIT2,IFIT3,IFIT3	0	0	0	0	1	0	0	1	1	3
chr10	90601326	90601655	ANKRD22,IFIT2,IFIT3,IFIT3	0	0	0	0	1	0	0	1	1	3
chr10	90618239	90618823	ANKRD22,IFIT2,IFIT3,IFIT3	0	0	1	0	1	1	0	1	1	5
chr10	90760903	90761071	FAS	0	0	1	1	0	1	1	0	0	4
chr10	94516374	94516585	MARCH5,HHEX,EXOC6	0	0	1	0	0	0	0	0	1	2
chr10	95228207	95228553	MYOF,CEP55,CEP55	0	0	0	0	0	0	0	1	1	2
chr10	97591958	97592428	ENTPD1	0	0	0	0	1	0	0	1	0	2
chr10	98048117	98048308	BLNK	0	0	0	0	0	0	0	1	1	2
chr10	98432353	98432529	PIK3AP1,LCOR	0	0	0	0	0	1	0	1	1	3
chr10	98433072	98433822	TM9SF3,PIK3AP1,LCOR	0	0	0	0	0	1	0	1	1	3
chr10	98468328	98468564	TM9SF3,PIK3AP1,LCOR,C10orf12	0	0	0	0	0	0	0	1	1	2
chr10	98478120	98479023	TM9SF3,PIK3AP1,LCOR	0	0	0	1	0	0	0	1	1	3
chr10	98507799	98508110	PIK3AP1,LCOR	0	0	1	0	0	0	0	1	1	3
chr10	100076038	100076149	C10orf28	0	0	0	0	0	0	0	1	1	2
chr10	102491662	102491849	PAX2	1	0	0	0	1	0	0	0	1	3
chr10	106081521	106081936	SLK,MEIR5,MEIR5,GSTO1,GSTO1,ITPRIP,CCDC147	0	0	0	0	0	0	0	1	1	2
chr10	106087819	106088091	SLK,MEIR5,MEIR5,GSTO1,GSTO1,ITPRIP,CCDC147	0	0	1	0	0	0	0	1	1	3
chr10	106109390	106109845	SLK,MEIR5,MEIR5,GSTO1,GSTO1,ITPRIP,CCDC147	0	0	0	0	0	1	0	1	1	3
chr10	112116359	112116685	MXI1,DUSP5	0	0	0	0	0	0	0	1	1	2
chr10	112401121	112401469	SMC3,RBM20	0	1	0	0	0	0	0	0	1	2
chr10	112602862	112603073	SMC3,PDCD4	0	0	0	0	0	0	0	1	1	2
chr10	112620419	112620691	PDCD4,BBIP1,BBIP1,SHOC2	0	0	0	0	0	1	0	1	0	2
chr10	114292106	114292272	ZDHHC6,VTI1A	1	1	1	1	1	1	1	0	1	8
chr10	114709018	114709405	TCF7L2	1	1	1	0	0	0	0	0	0	3
chr10	114745782	114746117	TCF7L2	1	0	1	0	0	0	0	0	0	2
chr10	114823862	114824125	HABP2	0	1	1	0	1	0	0	0	0	3
chr10	114853789	114854299	TCF7L2	0	1	1	0	1	0	0	1	0	4
chr10	114859283	114859636	TCF7L2	1	0	1	0	1	0	1	1	1	6
chr10	114891441	114891844	TCF7L2	1	1	1	1	0	1	1	1	1	8
chr10	114939013	114939393	TCF7L2	0	1	0	1	0	0	0	0	0	2
chr10	114940347	114940490	TCF7L2,CASP7	0	1	0	1	0	0	0	0	0	2
chr10	114940720	114940897	TCF7L2	0	1	0	1	0	0	0	0	0	2
chr10	115027513	115027792	TCF7L2,CASP7	0	0	0	0	0	0	0	1	1	2
chr10	115027855	115028243	TCF7L2	0	0	0	0	0	0	0	1	1	2
chr10	115070178	115070533	TCF7L2	1	1	0	1	1	0	1	1	1	7
chr10	115080077	115080348	TCF7L2,CASP7	0	1	1	0	0	0	0	0	0	2
chr10	115080756	115081288	TCF7L2,CASP7	1	1	1	0	0	0	0	1	1	5
chr10	115082665	115082909	TCF7L2,CASP7	0	1	1	0	0	0	0	1	1	4
chr10	115112940	115113195	C10orf81	0	1	1	0	0	1	0	1	0	4
chr10	115141716	115142302	TCF7L2	1	1	1	1	1	1	1	1	1	9
chr10	118643126	118643297	KIAA1598	0	1	0	0	0	1	0	0	1	3
chr10	118894357	118894681	VAX1	1	1	1	1	1	0	1	1	1	8
chr10	119002073	119002141	SLC18A2	1	0	0	0	0	1	0	0	1	3
chr10	119008392	119008724	SLC18A2	0	0	1	0	0	0	0	1	1	3
chr10	119009081	119009096	SLC18A2	0	0	1	0	0	0	0	1	1	3
chr10	121030438	121030814	GRK5	0	0	0	0	0	0	0	1	1	2
chr10	121060989	121061309	GRK5	0	0	0	0	0	0	0	1	1	2
chr10	121277481	121277683	EIF3A,RGS10	0	0	0	0	0	0	1	0	1	2
chr10	121412148	121412380	BAG3	0	0	0	1	0	0	1	1	0	3
chr10	121415317	121415432	GRK5,BAG3	0	0	0	1	0	0	1	1	1	4
chr10	123283349	123283529	FGFR2,FGFR2,FGFR2,FGFR2	0	0	0	1	1	0	0	1	0	3
chr10	125151623	125152081	HMX3,BUB3	0	1	0	0	0	0	0	1	0	2
chr10	125188443	125188580	C10orf88	0	0	1	0	0	0	0	1	1	3
chr10	125800015	125800214	CHST15	0	0	0	0	0	0	0	1	1	2
chr10	126028198	126028562	CHST15,FAM53B	0	0	0	0	0	0	0	1	1	2
chr10	126139767	126140160	NKX1-2	1	0	0	0	0	0	0	1	1	3
chr10	126410085	126410502	FAM53B	1	1	0	0	0	0	1	0	0	3
chr10	126411752	126412342	FAM53B	1	1	0	0	0	0	0	0	0	2
chr10	127860130	127860500	ADAM12	0	1	1	1	1	0	0	1	1	6
chr10	127865568	127866004	MMP21,ADAM12	0	1	1	1	0	1	0	1	1	6
chr10	134549634	134549842	NKX6-2,GPR123,KNDC1	0	0	0	0	0	0	1	1	1	3
chr11	312288	312763	ATHL1,IFITM2,IFITM1,SIGIRR,TMEM80,DEAF1,TALDO1	1	0	1	1	1	0	1	1	0	6
chr11	1693940	1694400	KRTAP5-6	0	0	0	0	0	0	0	1	1	2
chr11	2212480	2212615	TH,ASCL2	0	0	0	0	0	0	0	1	1	2
chr11	2234751	2234909	ASCL2	0	0	0	0	0	0	0	1	1	2
chr11	2717684	2718130	TSSC4,TRPM5,KCNQ1	1	0	0	0	0	1	0	0	0	2
chr11	3636003	3636160	NUP98,RHOG	0	0	0	0	0	0	0	1	1	2
chr11	4232015	4232345	OR52K2,OR52K1,OR52M1,C11orf40,OR52I1,OR51D1	0	0	1	1	0	0	0	1	1	4
chr11	4480806	4481003	TRIM21	0	0	0	0	0	0	0	1	1	2
chr11	10347188	10347587	ADM	0	0	0	0	0	0	0	1	1	2
chr11	10396762	10397165	ADM	0	1	0	0	0	0	0	1	1	3
chr11	10614045	10614168	AMPD3,AMPD3,AMPD3	1	1	1	1	0	0	0	1	1	6
chr11	12455335	12455581	PARVA	1	1	0	0	0	0	0	0	0	2
chr11	12697923	12698543	PARVA,TEAD1	1	1	1	1	0	1	0	0	1	6
chr11	12698857	12698926	PARVA,TEAD1	1	1	1	1	0	1	0	0	0	5
chr11	12701917	12702070	TEAD1	1	0	0	1	0	0	0	0	0	2
chr11	12824175	12824668	TEAD1	1	0	1	0	0	0	0	0	0	2
chr11	13359856	13360227	ARNTL	0	1	0	0	0	1	0	0	0	2
chr11	13986123	13986466	SPON1	1	0	0	0	0	1	0	0	0	2
chr11	16001674	16002038	SOX6,SOX6	1	1	1	0	0	0	0	0	0	3
chr11	19047443	19047593	MRGPRX2	0	0	0	0	0	0	0	1	1	2
chr11	19440729	19441084	NAV2	0	0	1	0	1	0	0	1	1	4
chr11	19454203	19454380	NAV2	1	1	1	1	1	1	1	1	1	9
chr11	22362163	22362363	SLC17A6,FANCF	0	1	1	0	0	0	0	0	0	2
chr11	27955713	27956134	BDNF,BDNF,BDNF,BDNF,BDNF,BDNF	0	0	0	1	0	0	0	0	1	2
chr11	30144763	30144990	C11orf46,MPPED2	0	0	0	0	0	1	0	1	0	2
chr11	30510063	30510254	FSHB,MPPED2,MPPED2	1	1	0	0	0	0	0	0	0	2
chr11	33914546	33914772	LMO2	0	0	0	1	0	0	0	0	1	2
chr11	33933945	33934087	LMO2,LMO2	0	0	1	0	1	0	0	0	0	2
chr11	34230085	34230408	ABTB2	0	0	0	1	1	1	1	1	1	6
chr11	34236527	34236812	ABTB2	0	1	1	0	1	1	0	1	0	5
chr11	34621875	34622041	ELF5,ELF5,EHF,EHF	0	0	0	0	0	0	0	1	1	2
chr11	34622320	34622551	ELF5,ELF5,EHF,EHF	0	0	0	0	0	0	0	1	1	2
chr11	34661390	34661585	ABTB2,ELF5,ELF5,EHF,EHF	0	0	1	0	0	0	0	0	1	2
chr11	34847243	34847532	ELF5,ELF5,EHF,EHF	0	0	0	0	0	0	0	1	1	2
chr11	35180596	35180888	CD44	0	0	0	1	0	0	1	1	1	4
chr11	35204984	35205337	CD44	0	0	0	1	0	0	0	0	1	2
chr11	35249361	35250020	CD44	0	0	0	0	0	1	0	1	1	3
chr11	36406780	36407137	PRR5L,TRAF6	0	0	0	1	0	1	0	1	1	4
chr11	36442519	36442687	COMMD9,PRR5L,PRR5L,TRAF6	0	1	0	0	1	0	0	1	1	4
chr11	36590672	36591010	RAG1,RAG2	1	0	0	1	0	1	0	1	0	4
chr11	36593483	36593918	RAG1,RAG2	1	0	0	1	0	1	0	0	1	4
chr11	44592209	44592382	CD82	0	0	0	0	0	0	0	1	1	2
chr11	44596231	44596678	CD82	0	0	0	0	0	0	0	1	1	2
chr11	44598357	44598490	CD82	0	0	0	0	0	0	0	1	1	2
chr11	44613702	44614051	CD82	0	0	0	0	0	0	0	1	1	2
chr11	44614236	44614384	CD82	0	0	0	0	0	0	0	1	1	2
chr11	45047638	45048022	TSPAN18	0	0	0	0	0	0	0	1	1	2
chr11	45396230	45396452	CRY2,CRY2	0	0	0	0	0	0	0	1	1	2
chr11	56970712	56970886	UBE2L6	0	0	0	0	0	0	1	0	1	2
chr11	57200214	57200547	SLC43A3,SLC43A3,SLC43A3	0	0	0	0	0	0	0	1	1	2
chr11	60877687	60877932	CD6,CD5	1	0	1	0	0	0	0	0	0	2
chr11	62306762	62307027	AHNAK,EML3,NXF1,STX5,WDR74	0	0	1	0	0	0	1	1	1	4
chr11	62308532	62308826	NXF1,WDR74	0	0	1	0	0	0	1	1	1	4
chr11	63269910	63269971	LGALS12,RTN3,MARK2	0	0	0	0	0	0	0	1	1	2
chr11	64205023	64205244	RPS6KA4,CDC42BPG	0	0	1	0	0	0	0	1	1	3
chr11	64629180	64629438	RASGRP2,RASGRP2,SF1,SF1,SF1,MAP4K2,EHD1,ATG2A,FAU,CDC42EP2,TIGD3	0	0	0	0	0	1	1	1	0	3
chr11	67909547	67909914	CHKA	0	0	0	0	0	0	0	1	1	2
chr11	69586936	69586990	FGF4	0	1	1	0	0	0	0	0	0	2
chr11	69927034	69927161	ANO1	0	0	0	0	0	1	0	1	1	3
chr11	72447514	72448295	PDE2A,ARAP1,ARAP1,ATG16L2,FCHSD2,P2RY2,P2RY2	0	0	0	0	0	0	0	1	1	2
chr11	72985787	72986008	FCHSD2,P2RY6,RELT,RELT	0	0	0	0	0	0	0	1	1	2
chr11	76348592	76348874	ACER3	0	0	0	1	0	0	0	1	1	3
chr11	76377593	76377787	LRRC32	0	0	0	0	0	0	0	1	1	2
chr11	76397009	76397129	ACER3	0	0	0	0	0	0	0	1	1	2
chr11	76397574	76397725	ACER3	0	1	0	0	0	0	0	1	1	3
chr11	85859429	85859678	EED	0	0	0	0	0	1	1	1	1	4
chr11	85873395	85873578	PICALM,PICALM	0	0	0	0	0	0	0	1	1	2
chr11	86527382	86527750	PRSS23,FZD4	1	1	1	0	0	0	1	0	1	5
chr11	86627337	86627645	FZD4	0	1	1	1	1	0	0	0	0	4
chr11	92818375	92818514	SLC36A4,C11orf75	0	0	0	1	0	1	0	0	0	2
chr11	93248690	93248852	SLC36A4,C11orf75	0	0	0	0	0	0	0	1	1	2
chr11	93257810	93258233	SLC36A4,CCDC67,C11orf75	0	0	0	0	0	0	0	1	1	2
chr11	93258917	93259186	SLC36A4,C11orf75,MED17	0	0	0	0	0	0	0	1	1	2
chr11	95746570	95746792	FAM76B	1	0	1	0	0	0	0	1	0	3
chr11	95831850	95832175	MAML2	0	1	0	0	0	1	0	0	1	3
chr11	95867848	95868058	FAM76B,MAML2,CCDC82	0	0	1	1	1	1	0	0	1	5
chr11	95901866	95902123	FAM76B,MAML2,CCDC82,JRKL	0	0	1	0	0	1	0	1	1	4
chr11	95940732	95941197	FAM76B,MAML2,CCDC82,JRKL	0	1	0	1	1	1	0	1	1	6
chr11	95991442	95991675	FAM76B,MAML2,CCDC82	0	1	1	1	0	1	0	1	1	6
chr11	96040167	96040456	MAML2	1	1	0	0	0	1	0	0	0	3
chr11	96047326	96047750	MAML2	0	0	0	1	1	0	0	1	1	4
chr11	96071900	96072294	MAML2,CCDC82,JRKL	0	0	1	1	0	1	0	1	1	5
chr11	96072423	96072630	MAML2,CCDC82,JRKL	0	0	1	1	0	1	0	1	0	4
chr11	102317826	102318238	BIRC3,BIRC2,TMEM123	1	1	0	1	0	0	0	0	1	4
chr11	103571320	103571700	PDGFD	1	0	0	0	0	0	0	1	1	3
chr11	104559538	104559761	CASP4,CASP5,CARD16,CARD17	1	0	1	0	0	0	0	0	1	3
chr11	109870773	109871141	ZC3H12C,FDX1	0	0	1	0	0	0	0	0	1	2
chr11	109947189	109947580	ZC3H12C,FDX1	0	0	0	0	0	0	0	1	1	2
chr11	109948670	109948938	ZC3H12C	0	0	0	0	0	0	0	1	1	2
chr11	109957593	109958086	ZC3H12C,FDX1	0	0	1	0	1	0	0	0	0	2
chr11	110002516	110002895	RDX	1	0	0	0	0	0	1	0	0	2
chr11	110182967	110183228	ZC3H12C,RDX,FDX1	1	0	1	1	1	1	0	1	0	6
chr11	110189876	110189988	ZC3H12C,RDX,FDX1	1	0	1	1	1	1	1	1	1	8
chr11	110220556	110220727	ZC3H12C,RDX,FDX1	0	0	0	0	0	0	0	1	1	2
chr11	110228106	110228348	ZC3H12C,RDX,FDX1	0	0	0	0	0	0	0	1	1	2
chr11	117685393	117685836	IL10RA	0	0	0	0	0	1	0	1	1	3
chr11	117686136	117686500	IL10RA,AMICA1	0	0	0	0	0	0	1	1	1	3
chr11	117819938	117820147	IL10RA	0	0	0	0	0	0	0	1	1	2
chr11	117841460	117841624	IL10RA,AMICA1,AMICA1	0	0	0	0	0	1	0	1	1	3
chr11	117878914	117879095	IL10RA,AMICA1,AMICA1,MPZL3,CD3E,CD3D,CD3G,UBE4A,ATP5L	0	0	0	0	0	0	0	1	1	2
chr11	117916904	117917186	IL10RA,MPZL3,CD3E,CD3D,CD3G,UBE4A,MLL	0	0	0	1	0	0	0	1	0	2
chr11	118740767	118741727	MLL,DDX6,CXCR5,CXCR5,CCDC84,RPS25,VPS11,CCDC153,CBL	0	0	0	1	0	0	0	1	1	3
chr11	118755477	118755626	ATP5L,MLL,ARCN1,DDX6,CXCR5,CXCR5,CCDC84,RPS25,VPS11	0	0	0	0	0	0	0	1	1	2
chr11	120083069	120083545	OAF,ARHGEF12,GRIK4	0	0	1	0	0	0	0	0	1	2
chr11	124631233	124631497	ESAM,ROBO4	0	1	0	0	0	0	0	1	0	2
chr11	124939817	124940091	TBRG1,SLC37A2	0	0	0	0	0	0	0	1	1	2
chr11	124940571	124941111	TBRG1,SLC37A2	0	0	0	0	0	0	0	1	1	2
chr11	125983623	125983738	CDON	0	0	0	0	0	0	0	1	1	2
chr11	125985079	125985242	CDON,ST3GAL4	0	0	0	0	0	0	0	1	1	2
chr11	126032961	126033284	PATE2,PATE3	0	1	0	0	0	0	0	1	1	3
chr11	126571241	126571490	ST3GAL4	0	0	0	0	0	0	0	1	1	2
chr11	128141404	128141667	ETS1,FLI1,FLI1	0	1	0	0	1	0	0	1	1	4
chr11	128168235	128168419	ETS1,FLI1,FLI1	0	1	0	0	1	0	0	1	0	3
chr11	128174712	128175165	ETS1,FLI1,FLI1	0	0	0	0	0	1	1	1	0	3
chr11	128211301	128211582	ETS1,FLI1,FLI1	0	0	0	0	0	0	0	1	1	2
chr11	128212720	128212961	ETS1,FLI1,FLI1	0	0	0	0	0	0	0	1	1	2
chr11	128335578	128335794	ETS1,FLI1,FLI1	0	0	1	0	0	0	0	1	0	2
chr11	128339730	128340284	ETS1,FLI1,FLI1	0	1	1	0	1	0	0	0	0	3
chr11	128341167	128341527	ETS1,FLI1,FLI1	0	1	1	0	1	0	0	0	1	4
chr11	128341794	128342415	ETS1,FLI1,FLI1	0	1	1	0	1	0	0	0	1	4
chr11	128343668	128343835	ETS1,FLI1,FLI1	0	1	1	0	1	0	0	1	1	5
chr11	128346619	128346923	ETS1,FLI1,FLI1	0	1	1	0	0	0	0	0	1	3
chr11	128352415	128352744	ETS1,FLI1,FLI1	0	0	1	0	0	0	0	1	1	3
chr11	128366966	128367159	ETS1	0	1	1	0	0	0	0	0	0	2
chr11	128382635	128382833	ETS1,FLI1,FLI1	0	1	1	0	0	0	0	1	1	4
chr11	128385518	128386026	ETS1,FLI1,FLI1	0	1	1	0	0	0	0	1	1	4
chr11	128387749	128388099	ETS1,FLI1,FLI1	0	1	1	0	0	0	0	0	1	3
chr11	128388897	128389626	ETS1,FLI1,FLI1	0	1	1	0	0	0	0	0	1	3
chr11	128420960	128421096	ETS1	1	0	0	1	1	0	0	0	0	3
chr11	128498611	128498879	ETS1,FLI1,FLI1	0	1	0	1	1	0	1	0	1	5
chr11	128586554	128587109	FLI1,FLI1	0	0	0	0	0	0	0	1	1	2
chr11	128588753	128589006	FLI1,FLI1,KCNJ5	1	0	0	0	1	1	0	1	1	5
chr11	128590332	128590660	ETS1,FLI1,FLI1	1	0	0	0	1	1	0	1	1	5
chr11	128605969	128606121	ETS1,FLI1,FLI1	1	1	0	0	0	0	0	1	1	4
chr11	128608811	128609066	FLI1,FLI1	1	0	0	0	0	0	0	1	1	3
chr11	128757408	128757514	KCNJ5	1	1	1	1	1	1	0	1	1	8
chr11	129509159	129509661	BARX2	0	0	0	0	0	0	0	1	1	2
chr12	1718029	1718183	ADIPOR2	0	1	1	1	0	0	0	1	0	4
chr12	3226381	3226449	TSPAN9	0	1	0	0	0	0	0	1	0	2
chr12	3226776	3227050	TSPAN9	0	1	0	0	0	0	0	1	0	2
chr12	5566178	5566568	NTF3	0	0	0	0	0	0	0	1	1	2
chr12	6175047	6175276	TNFRSF1A,VAMP1	0	0	0	0	0	0	0	1	1	2
chr12	6250118	6250545	TNFRSF1A,TAPBPL,VAMP1,IFFO1,CHD4	0	0	0	0	0	0	0	1	1	2
chr12	6288535	6288780	VWF,CD9	0	0	0	1	0	0	0	1	1	3
chr12	6332021	6332332	LPAR5	0	0	0	0	0	0	0	1	1	2
chr12	6339954	6340271	TAPBPL,VAMP1,IFFO1	0	0	0	0	0	0	1	1	1	3
chr12	6389072	6389528	CD9,PLEKHG6,PLEKHG6	0	0	0	0	0	0	0	1	1	2
chr12	8763701	8764050	AICDA	0	0	0	1	0	1	0	0	0	2
chr12	9802084	9802505	KLRB1,CLEC2D,CLEC2D,CLEC2D,CLECL1,CD69,CLEC2B,CLEC12A,CLEC12A,CLEC7A	0	0	0	0	1	0	0	1	1	3
chr12	9803369	9803672	KLRB1,CLEC2D,CLEC2D,CLEC2D,CD69,KLRF1,CLEC2B,CLEC12A,CLEC12A,CLEC7A	0	0	0	0	1	0	0	1	1	3
chr12	9804148	9804385	KLRB1,CLEC2D,CLEC2D,CLEC2D,CLECL1,CD69,CLEC2B,CLEC12A,CLEC12A,CLEC7A	0	0	0	0	1	0	0	1	1	3
chr12	9894408	9894796	KLRB1,CLEC2D,CLEC2D,CLEC2D,CD69,KLRF1,CLEC2B	0	0	0	0	0	0	0	1	1	2
chr12	12532834	12533375	BCL2L14,LOH12CR1,DUSP16,CDKN1B,APOLD1	0	1	0	0	0	0	0	1	0	2
chr12	12602381	12602995	BCL2L14,DUSP16	0	1	0	0	1	0	0	0	0	2
chr12	13359236	13359687	EMP1	0	0	0	0	0	0	0	1	1	2
chr12	15111199	15111865	PLBD1,ARHGDIB	0	1	1	1	1	1	1	1	1	8
chr12	20069508	20069793	PDE3A	1	1	1	1	0	1	0	1	1	7
chr12	20076637	20076989	PDE3A	0	0	0	1	1	0	0	0	0	2
chr12	20746479	20746810	LST-3TM12	1	1	0	0	0	1	1	1	0	5
chr12	20780077	20780376	PDE3A,LST-3TM12	1	0	0	1	0	0	0	0	0	2
chr12	25099512	25100288	BCAT1	1	1	1	1	1	1	1	1	1	9
chr12	26522536	26522924	ITPR2	1	0	0	0	1	0	0	1	1	4
chr12	26624362	26624835	FGFR1OP2	1	0	0	0	0	0	0	1	1	3
chr12	26944008	26944360	C12orf71,STK38L	0	1	1	1	1	1	1	1	1	8
chr12	28126453	28126843	PTHLH,PTHLH	1	0	1	0	0	0	1	0	0	3
chr12	28185706	28185999	PTHLH,PTHLH	0	0	0	0	0	0	0	1	1	2
chr12	28186002	28186387	PTHLH,PTHLH	0	0	0	0	0	0	0	1	1	2
chr12	41680022	41680168	PDZRN4	1	0	1	0	0	0	0	0	0	2
chr12	45627812	45628672	ANO6,ANO6	1	1	0	0	0	0	0	0	1	3
chr12	47058276	47058667	SLC38A2	1	1	1	1	1	1	0	0	1	7
chr12	47058808	47059020	SLC38A2	1	0	1	1	1	1	0	0	1	6
chr12	47612205	47612473	FAM113B	0	0	0	0	0	0	0	1	1	2
chr12	48282882	48283045	VDR,ASB8,ZNF641,ZNF641	0	0	0	0	0	1	0	0	1	2
chr12	48294417	48294695	VDR,OR10AD1,ZNF641,ZNF641	0	0	0	0	0	0	0	1	1	2
chr12	51782774	51782945	SLC11A2,SLC11A2	0	0	0	0	0	0	0	1	1	2
chr12	51793762	51794009	METTL7A,HIGD1C,SCN8A	0	1	0	0	0	0	0	0	1	2
chr12	52559335	52559488	ACVR1B,ACVR1B,NR4A1	0	1	0	0	0	1	0	1	1	4
chr12	52584709	52584955	C12orf44,KRT80,KRT7	0	0	0	0	1	0	0	0	1	2
chr12	52624014	52624394	KRT7	0	0	0	0	0	0	1	1	0	2
chr12	52624687	52625139	KRT7	0	0	0	0	0	0	1	1	1	3
chr12	52674043	52674518	NR4A1,C12orf44,KRT80,KRT84,KRT6A,KRT5	0	0	0	0	0	0	0	1	1	2
chr12	52674655	52675081	C12orf44,KRT80,KRT7	0	0	0	0	0	0	0	1	1	2
chr12	53339346	53339557	KRT8,KRT18,KRT18,EIF4B	0	1	1	0	0	1	1	1	1	6
chr12	54941805	54942012	PDE1B	0	1	0	0	0	0	0	0	1	2
chr12	55414615	55414652	NEUROD4,OR9K2,OR10A7,OR6C74,OR6C6,OR6C3,OR6C75,OR6C65,OR6C76,OR6C2	0	1	0	0	0	0	0	0	1	2
chr12	59434557	59434696	LRIG3,LRIG3	0	0	1	0	1	1	0	0	1	4
chr12	59462086	59462470	LRIG3,LRIG3	1	0	1	0	0	0	0	0	0	2
chr12	59478007	59478346	LRIG3,LRIG3	1	1	1	1	1	1	1	1	0	8
chr12	62525889	62526278	FAM19A2,MON2	1	0	1	1	0	0	0	0	0	3
chr12	64349679	64350074	TBK1	1	0	0	0	0	0	0	0	1	2
chr12	65005842	65006280	C12orf66,TBK1,RASSF3,GNS	1	0	1	1	0	1	0	0	0	4
chr12	65019058	65019979	TBK1,RASSF3,GNS	0	0	0	0	1	0	0	1	0	2
chr12	65063507	65064284	C12orf66,TBK1,RASSF3,LEMD3	0	0	1	0	0	0	0	0	1	2
chr12	65176068	65176517	TBK1,RASSF3,GNS,LEMD3	1	1	1	1	1	1	0	1	1	8
chr12	66285844	66286273	IRAK3	1	0	0	0	0	0	0	0	1	2
chr12	66286698	66286979	IRAK3	1	0	0	1	0	0	0	1	1	4
chr12	66311039	66311339	HMGA2	0	1	1	1	1	0	0	1	0	5
chr12	66319590	66319707	IRAK3	1	1	0	1	1	0	0	0	1	5
chr12	66584162	66585501	TMBIM4,IRAK3	1	1	1	1	1	1	1	1	1	9
chr12	66662420	66662780	TMBIM4,IRAK3,HELB	0	0	0	0	1	0	0	1	0	2
chr12	68024564	68024789	DYRK2	0	0	0	1	0	0	0	1	1	3
chr12	68220868	68220929	IL22	1	1	0	0	0	0	0	0	0	2
chr12	69345630	69345835	NUP107,SLC35E3,MDM2,CPM,CPM,CPSF6,YEATS4	0	0	0	0	0	0	0	1	1	2
chr12	69460304	69460567	RAP1B,CPM,LYZ	0	0	0	0	0	0	1	1	1	3
chr12	69462130	69462730	RAP1B,CPM,LYZ	0	1	0	0	0	0	1	1	1	4
chr12	69723846	69724038	LYZ	0	1	1	0	1	1	0	0	0	4
chr12	71555404	71555561	TSPAN8	1	1	0	1	1	1	0	0	0	5
chr12	76272060	76272354	PHLDA1	0	0	1	1	0	0	0	0	0	2
chr12	76345818	76345948	GLIPR1,PHLDA1	1	1	1	1	1	0	1	1	1	8
chr12	76347823	76348161	GLIPR1,PHLDA1	1	0	1	0	0	0	0	0	0	2
chr12	76373014	76373318	GLIPR1,PHLDA1	0	0	1	0	1	0	1	0	0	3
chr12	90257323	90257921	POC1B	1	0	0	0	0	0	0	1	1	3
chr12	92172749	92173207	BTG1	1	1	0	0	0	0	0	0	1	3
chr12	92341288	92341601	BTG1	0	0	0	1	0	0	1	0	1	3
chr12	92436632	92436991	BTG1	0	0	0	0	0	0	0	1	1	2
chr12	92756580	92756813	BTG1,C12orf74	1	0	1	1	1	1	1	0	1	7
chr12	92839025	92839432	BTG1,CLLU1OS,C12orf74	0	0	0	0	0	0	1	0	1	2
chr12	92896154	92896581	BTG1,CLLU1	1	1	1	0	0	0	0	1	1	5
chr12	92897281	92898057	BTG1,CLLU1	1	1	1	0	0	0	0	1	1	5
chr12	92899278	92900031	BTG1,EEA1	1	1	1	0	0	0	0	1	0	4
chr12	92932983	92933476	BTG1,EEA1	1	1	0	1	0	0	0	0	0	3
chr12	92933886	92934489	BTG1	0	1	0	1	0	0	0	0	1	3
chr12	92947125	92947543	BTG1,EEA1	0	0	0	0	0	0	0	1	1	2
chr12	92948008	92948384	BTG1,EEA1	0	0	0	0	0	0	0	1	1	2
chr12	92962605	92962800	BTG1,CLLU1OS,EEA1	1	0	0	1	1	0	0	0	0	3
chr12	93043351	93043536	CLLU1OS,EEA1	1	1	0	0	1	1	0	0	0	4
chr12	94135673	94136306	NUDT4,SOCS2	0	1	0	0	1	1	0	0	0	3
chr12	94178297	94178734	CRADD	1	0	1	0	1	1	0	1	1	6
chr12	94565882	94566094	PLXNC1,TMCC3	1	1	0	0	0	0	0	1	0	3
chr12	94566673	94567025	PLXNC1,TMCC3	1	1	0	0	0	0	0	1	0	3
chr12	95037595	95038737	PLXNC1,TMCC3	0	1	0	0	0	0	0	1	1	3
chr12	95069867	95070333	TMCC3	1	0	0	0	1	0	0	1	0	3
chr12	95070761	95070984	TMCC3	1	0	0	0	1	0	0	1	0	3
chr12	95224895	95225184	CCDC41,VEZT	0	0	0	0	1	0	0	1	1	3
chr12	95225398	95225606	CCDC41	0	0	0	0	1	0	0	1	1	3
chr12	95226806	95227127	CCDC41	0	0	0	0	1	0	0	1	1	3
chr12	95609786	95609977	FGD6	1	1	1	1	0	0	0	0	0	4
chr12	96027120	96027372	LTA4H	0	0	0	0	0	0	1	0	1	2
chr12	96592675	96593197	LTA4H,ELK3	1	1	1	0	0	1	1	0	0	5
chr12	102329942	102330412	DRAM1	0	0	0	1	0	1	1	1	1	5
chr12	104963305	104963849	CHST11	0	0	0	0	0	0	0	1	1	2
chr12	105037664	105038031	CHST11,KIAA1033	0	1	0	0	1	0	0	1	1	4
chr12	105114255	105114695	EID3,CHST11,KIAA1033	0	0	0	0	0	0	0	1	1	2
chr12	107746150	107746204	CRY1,BTBD11,ASCL4	0	0	0	0	0	0	0	1	1	2
chr12	109553563	109553881	DAO,UNG,ACACB	0	0	0	0	1	0	0	1	1	3
chr12	110260802	110261197	TRPV4,TRPV4,TRPV4	0	0	0	0	0	1	0	1	0	2
chr12	111043428	111043840	ARPC3,PPTC7,HVCN1,HVCN1	0	0	0	0	0	0	1	0	1	2
chr12	111494792	111495250	PPTC7,CUX2,SH2B3	0	1	0	0	0	0	0	1	1	3
chr12	116761879	116762027	MED13L	0	0	0	0	0	0	0	1	1	2
chr12	116762641	116762780	MED13L,MAP1LC3B2	0	0	0	0	1	0	0	1	1	3
chr12	116882134	116882504	MED13L,MAP1LC3B2	0	0	0	1	0	0	0	1	1	3
chr12	120080327	120080462	TMEM233	0	1	0	0	0	0	1	0	1	3
chr12	120665661	120665757	ACADS	0	0	0	0	0	0	0	1	1	2
chr12	120669025	120669761	RAB35,PXN,RNF10	0	0	0	0	0	0	0	1	1	2
chr12	125077156	125077714	UBC	0	1	0	0	0	0	0	1	1	3
chr12	125110562	125110683	NCOR2,UBC	0	0	0	0	0	0	0	1	1	2
chr12	125110878	125111184	NCOR2,UBC	0	0	0	0	0	0	0	1	1	2
chr12	125165952	125166242	NCOR2,UBC	0	0	0	0	0	0	0	1	1	2
chr12	125167246	125167625	UBC	0	0	0	0	0	0	0	1	1	2
chr12	125179424	125179850	NCOR2,UBC	0	0	0	0	0	0	0	1	1	2
chr12	125197556	125198099	NCOR2,UBC	0	0	1	0	0	0	0	1	1	3
chr12	125198204	125198603	NCOR2,UBC	0	0	1	1	0	0	0	1	1	4
chr12	125201534	125201787	UBC	0	0	0	0	0	0	0	1	1	2
chr12	125205619	125206047	UBC	0	0	0	1	0	0	0	0	1	2
[truncated: 632 more rows]

## Sheet: Table S4
# Hypo-mCpH enhancers
CHR	START	END	GENE	Br-35d	Br-2y	Br-5y	Br-12y	Br-16y	Br-25y	Br-42y	Br-81y.1	Br-81y.2	Common_sample_N
chr1	1348685	1348696	TNFRSF18,TNFRSF4,LOC441869,TMEM88B,ATAD3C	0	0	0	0	0	1	0	1	0	2
chr1	6341896	6342142	GPR153,ACOT7	0	0	0	0	0	1	0	1	1	3
chr1	8070132	8070398	PER3,ERRFI1,SLC45A1	0	0	0	0	0	0	1	1	0	2
chr1	12050736	12051137	NPPA,NPPB,MFN2	0	1	1	1	0	0	0	0	0	3
chr1	16670445	16670837	SPEN,C1orf64,FBXO42	0	1	1	1	0	1	1	1	1	7
chr1	19926811	19926972	TMCO4	0	0	1	0	0	0	0	1	0	2
chr1	23387479	23387794	ZNF436	0	1	0	1	1	1	1	0	1	6
chr1	25559638	25560067	RUNX3,SYF2,C1orf63	0	0	0	0	0	0	0	1	1	2
chr1	27775351	27775365	GPR3	0	0	1	0	0	1	0	0	1	3
chr1	28238886	28239222	FGR,FGR,FGR,STX12,C1orf38,EYA3,PTAFR,PTAFR,SESN2	0	1	0	1	1	1	0	0	1	5
chr1	28318645	28318992	FAM76A	0	0	1	1	1	0	1	0	1	5
chr1	33082385	33082406	ZBTB8B,ZBTB8A	0	1	1	0	1	1	1	1	1	7
chr1	35953903	35954237	SFPQ,EIF2C3	0	1	0	1	1	1	1	0	0	5
chr1	36431149	36431388	EIF2C4,EIF2C1,EIF2C3,STK40	0	0	0	0	0	0	0	1	1	2
chr1	36715455	36715834	EIF2C1,EIF2C3	0	1	0	1	1	1	1	1	1	7
chr1	36814630	36815106	EIF2C1,EIF2C3,MAP7D1,THRAP3,SH3D21,STK40,CSF3R	1	1	0	1	0	1	0	0	1	5
chr1	38009784	38010404	ZC3H12A,SNIP1,MTF1	1	1	1	1	1	0	1	1	1	8
chr1	38010731	38010979	ZC3H12A,MTF1	1	1	1	1	1	0	1	1	1	8
chr1	38287158	38287399	ZC3H12A,SNIP1,YRDC,MTF1	1	1	1	0	0	0	0	1	0	4
chr1	38291277	38291502	ZC3H12A,SNIP1,YRDC,MTF1	1	1	1	0	1	1	1	1	0	7
chr1	38308355	38308564	ZC3H12A,SNIP1,MTF1	0	1	0	1	0	0	0	0	1	3
chr1	40331340	40331501	PABPC4,PPIE,BMP8B,TRIT1,MYCL1,CAP1,PPT1,RLF,ZMPSTE24	0	1	1	1	0	1	1	1	0	6
chr1	40954031	40954187	DEM1,ZNF684	0	1	1	1	1	1	1	1	1	8
chr1	41005233	41005440	RLF	0	1	0	0	1	1	0	0	0	3
chr1	41501908	41501999	SCMH1	0	0	0	0	0	0	1	1	1	3
chr1	41633074	41633562	SCMH1,SCMH1,SCMH1	0	1	1	1	1	1	1	1	1	8
chr1	41994633	41994922	SCMH1,HIVEP3	0	0	0	0	0	0	0	1	1	2
chr1	42774668	42774801	FOXJ3,FOXJ3,FOXJ3,RIMKLA,ZMYND12,CCDC30	0	1	0	0	1	1	0	1	0	4
chr1	42934748	42935131	RIMKLA,CCDC30	0	1	0	0	1	1	0	1	1	5
chr1	43405621	43405821	CCDC30,CCDC23,ERMAP,SLC2A1,SZT2	0	0	0	0	0	0	0	1	1	2
chr1	43884019	43884040	MPL,SZT2,ST3GAL3	0	1	1	1	1	1	0	1	0	6
chr1	44150815	44151139	ST3GAL3,IPO13,SLC6A9	1	1	1	1	0	1	0	1	1	7
chr1	44176533	44177122	SZT2,ATP6V0B	0	1	0	0	0	0	0	1	0	2
chr1	51302197	51302583	FAF1	0	1	1	1	1	1	1	1	0	7
chr1	52885344	52885737	ZCCHC11	0	1	0	0	0	0	0	1	0	2
chr1	62928310	62928608	KANK4,USP1,USP1,ATG4C	0	1	0	1	0	0	0	1	0	3
chr1	62948948	62949316	KANK4,USP1,ATG4C	0	0	0	0	0	0	0	1	1	2
chr1	70691921	70692281	LRRC40,SRSF11,ANKRD13C	0	0	0	0	0	0	0	1	1	2
chr1	70746826	70747040	ANKRD13C	1	1	1	1	1	1	1	1	1	9
chr1	77891343	77891690	AK5,AK5,ZZZ3,FAM73A	1	0	0	0	0	0	0	1	1	3
chr1	78026939	78027232	FAM73A	0	0	0	0	1	0	0	1	1	3
chr1	78348123	78348428	ZZZ3,FAM73A	1	0	0	0	0	0	0	0	1	2
chr1	78350506	78350835	FAM73A	1	0	0	0	0	0	0	0	1	2
chr1	85737728	85738105	BCL10	0	1	0	0	1	1	0	1	1	5
chr1	89303069	89303193	GTF2B,GBP2,GBP4	0	0	1	0	1	0	0	1	1	4
chr1	92781340	92781526	TGFBR3,RPAP2	1	0	0	0	1	0	1	0	0	3
chr1	93634565	93634982	MTF2	0	1	1	0	1	1	0	1	1	6
chr1	100494312	100494735	HIAT1,CDC14A	1	0	1	1	0	0	0	1	1	5
chr1	108695322	108695861	FAM102B	0	0	0	0	1	0	0	1	0	2
chr1	110142749	110143055	PSRC1,GNAT2	0	0	0	1	0	0	0	1	0	2
chr1	110927812	110928210	FAM40A,RBM15,CD53	0	0	0	0	0	1	0	1	1	3
chr1	145064438	145064839	PDE4DIP	0	0	0	0	0	0	0	1	1	2
chr1	145519496	145519624	NBPF10,TXNIP	0	0	0	0	0	0	0	1	1	2
chr1	145640932	145641287	NBPF10	0	1	0	1	0	1	0	1	1	5
chr1	146624494	146624779	PRKAB2,CHD1L	0	0	0	0	1	0	0	1	1	3
chr1	150294873	150295138	PLEKHO1,PRPF3,MCL1,CTSS	1	1	0	0	0	0	0	0	0	2
chr1	151877533	151877895	THEM4	0	1	0	0	0	0	0	0	1	2
chr1	155283531	155283932	DCST1,EFNA1	0	1	0	0	0	0	0	1	1	3
chr1	155496665	155497012	DCST1,HCN3,ASH1L,YY1AP1	0	0	0	0	0	0	0	1	1	2
chr1	155535083	155535193	HCN3	0	1	1	0	0	0	0	0	0	2
chr1	160202735	160202981	FCRL6,DCAF8,SLAMF6,CD48	0	1	1	1	1	0	0	1	0	5
chr1	173909740	173909938	ZBTB37,RC3H1	1	1	1	1	1	1	1	1	1	9
chr1	183248987	183249454	LAMC1,NCF2,NCF2,ARPC5	0	0	0	0	0	0	0	1	1	2
chr1	183526698	183527308	SMG7,NCF2,NCF2,ARPC5	0	0	0	0	0	0	0	1	1	2
chr1	201639932	201640262	PTPN7	0	0	0	0	0	0	0	1	1	2
chr1	204383374	204383435	PPP1R15B	0	1	0	0	0	0	0	1	0	2
chr1	231038131	231038454	COG2,TTC13,GNPAT,C1orf131	0	0	0	0	0	0	0	1	1	2
chr1	241209593	241209845	RGS7	0	0	0	0	0	0	0	1	1	2
chr1	241469731	241469956	RGS7	0	0	0	1	1	1	1	1	1	6
chr1	241646029	241646431	KMO	0	0	0	0	0	0	0	1	1	2
chr1	241670799	241671105	KMO	0	0	1	1	1	0	1	0	1	5
chr1	244518180	244518394	ADSS	0	0	0	0	0	0	0	1	1	2
chr1	247035132	247035504	CNST,AHCTF1,ZNF669	1	1	1	0	0	1	0	1	1	6
chr1	247295865	247296225	ZNF695,ZNF670,ZNF669	1	1	1	1	1	1	0	1	1	8
chr1	247315116	247315371	ZNF695,ZNF670,ZNF669,ZNF496,OR2G2,OR2G3	1	1	1	1	1	1	1	0	1	8
chr2	10149985	10150413	KLF11,KLF11,KLF11	0	0	0	0	1	0	1	0	0	2
chr2	15445260	15445596	NBAS,DDX1	0	1	0	1	0	1	0	1	1	5
chr2	15633080	15633249	NBAS	0	0	0	0	0	0	1	1	0	2
chr2	24491623	24491942	ATAD2B,ITSN2,NCOA1	0	1	1	1	0	0	0	0	0	3
chr2	24941895	24942247	NCOA1	0	1	0	0	1	1	0	1	0	4
chr2	25482494	25482888	DNMT3A	0	0	0	0	0	0	0	1	1	2
chr2	27557346	27557529	DPYSL5,C2orf16	1	1	1	1	1	1	1	1	1	9
chr2	27614467	27614499	EIF2B4,EIF2B4	1	1	1	1	1	1	1	1	1	9
chr2	27878874	27879165	SLC5A6,GTF3C2,NRBP1,IFT172,ZNF512,GPN1,CCDC121,GPN1,CCDC121,SLC4A1AP,SUPT7L,BRE,BRE	0	1	1	1	1	1	0	0	1	6
chr2	29009696	29009902	FOSL2,PPP1CB,PPP1CB	1	1	0	0	0	1	0	0	0	3
chr2	29075660	29075992	TRMT61B	0	1	0	0	0	1	1	1	1	5
chr2	29173330	29173730	PPP1CB,PPP1CB,TRMT61B,WDR43	1	1	0	0	0	0	0	1	0	3
chr2	29435309	29435425	SPDYA	0	0	0	0	0	0	0	1	1	2
chr2	38571888	38572175	FAM82A1,ATL2	0	1	0	0	0	1	0	0	0	2
chr2	39079289	39079498	SRSF7,ARHGEF33	1	1	0	1	0	0	1	1	1	6
chr2	39338546	39339120	ARHGEF33	0	1	0	1	1	1	0	1	1	6
chr2	39917142	39917449	TMEM178,TMEM178	0	0	0	0	0	1	0	1	1	3
chr2	47136942	47137149	RHOQ,TTC7A	0	1	1	1	1	1	0	1	1	7
chr2	54019039	54019374	ASB3,ASB3,GPR75,ACYP2	0	1	1	1	1	1	0	1	1	7
chr2	60889987	60890156	REL	0	0	0	0	0	1	1	0	0	2
chr2	61385752	61386084	REL	0	0	0	0	1	0	0	1	0	2
chr2	70212443	70213458	MXD1,ASPRV1,PCBP1	0	0	0	0	1	0	0	1	1	3
chr2	70255582	70255905	MXD1,PCBP1	0	1	0	0	0	0	0	1	1	3
chr2	70270545	70270983	MXD1,ASPRV1,PCBP1,C2orf42	0	1	0	0	0	0	0	0	1	2
chr2	70296121	70296604	GMCL1,MXD1,ASPRV1,PCBP1,C2orf42	1	0	1	0	1	0	0	1	1	5
chr2	74084079	74084249	ALMS1,SLC4A5	1	1	1	0	0	0	1	1	1	6
chr2	74297420	74297667	MOBKL1B	0	0	0	0	0	0	0	1	1	2
chr2	88590567	88590888	C2orf51	0	0	0	0	0	0	0	1	1	2
chr2	88803075	88803473	FOXI3,C2orf51	0	1	0	0	0	0	0	0	1	2
chr2	88913679	88914090	EIF2AK3	0	0	0	1	0	0	0	1	0	2
chr2	95704112	95704396	MAL,KCNIP3	0	0	0	0	1	1	0	1	0	3
chr2	97211723	97211896	ASTL,DUSP2,TMEM127,ARID5A,KIAA1310,CNNM4,CNNM3	0	0	0	0	0	0	0	1	1	2
chr2	99287467	99287477	CNGA3	0	1	1	0	0	0	0	0	1	3
chr2	100355592	100355970	LYG2,AFF3	0	1	0	0	0	0	0	1	1	3
chr2	102515032	102515286	IL1R2	0	1	1	0	1	1	0	1	1	6
chr2	109506497	109506716	LIMS1,CCDC138,EDAR	1	1	0	1	1	1	0	1	1	7
chr2	115944602	115944633	DPP10,DPP10,DPP10	0	0	0	0	0	0	0	1	1	2
chr2	118578074	118578451	DDX18,CCDC93	1	1	1	1	1	1	0	0	1	7
chr2	118739522	118739775	DDX18,CCDC93	0	0	0	0	0	0	0	1	1	2
chr2	120190413	120190812	TMEM37,SCTR,PCDP1	0	0	0	0	0	0	0	1	1	2
chr2	120585811	120586026	PTPN4	0	0	0	0	0	0	1	0	1	2
chr2	122132591	122132855	CLASP1	0	0	0	1	0	1	0	1	1	4
chr2	127824493	127824859	BIN1,MAP3K2,IWS1	0	0	1	1	0	1	0	1	0	4
chr2	128453755	128454028	MAP3K2,IWS1,SFT2D3,AMMECR1L	0	1	1	1	1	1	1	1	1	8
chr2	128598749	128599093	IWS1,SFT2D3,AMMECR1L	0	0	0	1	1	0	0	1	0	3
chr2	131483096	131483424	FAM123C	0	0	0	0	0	0	0	1	1	2
chr2	152789657	152790028	FMNL2	0	0	0	0	0	0	0	1	1	2
chr2	160219490	160219798	MARCH7,CD302	0	0	1	0	0	0	0	0	1	2
chr2	162843897	162844111	IFIH1	0	0	0	0	0	0	0	1	1	2
chr2	166462925	166463090	SCN3A,SCN2A,CSRNP3,CSRNP3,TTC21B	0	0	0	0	0	1	0	1	0	2
chr2	172287168	172287529	TLK1	0	1	1	1	0	0	0	0	1	4
chr2	175069870	175070170	SP3,SP3,WIPF1	0	1	0	0	0	0	0	1	1	3
chr2	175230243	175230552	SP3,CIR1,WIPF1	0	0	1	1	0	1	1	0	0	4
chr2	179471296	179471384	TTN	0	0	1	1	1	0	0	0	1	4
chr2	180116495	180116858	SESTD1	0	0	0	0	0	0	0	1	1	2
chr2	180560876	180561013	ZNF385B	0	1	0	0	0	0	0	1	1	3
chr2	180579667	180579746	ZNF385B,ZNF385B	0	0	0	1	0	0	0	1	0	2
chr2	185595976	185596316	ZNF804A	0	0	0	0	0	0	0	1	1	2
chr2	191810388	191810629	GLS	0	0	0	0	0	0	0	1	1	2
chr2	191814146	191814507	STAT1	0	0	0	0	0	0	0	1	1	2
chr2	191815156	191815612	GLS	0	0	0	0	0	0	0	1	1	2
chr2	191825811	191826187	NAB1,GLS,STAT1	0	0	0	0	0	0	0	1	1	2
chr2	200800298	200800427	SATB2,SATB2,SATB2,C2orf69,TYW5	0	0	0	0	0	0	0	1	1	2
chr2	201794314	201794594	BZW1,BZW1,BZW1,CLK1,CLK1,CASP10	1	1	1	1	1	1	1	1	1	9
chr2	203652717	203652999	ICA1L,ICA1L,CYP20A1	0	1	1	1	1	0	0	0	1	5
chr2	203935433	203935668	NBEAL1	1	0	0	0	1	0	0	0	0	2
chr2	204311629	204311925	NBEAL1,CYP20A1,ABI2	0	0	0	0	0	0	1	1	1	3
chr2	214566774	214567035	LOC100130451	0	0	0	0	0	1	0	1	0	2
chr2	228232228	228232344	AGFG1,CCL20	0	0	0	0	0	0	1	1	0	2
chr2	232840477	232840577	DIS3L2	0	0	1	0	0	0	1	1	1	4
chr2	239347857	239348510	ASB1	1	1	0	0	0	0	0	0	0	2
chr2	242030281	242030580	SNED1,PASK	0	0	0	0	0	0	0	1	1	2
chr2	242267084	242267405	MTERFD2	0	1	1	1	1	1	1	1	1	8
chr2	242696673	242697059	ATG4B,D2HGDH	1	0	1	1	0	0	0	0	0	3
chr2	242698564	242698745	THAP4,ATG4B,D2HGDH,PDCD1	1	0	0	1	0	0	0	1	0	3
chr3	4780474	4780964	BHLHE40,ARL8B,EDEM1	0	0	0	0	0	0	0	1	1	2
chr3	5182623	5182897	BHLHE40,ARL8B,EDEM1	1	1	1	0	0	0	0	0	1	4
chr3	5191163	5191386	BHLHE40,ARL8B,EDEM1	1	1	1	1	1	1	0	0	1	7
chr3	12688995	12689498	RAF1	0	0	0	1	0	0	0	1	0	2
chr3	15109564	15109704	ZFYVE20	0	1	1	1	1	1	0	1	1	7
chr3	15335582	15336799	NR2C2,CAPN7,SH3BP5,SH3BP5,EAF1,COLQ	0	0	0	0	0	0	0	1	1	2
chr3	15344031	15344281	NR2C2,ZFYVE20,CAPN7,SH3BP5,EAF1	0	0	0	0	0	0	1	1	0	2
chr3	15450643	15451124	NR2C2,CAPN7,SH3BP5,SH3BP5,EAF1,COLQ,ANKRD28	0	1	1	0	0	1	0	0	1	4
chr3	15704167	15704382	CAPN7,ANKRD28	0	0	1	0	0	0	0	0	1	2
chr3	15780032	15780074	SH3BP5,EAF1	0	0	0	0	0	0	1	1	1	3
chr3	16351640	16351656	OXNAD1,RFTN1	0	0	0	0	0	0	0	1	1	2
chr3	17193194	17193470	PLCL2	0	0	1	0	0	0	0	0	1	2
chr3	17506581	17506846	TBC1D5	0	0	0	0	1	0	0	0	1	2
chr3	31690891	31691368	ZNF860,OSBPL10	0	1	1	1	1	1	1	0	1	7
chr3	33005403	33005782	CCR4	0	0	0	0	0	1	1	0	0	2
chr3	33639579	33639904	CLASP2	0	1	0	0	1	1	1	1	1	6
chr3	33837400	33837658	CLASP2,PDCD6IP	0	0	0	0	0	0	0	1	1	2
chr3	38210566	38210752	VILL,MYD88,OXSR1	0	1	1	0	0	0	0	0	0	2
chr3	44654573	44654874	ZNF445,ZNF167,ZNF660,ZNF197,ZNF501	1	1	1	1	1	1	1	1	1	9
chr3	47120016	47120037	PRSS45,CCDC12,SETD2,KLHL18	0	1	0	1	1	1	0	1	0	5
chr3	48332679	48332937	SPINK8	1	1	0	1	0	0	1	1	1	6
chr3	48779728	48779922	TREX1,ARIH2,DALRD3	0	1	1	0	0	0	0	0	0	2
chr3	49358291	49358883	ARIH2,C3orf71,NDUFAF3,DALRD3,QRICH1,USP19,USP4,IP6K1,UBA7	1	1	1	1	1	1	1	1	1	9
chr3	50639346	50639782	C3orf18,HEMK1,CISH,MAPKAPK3	1	0	0	0	0	0	0	0	1	2
chr3	51506153	51506528	VPRBP,RAD54L2,GPR62	1	1	1	1	1	1	1	1	1	9
chr3	51628881	51628909	GPR62	1	1	1	1	0	1	1	1	1	8
chr3	52652258	52652629	GLYCTK,GLT8D1,MUSTN1	1	1	1	1	1	1	1	1	1	9
chr3	53272912	53273168	TMEM110,PRKCD,DCP1A	0	0	0	0	0	1	0	1	0	2
chr3	56665346	56665542	C3orf63	0	1	1	1	1	1	1	0	0	6
chr3	57564978	57565360	PDE12,FAM116A	0	1	1	0	0	1	0	1	1	5
chr3	57637831	57638080	PDE12,FAM116A,SLMAP	0	1	1	1	1	1	1	1	1	8
chr3	66362640	66362978	SLC25A26	0	0	0	0	0	0	0	1	1	2
chr3	97200440	97200579	EPHA6	0	1	0	0	0	0	1	1	1	4
chr3	97387840	97388118	EPHA6,OR5AC2	0	0	0	1	0	0	0	1	0	2
chr3	101046086	101046265	SENP7,ZBTB11,CEP97	0	0	1	1	0	1	1	1	1	6
chr3	107780870	107781332	CD47,MYH15	0	1	0	0	0	0	0	1	0	2
chr3	112739908	112740217	CD200R1	0	1	0	0	0	0	0	1	0	2
chr3	115863058	115863426	LSAMP	0	0	0	0	0	0	0	1	1	2
chr3	119142297	119142580	ARHGAP31,ADPRH,NR1I2	0	1	1	1	0	1	0	1	1	6
chr3	119144576	119144994	ARHGAP31,ADPRH,COX17	0	1	1	1	0	1	0	1	1	6
chr3	119146429	119146829	ARHGAP31,CD80,ADPRH	0	1	1	1	0	1	0	0	1	5
chr3	119237356	119237846	ARHGAP31,TMEM39A,POGLUT1,CD80,ADPRH,COX17	0	1	1	1	1	1	1	1	1	8
chr3	120120515	120120873	FSTL1	0	0	0	0	0	1	0	1	0	2
chr3	121380323	121380507	HCLS1,GOLGB1,CD86	0	1	1	0	0	1	0	1	1	5
chr3	122151096	122151154	KPNA1	0	1	1	1	0	1	0	1	0	5
chr3	126187165	126187389	ZXDC	0	0	0	0	0	1	0	0	1	2
chr3	128335495	128335812	GATA2,GATA2,GATA2	0	1	0	0	1	1	0	1	1	5
chr3	128475272	128475670	RAB7A,ISY1,CNBP	1	1	1	1	1	1	1	1	1	9
chr3	128958880	128959235	H1FOO	0	1	0	0	0	1	1	0	0	3
chr3	129519745	129520139	H1FOO	0	0	0	0	0	0	0	1	1	2
chr3	129636051	129636397	MBD4,TMCC1,TMCC1	0	0	0	0	0	0	0	1	1	2
chr3	130560260	130560548	ATP2C1	0	0	0	0	0	0	0	1	1	2
chr3	132261870	132262263	DNAJC13	0	0	0	0	0	0	0	1	1	2
chr3	135827453	135827844	PPP2R3A	0	1	0	0	0	0	0	0	1	2
chr3	135828343	135828732	PPP2R3A	0	1	0	0	0	0	0	1	1	3
chr3	138552268	138552612	MRAS	0	1	0	1	0	1	0	0	0	3
chr3	141319185	141319480	RASA2	0	1	1	1	0	0	0	1	1	5
chr3	145959602	145959992	PLSCR4	0	0	0	1	0	1	0	0	0	2
chr3	160949185	160949470	OTOL1	0	0	0	0	0	0	0	1	1	2
chr3	169502698	169502873	MYNN,LRRC34,GPR160	0	1	1	1	1	1	1	0	1	7
chr3	170627321	170627621	EIF5A2	0	1	1	0	0	0	0	1	0	3
chr3	170883066	170883220	TNIK	0	1	1	0	1	1	0	1	0	5
chr3	182645862	182646115	MCCC1,MCF2L2	0	1	1	1	1	1	1	1	1	8
chr3	194153543	194153935	ATP13A3	1	0	0	0	0	0	0	1	0	2
chr3	196001542	196001805	PCYT1A,UBXN7,RNF168,LRRC33	1	1	1	1	1	1	1	0	0	7
chr3	196635737	196635948	UBXN7,RNF168,CEP19,PIGX,PAK2,SENP5	0	1	1	1	0	0	0	0	0	3
chr4	257243	257573	PDE6B	0	1	0	1	1	1	1	1	1	7
chr4	770204	770556	ZNF141	0	0	0	0	0	0	0	1	1	2
chr4	872986	873338	PIGG,TMEM175,DGKQ,KIAA1530	0	0	1	0	0	0	0	0	1	2
chr4	1838846	1839065	FGFR3,NAT8L	1	1	1	1	0	1	1	1	0	7
chr4	2283246	2284093	HAUS3,ZFYVE28,ZFYVE28,LOC402160,RNF4,RNF4,TNIP2,TNIP2	0	0	0	0	0	0	0	1	1	2
chr4	2389037	2389223	LOC402160	0	0	0	0	0	1	0	1	1	3
chr4	5671799	5672167	CRMP1	0	0	0	0	0	0	0	1	1	2
chr4	6891169	6891522	TBC1D14,TBC1D14	0	0	1	1	0	1	0	1	1	5
chr4	6893983	6894399	KIAA0232,TBC1D14,TBC1D14,TADA2B	0	0	1	1	0	0	0	0	0	2
chr4	7999396	7999553	ABLIM2	0	1	0	1	0	1	0	1	1	5
chr4	8421251	8421740	SH3TC1,ACOX3	0	1	0	1	1	1	0	1	1	6
chr4	15485746	15486124	CC2D2A	0	1	0	1	0	0	0	1	1	4
chr4	15590411	15590648	FBXL5	0	1	1	1	0	1	0	0	1	5
chr4	15594702	15595080	FBXL5	0	1	0	0	0	0	0	0	1	2
chr4	17483580	17483992	QDPR,CLRN2	0	0	0	0	0	1	0	1	1	3
chr4	39285630	39285978	RFC1	0	1	0	0	0	0	0	1	1	3
chr4	41936193	41936441	TMEM33	0	1	0	0	0	1	0	1	1	4
chr4	48175521	48175903	CNGA1	0	0	0	0	0	0	0	1	1	2
chr4	48851417	48851730	ZAR1,FRYL	0	1	1	1	0	1	0	1	1	6
chr4	54886131	54886730	GSX2	0	0	0	1	0	0	0	1	1	3
chr4	69598714	69599110	UGT2B10,UGT2A3,UGT2B7	0	0	0	0	0	0	0	1	1	2
chr4	74055104	74055142	ANKRD17,ALB,AFM	0	1	1	1	1	1	1	1	0	7
chr4	75886267	75886485	PARM1	0	0	0	0	1	0	0	1	1	3
chr4	76981003	76981218	NAAA,CXCL9,CXCL10,CXCL11	0	1	0	1	0	0	0	0	0	2
chr4	103781884	103782294	MANBA	1	1	1	1	0	1	0	1	1	7
chr4	110449545	110449722	SEC24B	0	1	0	1	1	0	1	1	1	6
chr4	119857071	119857382	SYNPO2	0	0	0	0	0	0	0	1	1	2
chr4	120493215	120493297	C4orf3	0	0	0	0	0	0	0	1	1	2
chr4	139960222	139960706	CCRN4L	0	1	0	1	0	1	0	0	1	4
chr4	139960939	139961173	CCRN4L,NAA15	0	1	0	1	0	1	0	1	1	5
chr4	140321405	140321719	ELF2,NAA15,RAB33B	0	1	0	0	0	1	0	1	0	3
chr4	140334690	140334958	ELF2	0	0	0	0	0	0	1	0	1	2
chr4	159717804	159718257	PPID,FNIP2,RAPGEF2	0	0	0	1	0	1	0	1	1	4
chr4	166422422	166422684	KLHL2,CPE	0	0	0	1	0	0	0	1	1	3
chr4	169408175	169408648	DDX60,DDX60L	0	0	1	0	0	0	0	0	1	2
chr4	169853850	169854103	PALLD	0	1	1	1	1	1	1	1	1	8
chr4	170547481	170547627	CLCN3	0	1	1	1	1	1	1	1	1	8
chr4	170548136	170548389	NEK1,CLCN3	0	1	1	1	1	1	1	1	1	8
chr4	170553392	170553568	NEK1	0	0	1	1	0	0	0	1	1	4
chr4	184888585	184888733	STOX2	0	0	0	0	0	0	0	1	1	2
chr5	208612	208991	PLEKHG4B	0	1	0	0	0	0	0	0	1	2
chr5	601191	601577	PLEKHG4B,SLC9A3,CEP72	0	0	0	0	0	0	0	1	1	2
chr5	656184	656577	SLC9A3,TPPP,ZDHHC11	1	1	1	0	0	1	0	0	0	4
chr5	1475636	1475716	SLC12A7,LPCAT1	0	1	1	1	0	1	0	1	1	6
chr5	1478329	1478968	LPCAT1	0	0	0	0	0	1	0	0	1	2
chr5	1485196	1485502	SLC12A7,LPCAT1	0	1	1	0	0	1	0	0	0	3
chr5	1490323	1490754	SLC12A7,LPCAT1	0	0	1	1	1	0	0	1	1	5
chr5	1501941	1502569	LPCAT1	1	0	0	0	0	0	0	1	1	3
chr5	1504118	1504272	SLC12A7,LPCAT1	0	0	0	0	0	0	0	1	1	2
chr5	7803003	7803387	MTRR	0	0	0	0	0	0	0	1	1	2
chr5	14404233	14404452	TRIO	0	0	0	0	0	0	0	1	1	2
chr5	16089697	16089720	2020-03-11	0	0	0	0	0	0	0	1	1	2
chr5	16182017	16182269	2020-03-11	0	0	0	0	0	0	0	1	1	2
chr5	36119586	36119746	LMBRD2,C5orf33,C5orf33,SLC1A3,SLC1A3	0	0	0	0	0	1	0	1	1	3
chr5	37272795	37272956	C5orf42	1	1	0	0	1	0	1	0	1	5
chr5	54729958	54730125	SKIV2L2,DDX4	0	1	1	0	0	0	0	1	0	3
chr5	58508843	58508938	PDE4D,PDE4D,PDE4D,PDE4D	0	0	0	0	0	0	0	1	1	2
chr5	59618984	59619244	PDE4D	0	0	0	0	0	0	0	1	1	2
chr5	64796548	64796879	CENPK,PPWD1	0	0	0	0	0	0	0	1	1	2
chr5	65027893	65028107	SGTB,ERBB2IP,SREK1	0	0	0	0	0	1	0	1	0	2
chr5	65447669	65447962	SREK1,SREK1	0	1	1	1	1	1	0	1	1	7
chr5	68608364	68608565	CCDC125	0	0	1	1	0	0	0	0	0	2
chr5	76977025	76977227	OTP	0	1	0	0	1	0	0	1	1	4
chr5	79458255	79458620	SERINC5,MSH3	0	0	0	0	0	0	0	1	1	2
chr5	80707651	80707683	SSBP2	0	0	0	0	0	0	0	1	1	2
chr5	86604017	86604207	RASA1,RASA1	0	1	1	1	1	1	1	0	0	6
chr5	86662563	86662890	RASA1,RASA1	0	1	1	0	1	1	1	1	1	7
chr5	86673186	86673474	CCNH,CCNH	0	1	0	0	1	1	0	1	1	5
chr5	98253335	98253735	CHD1	0	1	1	1	0	0	0	1	1	5
chr5	110838164	110838531	WDR36,CAMK4,STARD4	0	0	1	0	0	1	0	0	1	3
chr5	111054290	111054596	C5orf13,C5orf13,C5orf13,C5orf13,C5orf13,C5orf13	0	0	0	1	1	1	0	1	0	4
chr5	112218687	112219263	APC	0	0	0	1	0	0	0	1	1	3
chr5	115268115	115268224	LOC644100	0	0	0	0	0	0	0	1	1	2
chr5	129020678	129020929	ADAMTS19	0	0	0	0	0	0	1	0	1	2
chr5	130693580	130694145	CDC42SE2,FNIP1	0	1	1	0	1	0	0	0	0	3
chr5	131633963	131634368	SLC22A4,IRF1	0	0	0	0	0	0	0	1	1	2
chr5	132404436	132404641	LEAP2	0	1	0	1	1	0	1	0	0	4
chr5	133468017	133468495	TCF7,TCF7,PPP2CA,CDKL3,PHF15	0	0	0	0	0	0	0	1	1	2
chr5	137833063	137833252	FAM53C,EGR1	0	0	0	0	0	0	0	1	1	2
chr5	139638984	139639383	C5orf32,ANKHD1,SRA1,APBB3,IK,HARS2,ZMAT2	0	1	0	0	0	1	0	1	0	3
chr5	141468055	141468189	FCHSD1,NDFIP1	0	0	0	0	0	0	0	1	1	2
chr5	142701946	142702250	NR3C1,NR3C1	0	0	0	1	0	0	0	1	1	3
chr5	150086779	150087134	RBM22,DCTN4,DCTN4	0	1	0	0	0	0	0	1	0	2
chr5	150108879	150109189	SYNPO	1	1	1	0	0	1	0	1	1	6
chr5	154205315	154205569	GEMIN5,KIF4B	0	1	0	1	0	0	0	0	1	3
chr5	157156902	157157206	THG1L	0	0	0	0	0	0	0	1	1	2
chr5	160129945	160130305	SLU7	0	0	0	0	0	0	1	1	1	3
chr5	172308731	172309533	DUSP1,C5orf41	1	1	0	1	0	1	0	1	1	6
chr5	176330386	176330599	HK3,UIMC1,UIMC1,UIMC1,NSD1,RAB24	0	0	0	0	0	0	0	1	1	2
chr5	176699119	176699281	NSD1	1	1	1	1	0	1	1	1	0	7
chr5	177042588	177043196	NSD1,FAM193B	0	1	0	1	0	0	0	1	0	3
chr5	178034122	178034420	AGXT2L2,CLK4,ZNF354B	1	1	1	1	0	1	0	1	1	7
chr5	179386785	179386995	RUFY1,HNRNPH1,MAML1,SQSTM1,RNF130	0	0	0	0	1	0	0	1	0	2
chr5	179399876	179400065	RNF130,RASGEF1C	0	1	0	0	0	1	0	1	1	4
chr5	179461499	179461900	RUFY1,HNRNPH1,MAML1,SQSTM1,RNF130	0	1	0	1	0	1	0	1	1	5
chr6	3254273	3254642	SLC22A23	0	1	0	1	0	1	1	0	1	5
chr6	10771427	10771996	MAK,ELOVL2	0	0	0	1	0	0	0	1	1	3
chr6	13307248	13307611	TBC1D7,GFOD1,GFOD1	0	0	0	0	0	1	0	1	0	2
chr6	13449737	13449960	TBC1D7,GFOD1,GFOD1	0	0	0	0	0	1	0	1	0	2
chr6	16474193	16474630	MYLIP,ATXN1	0	0	0	0	0	0	0	1	1	2
chr6	28280673	28280945	NKAPL	0	1	1	1	1	1	0	1	1	7
chr6	30276337	30276699	ATAT1,ATAT1	0	1	1	1	0	1	1	1	1	7
chr6	32405012	32405514	STK19,GPSM3,HLA-DRA,HLA-DRB5,HLA-DRB1,HLA-DQB1,HLA-DQA2,HLA-DQB2,TAP2,PSMB8,PSMB8,TAP1,PSMB9	0	1	0	0	0	0	0	1	0	2
chr6	32590770	32591146	AGPAT1,GPSM3,HLA-DRA,HLA-DRB5,HLA-DRB1,HLA-DQB1,HLA-DQA2,HLA-DQB2,HLA-DOB,TAP2,PSMB8,PSMB8,PSMB9,HLA-DMB,HLA-DMA,BRD2,BRD2,BRD2,HLA-DOA,HLA-DPA1,HLA-DPB1	0	0	1	0	1	0	0	0	0	2
chr6	36404249	36404468	MAPK14,PNPLA1,STK38	0	0	0	0	0	1	1	1	0	3
chr6	37025964	37026081	SRSF3,CDKN1A,CDKN1A,PIM1,TMEM217,TMEM217	0	0	0	0	0	0	0	1	1	2
chr6	41252445	41252761	NFYA,TREML2,TREML4,TREM1,TFEB	1	0	1	0	0	0	0	0	0	2
chr6	43505816	43505905	ABCC10,TJAP1	0	1	1	1	1	1	1	1	1	8
chr6	54027576	54027936	KLHL31,MLIP	0	0	0	0	0	0	0	1	1	2
chr6	64398084	64398491	PHF3	0	1	1	0	0	0	1	1	0	4
chr6	73851485	73852230	OOEP	0	0	0	0	0	0	0	1	1	2
chr6	74186150	74186447	MTO1	1	1	1	1	1	1	1	0	1	8
chr6	83793136	83793338	DOPEY1,PRSS35	0	0	1	0	0	0	0	1	0	2
chr6	84577292	84577766	CYB5R4	0	0	0	0	0	0	0	1	1	2
chr6	88213981	88214157	GJB7	0	0	0	1	1	0	0	0	0	2
chr6	100002359	100002730	PNISR,USP45,LOC100130890	0	1	0	0	0	0	1	0	0	2
chr6	100007525	100007878	LOC100130890	0	1	1	0	0	1	1	1	1	6
chr6	106414871	106415086	PRDM1	0	0	0	0	0	0	0	1	1	2
chr6	106485079	106485360	PRDM1	0	1	1	1	0	0	0	1	0	4
chr6	107774853	107775271	BEND3	0	1	1	1	1	1	0	1	1	7
chr6	108728233	108728375	ARMC2	0	0	1	0	0	0	0	1	0	2
chr6	110456590	110456951	WASF1,CDC40,C6orf186	1	1	1	1	1	1	1	1	1	9
chr6	111748625	111749047	SLC16A10,REV3L,TRAF3IP2	1	0	0	0	0	0	0	0	1	2
chr6	122769670	122769957	HSF2,PKIB	0	1	1	0	1	1	0	1	1	6
chr6	131594186	131594488	AKAP7,AKAP7,MED23	0	1	0	1	0	0	0	0	0	2
chr6	131595636	131595766	AKAP7,MED23	0	1	0	1	0	0	0	0	0	2
chr6	134616841	134617592	SGK1,SGK1,SGK1	0	0	1	0	1	0	0	0	1	3
chr6	135647254	135647460	MYB,AHI1	0	0	0	0	0	0	0	1	1	2
chr6	137530573	137530858	MAP3K5,IFNGR1	0	0	0	0	0	0	0	1	1	2
chr6	139100392	139100553	NHSL1	0	0	1	0	0	0	0	1	0	2
chr6	143234736	143235083	HIVEP2	0	0	0	0	0	0	0	1	1	2
chr6	147487699	147487864	STXBP5	0	0	0	0	0	0	0	1	1	2
chr6	149829691	149830032	TAB2,SUMO4,ZC3H12D,PPIL4,KATNA1,LATS1	0	0	0	0	0	0	0	1	1	2
chr6	151709507	151709685	ZBTB2,C6orf97	0	0	1	0	0	0	0	1	0	2
chr6	152281783	152282174	ESR1,ESR1,ESR1,ESR1	0	0	0	0	1	0	0	0	1	2
chr6	160141572	160141909	SOD2,WTAP,WTAP,MAS1,IGF2R	0	1	0	1	0	0	0	0	0	2
chr6	161536644	161536718	AGPAT4	0	1	1	0	1	1	0	1	1	6
chr6	161549553	161550030	AGPAT4	0	1	1	1	1	1	0	1	1	7
chr6	163231033	163231143	PACRG,PARK2,PACRG	0	0	0	0	0	0	0	1	1	2
chr6	166754936	166755437	SFT2D1	0	1	0	0	0	0	0	1	0	2
chr6	166912856	166913088	PRR18,SFT2D1	0	0	0	0	0	1	0	0	1	2
chr6	167060808	167061200	PRR18,RPS6KA2	0	0	0	0	0	0	0	1	1	2
chr7	592302	592713	PDGFA	0	1	0	1	0	0	1	1	1	5
chr7	657520	657797	CYP2W1	0	0	0	0	0	0	0	1	1	2
chr7	988760	989207	ADAP1	0	1	0	0	0	0	0	1	1	3
chr7	1062588	1063089	COX19	0	1	1	1	0	0	0	0	0	3
chr7	1616013	1616182	ELFN1	0	0	0	0	0	0	0	1	1	2
chr7	2155462	2155585	SNX8,LFNG	0	0	0	0	0	1	1	0	0	2
chr7	2298793	2298985	SNX8,LFNG	0	0	1	1	0	0	0	1	1	4
chr7	2697261	2697345	IQCE	0	1	1	1	0	1	1	1	1	7
chr7	6682292	6682670	C7orf26	1	1	1	0	0	0	0	0	0	3
chr7	6741580	6741996	C7orf26,ZNF853,ZNF12,C7orf28B	1	0	0	0	1	1	0	0	1	4
chr7	19640371	19640397	TMEM196	0	0	0	0	0	0	0	1	1	2
chr7	24824166	24824267	DFNA5	0	0	0	0	0	0	0	1	1	2
chr7	26346471	26347292	CBX3,SNX10,SNX10,SNX10	0	1	0	0	0	1	0	0	0	2
chr7	29304486	29305146	CHN2	0	0	0	0	0	0	1	1	1	3
chr7	36885113	36885488	KIAA0895,KIAA0895,KIAA0895,KIAA0895	0	1	0	0	0	1	0	1	1	4
chr7	44657226	44657498	OGDH,PURB,MYO1G	0	0	0	0	1	0	0	0	1	2
chr7	44658456	44658730	TMED4,OGDH,PURB	0	0	0	0	1	0	0	0	1	2
chr7	55529793	55530311	VOPP1,ZNF713	0	1	0	1	1	1	0	1	1	6
chr7	55603072	55603362	VOPP1	0	0	0	0	0	0	0	1	1	2
chr7	56013517	56013601	ZNF713	0	1	0	0	0	1	1	0	1	4
chr7	64295695	64295915	ZNF680	0	0	1	1	0	0	1	0	0	3
chr7	65613460	65613645	ASL,ASL	0	0	0	1	0	0	0	1	0	2
chr7	66152523	66152575	KCTD7,RABGEF1	0	1	1	1	1	1	0	1	1	7
chr7	75479654	75479859	POR	0	1	1	0	0	0	0	0	0	2
chr7	75573320	75573489	POR	0	1	0	1	0	0	0	0	0	2
chr7	77344619	77344946	RSBN1L	0	1	1	1	0	1	0	1	1	6
chr7	99020392	99020577	BUD31,ZNF789,FAM200A,OR2AE1	1	0	0	0	0	1	0	0	0	2
chr7	102959356	102959407	PMPCB,DNAJC2	1	1	1	0	1	1	0	1	1	7
chr7	112517846	112518028	IFRD1,C7orf60	0	0	0	1	1	1	0	1	1	5
chr7	128603332	128603696	ATP6V1F,IRF5,IRF5,IRF5,TSPAN33	0	1	1	1	1	0	1	1	1	7
chr7	130583676	130584341	MKLN1,MKLN1	0	0	0	1	0	0	0	0	1	2
chr7	134836004	134836265	TMEM140,WDR91,CNOT4	0	1	0	0	0	1	0	0	0	2
chr7	134836328	134836759	TMEM140,WDR91,CNOT4	0	1	0	0	1	1	0	0	0	3
chr7	138250447	138250496	AKR1D1,TRIM24	1	1	1	1	1	1	1	1	1	9
chr7	138650306	138650635	SVOPL,KIAA1549,UBN2,LUC7L2	0	0	0	0	0	0	0	1	1	2
chr7	138858843	138859133	SVOPL	1	0	0	0	0	0	0	0	1	2
chr7	140572858	140572991	BRAF	0	1	1	1	1	1	1	1	1	8
chr7	141264058	141264442	CLEC5A,TAS2R38	0	1	0	0	0	0	0	1	0	2
chr7	141371952	141372250	CLEC5A	0	1	1	1	1	1	0	1	1	7
chr7	143589612	143589642	TAS2R60,FAM115A,FAM115A,FAM115A,OR2F1,OR2A25,OR2A12,OR2A2	0	0	0	1	0	1	1	1	1	5
chr7	151068443	151068736	SMARCD3,WDR86,CRYGN	0	0	0	0	0	0	0	1	1	2
chr7	151198552	151198933	AGAP3,PRKAG2,PRKAG2	0	1	0	0	0	0	0	1	1	3
chr7	156111013	156111412	RNF32,RNF32,RNF32	0	0	0	0	0	1	0	0	1	2
chr7	157924006	157924393	PTPRN2	0	0	0	1	1	1	0	1	1	5
chr7	158493510	158493807	NCAPG2	0	0	0	0	0	0	0	1	1	2
chr8	20064190	20064507	ATP6V1B2	0	1	1	1	1	1	1	1	1	8
chr8	23385278	23385670	SLC25A37	0	0	0	0	0	0	0	1	1	2
chr8	28637206	28637596	EXTL3,KIF13B	0	0	0	0	1	1	0	0	1	3
chr8	29946002	29946367	TMEM66,LEPROTL1	0	1	0	0	0	1	1	1	1	5
chr8	29948448	29949236	TMEM66,LEPROTL1	0	0	0	0	0	0	0	1	1	2
chr8	41448133	41448452	GOLGA7,GOLGA7,AGPAT6,MYST3	0	0	0	0	0	0	0	1	1	2
chr8	41819161	41819283	POLB	0	0	0	1	0	0	0	1	1	3
chr8	48282787	48283030	KIAA0146,CEBPD	0	0	0	0	0	0	0	1	1	2
chr8	48311654	48311845	CEBPD	0	1	0	0	0	1	0	1	1	4
chr8	51204986	51205117	SNTG1	0	0	0	0	0	0	0	1	1	2
chr8	53607875	53608327	RB1CC1	0	0	0	0	0	0	0	1	1	2
chr8	55053670	55053988	ATP6V1H,ATP6V1H	1	1	1	1	0	1	1	1	1	8
chr8	66641187	66641625	PDE7A	1	1	1	1	0	1	1	1	0	7
chr8	87444767	87445117	WWP1	1	1	1	1	1	1	1	1	1	9
chr8	97669610	97669970	PGCP	0	0	0	0	1	1	0	0	0	2
chr8	103411260	103411483	UBR5	0	1	1	1	1	1	1	1	1	8
chr8	104043647	104043928	KLF10,KLF10,AZIN1,ATP6V1C1	0	0	1	1	0	1	1	0	0	4
chr8	119323544	119323883	SAMD12	0	0	0	0	0	0	0	1	1	2
chr8	119395540	119395777	EXT1	0	0	0	0	0	0	0	1	1	2
chr8	134538889	134539172	SLA,ST3GAL1	0	0	1	0	0	1	0	0	0	2
chr8	141886994	141887102	PTK2	0	1	0	0	1	0	0	0	1	3
chr8	143353648	143353818	TSNARE1,BAI1	0	1	1	1	1	0	0	0	1	5
chr8	143405050	143405259	TSNARE1	1	0	0	0	1	0	1	1	1	5
chr8	144443049	144443270	RHPN1	0	0	0	0	0	1	0	1	1	3
chr8	144598131	144598463	PARP10	1	1	0	0	0	0	0	0	0	2
chr9	277612	278164	DOCK8	0	0	0	0	0	1	0	0	1	2
chr9	4510954	4511309	SLC1A1	0	1	0	0	0	0	0	0	1	2
chr9	10554298	10554680	PTPRD	0	0	0	0	0	0	0	1	1	2
chr9	19633870	19634262	ACER2,SLC24A2	0	0	0	0	0	0	0	1	1	2
chr9	33931170	33931493	UBE2R2,UBAP1	0	1	1	1	0	1	0	1	0	5
chr9	33953868	33954185	UBE2R2,UBAP1	0	0	1	1	0	0	0	0	0	2
chr9	36232002	36232125	GNE	1	1	1	1	1	1	1	1	1	9
chr9	37369722	37370108	PAX5,ZCCHC7,ZBTB5	0	1	0	0	0	0	0	1	0	2
chr9	37414594	37414822	PAX5	0	0	0	0	0	0	0	1	1	2
chr9	37773119	37773290	FRMPD1	1	1	1	1	1	1	1	1	1	9
chr9	38478725	38478769	ANKRD18A	0	0	0	1	1	0	0	1	1	4
chr9	72923580	72923722	SMC5	1	0	1	1	1	1	1	1	1	8
chr9	92000635	92001001	C9orf47,SECISBP2,SEMA4D	0	1	0	0	0	0	0	1	1	3
chr9	94834730	94835154	OGN	1	1	1	1	1	1	1	1	0	8
chr9	98491970	98492271	PTCH1	0	0	0	0	0	0	0	1	1	2
chr9	100680666	100680880	XPA,C9orf156	0	0	0	0	0	1	1	0	0	2
chr9	108272295	108272828	TMEM38B	1	1	0	0	0	0	0	0	0	2
chr9	113014576	113014999	AKAP2,TXN	0	1	0	0	1	0	0	1	1	4
chr9	117646025	117646526	DFNB31,ATP6V1G1,TNFSF15,TNFSF15,TNFSF8	0	1	0	0	0	0	0	1	0	2
chr9	117647197	117647589	ATP6V1G1,TNFSF15,TNFSF8	0	1	0	0	0	1	0	1	1	4
chr9	123546044	123546305	MEGF9,FBXW2,TRAF1,TRAF1	1	1	0	1	0	1	1	1	1	7
chr9	130624524	130625072	FAM129B,TOR2A,SH2D3C,CDK9,SLC25A25	0	1	0	0	1	0	0	0	0	2
chr9	132568357	132568650	TOR1B	1	1	1	0	1	0	1	1	1	7
chr9	132579299	132579626	ASB6,C9orf78,USP20,USP20	1	0	1	0	0	1	0	0	0	3
chr9	132705367	132705623	C9orf78,USP20,USP20,FNBP1	0	0	1	1	1	1	0	1	1	6
chr9	132847110	132847326	USP20,USP20	0	0	1	0	0	1	1	1	1	5
chr9	134460892	134461019	FAM78A,RAPGEF1	0	1	0	0	1	0	1	0	0	3
chr9	138808024	138808108	GLT6D1	1	1	1	1	1	1	1	1	1	9
chr9	138818727	138819161	CAMSAP1,CARD9	0	1	1	0	0	0	0	0	0	2
chr9	139226120	139226391	CAMSAP1,LHX3,LHX3	1	0	0	1	0	0	0	1	0	3
chr9	139406218	139406717	EGFL7,EGFL7,FAM69B,TRAF2	0	1	0	1	0	1	0	0	0	3
chr9	139427472	139428022	NACC2,SEC16A,NOTCH1	0	0	0	1	0	0	1	0	0	2
chr9	140101916	140102100	C9orf172,FUT7	1	1	1	1	1	0	1	1	1	8
chr9	140221048	140221451	UAP1L1,NRARP	0	0	0	0	0	0	0	1	1	2
chr9	140294443	140294697	UAP1L1,C9orf167,NRARP	0	0	1	0	1	0	0	0	0	2
chr9	140463644	140464019	FAM166A,C9orf173	1	0	0	0	0	1	0	0	0	2
chr10	431640	432008	TUBB8,ZMYND11,DIP2C	0	0	0	1	1	1	0	0	0	3
chr10	516106	516519	ZMYND11,ZMYND11,ZMYND11,ZMYND11,DIP2C	0	1	1	1	1	1	1	1	1	8
chr10	830904	831008	DIP2C	1	1	0	0	0	0	0	0	0	2
chr10	1112826	1113160	WDR37	1	0	0	0	0	1	0	0	0	2
chr10	3782727	3783283	KLF6	0	0	0	0	0	0	0	1	1	2
chr10	4711881	4712067	AKR1E2	0	0	0	0	0	0	0	1	1	2
chr10	6074786	6074988	IL15RA,IL2RA,RBM17,RBM17,PFKFB3,PFKFB3	0	1	0	0	0	0	1	1	1	4
chr10	6572253	6572436	PRKCQ	0	0	0	0	0	0	0	1	1	2
chr10	10754108	10754441	CELF2,CELF2	0	0	0	0	0	0	0	1	1	2
chr10	12085938	12086227	USP6NL,CAMK1D	0	1	1	0	0	0	1	1	1	5
chr10	12195131	12195251	CAMK1D	0	0	1	1	1	1	0	1	0	5
chr10	13592932	13593014	BEND7	0	0	0	0	0	0	0	1	1	2
chr10	14268918	14269186	FRMD4A	0	0	0	0	0	0	0	1	1	2
chr10	14955590	14955884	HSPA14,SUV39H2,SUV39H2,SUV39H2	0	1	0	0	0	0	1	1	0	3
chr10	15250389	15250538	MEIG1,OLAH	0	1	0	0	0	1	1	0	1	4
chr10	15250805	15251188	CDNF,MEIG1,C10orf111	0	1	0	0	0	0	0	0	1	2
chr10	15300658	15300993	ACBD7,FAM171A1	0	0	0	0	0	0	0	1	1	2
chr10	17697506	17697813	ST8SIA6,STAM	0	1	0	0	0	1	1	0	0	3
chr10	20450242	20450397	PLXDC2	0	1	0	0	0	0	0	1	0	2
chr10	22039558	22039808	MLLT10,MLLT10	0	1	1	1	1	1	1	0	1	7
chr10	22817226	22817294	EBLN1	0	0	0	0	0	0	0	1	1	2
chr10	27069899	27070563	PDSS1,ABI1,MASTL,ACBD5	0	1	0	0	0	0	0	1	1	3
chr10	38149659	38150080	ZNF248	0	0	0	1	0	1	0	0	0	2
chr10	38325428	38325718	ZNF25,ZNF37A	1	1	0	1	1	0	1	1	1	7
chr10	61019605	61019954	PHYHIPL,PHYHIPL,FAM13C,FAM13C,SLC16A9	0	0	0	0	0	0	0	1	1	2
chr10	64291559	64291877	ZNF365	0	1	0	1	0	1	0	0	0	3
chr10	69582490	69582752	DNAJC12	0	0	0	0	0	0	0	1	1	2
chr10	69658139	69658146	SIRT1,SIRT1,HNRNPH3	0	1	1	1	0	1	1	1	1	7
chr10	69796463	69796828	HERC4	0	0	0	0	0	0	0	1	1	2
chr10	70735854	70735920	CCAR1,DDX50,DDX21,SUPV3L1	1	1	0	1	1	1	0	0	1	6
chr10	71114199	71114452	SRGN	0	1	0	1	0	1	1	1	1	6
chr10	74850921	74850988	ECD,ANXA7	0	0	1	1	0	1	0	1	1	5
chr10	74925047	74925060	ECD,ANXA7	0	0	0	1	0	0	0	1	1	3
chr10	82416293	82416679	MAT1A,SH2D4B	0	0	0	1	0	0	0	1	1	3
chr10	84112610	84112657	NRG3,NRG3	0	0	0	0	0	0	0	1	1	2
chr10	91166495	91166616	IFIT2,IFIT1	0	1	1	1	1	1	1	1	1	8
chr10	94367821	94367909	KIF11,CYP26C1	1	0	0	0	0	0	0	0	1	2
chr10	102030171	102030375	SEC31B	0	1	0	1	1	1	0	0	1	5
chr10	104102854	104103008	ACTR1A	0	1	0	0	0	0	0	1	1	3
chr10	104769429	104769711	INA	0	0	1	1	0	0	0	1	0	3
chr10	104780741	104781119	LOC729020,PDCD11	0	0	0	0	0	0	0	1	1	2
chr10	123763910	123763923	TACC2	0	1	0	0	0	0	0	1	0	2
chr10	124196519	124196712	TACC2,PLEKHA1,PLEKHA1,PLEKHA1	0	0	1	1	0	0	0	1	1	4
chr10	125994221	125994735	CHST15,FAM175B	0	1	0	1	0	0	0	1	1	4
chr10	127440633	127440786	C10orf122,FANK1	0	1	0	0	0	1	1	1	0	4
chr10	134140578	134140935	STK32C,PWWP2B	0	1	1	1	0	0	0	1	1	5
chr10	134358302	134358585	PWWP2B,INPP5A,C10orf92	0	0	0	1	0	0	1	0	0	2
chr10	134360968	134361428	INPP5A	0	1	1	1	0	1	0	0	0	4
chr10	134361912	134362323	PWWP2B,INPP5A	0	1	1	1	1	0	0	0	0	4
chr10	134368659	134369026	PWWP2B,INPP5A	0	0	0	1	0	0	0	0	1	2
chr10	134399818	134400353	PWWP2B	0	0	0	0	0	0	0	1	1	2
chr10	135107749	135108037	ADAM8,TUBGCP2	1	1	0	1	1	1	1	1	0	7
chr10	135118820	135119258	ADAM8,TUBGCP2	1	0	0	0	0	0	0	1	0	2
chr10	135119353	135119734	ADAM8,TUBGCP2	1	0	0	0	0	0	0	1	0	2
chr11	589256	589485	SIGIRR	1	1	0	1	1	1	1	1	0	7
chr11	655302	655449	SIRT3,NLRP6,CDHR5,CHID1	0	0	0	1	1	1	0	1	1	5
chr11	738048	738285	PKP3,SIGIRR	0	1	1	0	0	0	0	0	0	2
chr11	741538	741804	IRF7,IRF7	0	1	1	0	0	0	0	0	0	2
chr11	2655024	2655339	TRPM5,KCNQ1	0	0	0	0	1	0	0	1	0	2
chr11	2669931	2670236	INS,ASCL2,TRPM5	0	0	0	0	0	0	0	1	1	2
chr11	2988914	2989223	SLC22A18,MRGPRG	0	1	0	0	0	1	0	1	1	4
chr11	3792611	3792742	NUP98,RHOG,STIM1	1	1	1	1	1	1	1	1	1	9
chr11	4111553	4111947	STIM1	0	1	1	1	1	0	1	1	1	7
chr11	6262210	6262374	FAM160A2,TPP1	0	1	0	0	1	0	0	0	0	2
chr11	8723535	8723638	STK33	0	0	0	0	0	0	0	1	1	2
chr11	8727919	8728019	ASCL3	0	0	0	0	0	0	0	1	1	2
chr11	10633912	10633952	SBF2,AMPD3,AMPD3,AMPD3,AMPD3,RNF141	0	0	0	0	1	0	1	1	0	3
chr11	10634601	10634999	MRVI1,MRVI1,MRVI1	0	0	0	0	1	0	1	1	0	3
chr11	18122825	18123020	HPS5,GTF2H1,TSG101,UEVLD	1	0	1	0	0	0	0	1	1	4
chr11	34706877	34707176	ABTB2,EHF	0	0	0	0	0	0	0	1	1	2
chr11	36617876	36618263	RAG1,RAG2	0	0	0	0	0	1	0	1	0	2
chr11	43360196	43360553	TTC17	0	1	1	1	1	1	1	1	1	8
chr11	47867685	47867881	OR4X1	0	1	0	0	0	0	0	1	1	3
chr11	59331910	59331948	OR5AN1,OR4D6,OR4D11	0	1	1	0	0	0	0	1	1	4
chr11	61074897	61075402	CD6	1	1	1	1	1	1	0	1	1	8
chr11	61146248	61146454	SLC15A3,VPS37C,CYBASC3,TMEM138,CYBASC3,CPSF7,CPSF7,SDHAF2,DAGLA	0	0	1	0	1	0	1	0	0	3
chr11	62441871	62442205	NXF1	0	0	0	1	0	1	0	1	1	4
chr11	63496405	63496421	NAA40	1	1	1	1	1	1	1	0	0	7
chr11	65333490	65333816	SLC25A45,PCNXL3,SIPA1,SIPA1,CTSW,EIF1AD	0	1	0	1	1	0	0	0	0	3
chr11	67827034	67827402	ACY3,CHKA,SUV420H1,PPP6R3	0	1	1	1	1	1	0	1	1	7
chr11	67955066	67955423	TCIRG1,SUV420H1	0	1	0	1	1	1	0	1	1	6
chr11	68694862	68694972	TPCN2	1	1	0	0	0	0	0	0	0	2
chr11	68823741	68823941	IGHMBP2,TPCN2	0	1	0	0	0	0	0	1	1	3
chr11	68847694	68848091	IGHMBP2,TPCN2	0	1	1	1	0	1	0	0	0	4
chr11	70144122	70144421	PPFIA1	0	0	0	0	0	1	1	0	0	2
chr11	70159213	70159451	PPFIA1	0	0	0	0	0	0	0	1	1	2
chr11	70162610	70162835	PPFIA1	0	0	0	0	0	0	0	1	1	2
chr11	70245269	70246141	ANO1,FADD,PPFIA1,CTTN	1	0	0	0	0	1	0	0	0	2
chr11	73722792	73723138	UCP2,C2CD3,LIPT2	0	1	0	0	1	1	0	0	1	4
chr11	73860209	73860535	C2CD3	0	0	0	0	0	1	1	0	1	3
chr11	74534779	74535147	RNF169,XRRA1	0	1	0	0	0	1	0	0	0	2
chr11	74578028	74578161	RNF169,XRRA1,OR2AT4	0	1	1	1	1	1	1	1	1	8
chr11	74609449	74609745	XRRA1,LOC441617	0	1	1	0	1	1	1	1	1	7
chr11	75748582	75748924	UVRAG	0	0	0	0	0	0	0	1	1	2
chr11	102231981	102232209	BIRC3,BIRC2,TMEM123	0	1	1	1	0	1	0	1	1	6
chr11	102283995	102284326	BIRC3,BIRC2,TMEM123,MMP20	0	0	0	1	0	1	0	1	1	4
chr11	104236746	104237161	DDI1	0	0	0	0	1	0	0	1	1	3
chr11	111929773	111930099	DIXDC1	1	1	1	1	1	1	1	1	1	9
chr11	113708252	113709087	CLDN25	0	0	0	0	0	0	0	1	1	2
chr11	117815353	117815538	IL10RA	0	0	0	0	0	0	0	1	1	2
chr11	123454385	123454767	OR6X1,OR6M1,OR8D4,OR4D5,OR6T1,OR10S1,OR10G4,OR10G7	0	0	0	0	0	0	0	1	1	2
chr11	124552795	124553089	OR8B4,C11orf61	0	1	1	1	1	1	0	1	1	7
chr11	126790922	126791265	KIRREL3	0	0	1	0	0	0	0	1	0	2
chr11	129993921	129994394	PRDM10,APLP2	0	0	0	1	0	0	1	1	1	4
chr12	1029926	1030313	WNK1	0	1	1	0	0	0	0	0	1	3
chr12	4378284	4379414	PARP11,CCND2,C12orf5,C12orf4	0	1	0	0	0	1	0	0	0	2
chr12	4448343	4448720	PARP11,CCND2,C12orf5	0	1	0	1	0	0	0	0	0	2
chr12	6586836	6587095	PLEKHG6,PLEKHG6,TPI1,TPI1	0	0	0	0	0	1	0	0	1	2
chr12	7865522	7865674	DPPA3,NANOG,SLC2A3	1	1	0	0	0	0	0	1	1	4
chr12	9106762	9106960	KLRG1	0	1	1	1	0	0	1	1	1	6
chr12	9758228	9758343	KLRB1,KLRF1,KLRF2	0	0	0	0	0	0	0	1	1	2
chr12	11043114	11043456	TAS2R7,TAS2R8,TAS2R13,TAS2R14,TAS2R20,TAS2R31	1	0	1	0	1	1	0	0	0	4
chr12	12298245	12298581	LRP6	0	0	0	0	0	0	0	1	1	2
chr12	13213632	13213789	DUSP16	0	0	0	0	0	1	0	1	0	2
chr12	13978499	13978766	GRIN2B	0	0	0	0	0	0	0	1	1	2
chr12	24861258	24861655	BCAT1	0	1	0	0	0	0	1	0	0	2
chr12	24861897	24862673	BCAT1	0	1	0	0	0	0	1	0	0	2
chr12	27565982	27566076	ARNTL2	0	0	0	1	0	0	0	1	0	2
chr12	42598855	42599145	YAF2,YAF2,YAF2	0	1	0	0	0	1	1	0	1	4
chr12	42825856	42826146	YAF2,YAF2,YAF2	0	0	1	1	0	0	0	0	1	3
chr12	46636369	46636708	SCAF11,SLC38A1	0	1	0	0	0	0	0	1	0	2
chr12	51180627	51180997	SMAGP	0	0	0	1	0	0	1	0	1	3
chr12	51608031	51608240	BIN2	0	0	1	1	1	0	0	1	1	5
chr12	52278286	52278855	NR4A1	0	0	0	0	0	0	0	1	1	2
chr12	53923951	53924170	MAP3K12,ATF7,ATF7,CALCOCO1	0	0	0	1	0	0	0	0	1	2
chr12	56356198	56356265	PMEL,CDK2	0	0	0	0	0	0	1	1	1	3
chr12	56434218	56434302	OR6C4,OR10P1	0	1	0	1	0	1	0	1	1	5
chr12	57462088	57462242	BAZ2A,STAT6,STAT6,R3HDM2,ARHGAP9,ARHGAP9,ARHGAP9,MBD6	0	0	0	0	0	0	0	1	1	2
chr12	57751585	57751906	R3HDM2	0	1	1	1	1	1	1	1	1	8
chr12	58187748	58188085	DDIT3,OS9	1	1	1	1	1	1	1	0	0	7
chr12	62712963	62713140	USP15,MON2,C12orf61	0	1	1	1	1	1	0	1	1	7
chr12	62772980	62773240	USP15,MON2	0	1	0	1	1	0	1	0	0	4
chr12	64524316	64524435	DPY19L2,C12orf56	0	1	0	1	0	0	0	0	0	2
chr12	66584162	66585501	TMBIM4,IRAK3	0	0	0	1	0	0	0	1	0	2
chr12	68705850	68706149	IL22,MDM1,NUP107,SLC35E3,MDM2	0	0	0	0	0	0	0	1	1	2
chr12	69163885	69164101	SLC35E3	0	1	0	0	0	0	0	1	0	2
chr12	69227269	69227544	SLC35E3	0	1	0	1	0	1	0	1	1	5
chr12	70605032	70605426	CNOT2,CNOT2,CNOT2	0	1	1	0	1	0	0	1	1	5
chr12	70634012	70634396	RAB3IP,CNOT2,CNOT2,CNOT2,KCNMB4	0	0	0	1	0	1	1	1	1	5
chr12	76919848	76920276	OSBPL8,ZDHHC17	0	0	0	0	0	1	0	1	1	3
chr12	79526323	79526826	SYT1	0	0	0	0	0	0	0	1	1	2
chr12	81699995	81700341	PPFIA2,PPFIA2,PPFIA2,PPFIA2,PPFIA2	0	0	0	0	0	0	0	1	1	2
chr12	108103294	108103307	PRDM4	1	1	1	1	1	1	1	1	0	8
chr12	111904763	111905142	ATXN2,ALDH2	0	1	0	1	0	1	1	1	1	6
chr12	112341708	112342051	ATXN2,BRAP,MAPKAPK5,TMEM116,NAA25,C12orf51	1	0	1	0	1	1	1	1	1	7
chr12	116572704	116573066	MED13L	0	0	0	0	0	0	0	1	1	2
chr12	117277511	117277610	RNFT2,HRK,NOS1	0	1	0	0	0	0	0	1	0	2
chr12	121714857	121715111	OASL,P2RX7,P2RX4,CAMKK2	1	1	1	1	0	1	0	0	0	5
chr12	121715307	121715461	OASL,P2RX7,P2RX4,CAMKK2	1	1	1	1	0	1	0	0	0	5
chr12	122224293	122224471	CAMKK2,KDM2B,ORAI1,RHOF,SETD1B,MLXIP	0	0	0	0	0	0	0	1	1	2
chr12	122952702	122952803	CLIP1,HCAR1	0	1	0	0	0	0	0	0	1	2
chr12	123131126	123131793	CLIP1,RSRC2,HCAR2,HCAR3,VPS37B	0	0	0	0	0	0	0	1	1	2
chr12	129340998	129341268	SLC15A4,GLT1D1	0	0	0	0	0	0	0	1	1	2
chr12	130923831	130924224	RIMBP2	1	1	1	0	0	0	0	0	0	3
chr12	130953209	130953314	PIWIL1	0	0	0	1	0	0	0	1	1	3
chr12	132203397	132203510	ULK1	1	1	1	0	0	0	0	0	0	3
chr12	133052608	133053529	FBRSL1	0	0	0	0	0	0	0	1	1	2
chr12	133106394	133106977	FBRSL1,ANKLE2,CHFR	0	0	0	0	1	1	0	1	1	4
chr12	133701272	133701384	ZNF605,ZNF605,ZNF26,ZNF84,ZNF84,ZNF10,ZNF268,ZNF268	1	1	1	1	1	1	1	1	1	9
chr13	20644269	20644474	ZMYM2,ZMYM2,ZMYM2	0	1	1	1	0	1	0	0	1	5
chr13	26118734	26119070	FAM123A,ATP8A2	0	0	0	0	0	0	0	1	1	2
chr13	27728821	27729155	USP12	0	1	0	0	0	0	1	0	1	3
chr13	30407984	30408178	UBL3	0	1	1	1	0	1	0	1	1	6
chr13	30808946	30809107	KATNAL1	0	0	0	1	0	1	1	0	0	3
chr13	35574872	35575244	NBEA	0	1	1	1	1	1	0	0	1	6
chr13	35778543	35778756	MAB21L1,NBEA	0	1	0	0	0	0	0	1	1	3
chr13	37473939	37474133	C13orf36,SMAD9	0	0	0	0	0	0	0	1	1	2
chr13	41825625	41825697	KBTBD7,NAA16	0	1	0	1	0	0	0	1	1	4
chr13	44542732	44543742	SERP2	0	1	1	1	1	1	0	1	1	7
chr13	46736375	46736487	ZC3H13,LCP1,C13orf18	0	0	0	0	0	0	0	1	1	2
chr13	96364987	96365345	DNAJC3	0	1	0	0	0	1	0	0	1	3
chr13	96366031	96366158	DNAJC3	0	1	0	0	0	1	0	1	1	4
chr13	100008214	100008389	DOCK9,UBAC2,UBAC2,GPR18,GPR183,CLYBL	0	0	0	0	0	0	0	1	1	2
chr13	111841497	111841815	ING1,ARHGEF7	0	0	0	0	0	1	0	1	1	3
chr13	114127046	114127213	GRTP1,DCUN1D2	0	0	1	0	1	1	0	0	0	3
chr13	114162944	114163163	LAMP1	0	1	1	0	1	0	0	1	0	4
chr13	114261576	114262185	DCUN1D2	1	0	0	0	0	0	1	0	0	2
chr13	114263717	114263872	DCUN1D2,TMCO3	1	1	1	1	1	1	1	1	0	8
chr13	114600157	114600520	GAS6	0	0	0	0	0	0	0	1	1	2
chr14	23554726	23554907	SLC7A7,RBM23,ACIN1	1	1	1	0	0	0	0	0	0	3
chr14	32597823	32598061	NUBPL	0	1	0	1	0	1	0	0	0	3
chr14	34987475	34987508	EAPP	0	1	1	1	1	1	1	1	1	8
chr14	35084533	35084797	EAPP	1	1	1	1	1	1	1	1	1	9
chr14	35767605	35767844	BAZ1A,SRP54,FAM177A1,PPP2R3C,PSMA6,NFKBIA	1	0	0	0	0	1	0	1	1	4
chr14	39900071	39900466	PNN,CTAGE5,FBXO33	0	1	1	1	1	1	1	1	1	8
chr14	42158111	42158422	LRFN5	1	0	0	0	0	0	0	1	1	3
chr14	45592379	45592731	PRPF39	0	1	1	1	1	1	1	1	1	8
chr14	50926261	50926342	CDKL1,MAP4K5,ATL1,ATL1	1	1	1	1	1	1	1	1	1	9
chr14	51460024	51460383	TRIM9	0	1	0	0	1	0	0	0	0	2
chr14	53575786	53575939	DDHD1	0	0	1	1	0	0	0	0	0	2
chr14	55765939	55766288	GCH1	0	1	0	0	0	0	0	0	1	2
chr14	55841053	55841315	MAPK1IP1L,FBXO34,FBXO34,ATG14	1	1	0	0	1	1	0	0	0	4
chr14	58911911	58912089	KIAA0586	0	0	0	0	0	0	1	1	0	2
chr14	61456427	61456721	SLC38A6	1	1	1	1	1	1	1	1	0	8
chr14	64185455	64185764	PPP2R5E,WDR89,WDR89,SGPP1,SYNE2	1	1	1	1	1	1	1	1	1	9
chr14	65524481	65524844	PLEKHG3	0	0	0	0	0	0	0	1	1	2
chr14	67809024	67809296	MPP5,PLEKHH1,RDH12	0	1	1	1	1	0	1	1	0	6
chr14	68161499	68161767	PLEK2	1	1	0	0	0	0	0	0	0	2
chr14	69301401	69301774	ZFP36L1,DCAF5	0	0	0	0	0	0	1	1	0	2
chr14	70251267	70251371	SLC10A1	0	1	1	1	1	1	1	0	0	6
chr14	71797093	71797681	PCNX	0	1	0	0	0	0	0	1	0	2
chr14	75521336	75521721	MLH3,ACYP1	0	1	0	0	0	1	0	1	1	4
chr14	81503760	81504107	TSHR	0	0	0	0	0	0	0	1	1	2
chr14	91668719	91669035	SMEK1	0	1	0	0	1	0	1	0	0	3
chr14	91696123	91696361	RPS6KA5,C14orf159,GPR68,GPR68,CCDC88C,SMEK1	0	1	0	0	0	1	0	0	1	3
chr14	91697855	91698086	C14orf159,GPR68,SMEK1	0	1	0	0	0	1	0	0	0	2
chr14	100529714	100530104	EVL	0	0	0	0	0	0	0	1	1	2
chr14	100566376	100566553	EVL	0	1	1	0	0	1	0	0	0	3
chr14	101049817	101049857	BEGAIN,DLK1	0	0	0	0	0	0	0	1	1	2
chr14	101454914	101455185	DLK1,RTL1	0	1	0	0	0	1	0	0	1	3
chr14	102819515	102819720	WDR20,CINP,CINP,TECPR2,RCOR1,TRAF3	1	1	0	0	0	0	0	0	0	2
chr14	103889614	103889901	TNFAIP2,EIF5,EIF5,MARK3	0	1	0	0	0	0	0	1	1	3
chr14	105532794	105533222	GPR132	0	0	0	0	0	1	1	0	0	2
chr15	25563100	25563402	SNURF,SNRPN,UBE3A,UBE3A	0	1	1	1	1	0	1	0	0	5
chr15	25564293	25564526	SNRPN,SNURF,SNRPN,UBE3A,UBE3A	0	1	1	1	1	1	1	1	1	8
chr15	25565589	25566847	SNRPN,SNURF,SNRPN,UBE3A,UBE3A	0	1	1	1	1	1	1	0	1	7
chr15	25586903	25587047	SNRPN,SNURF,SNRPN,UBE3A,UBE3A	0	1	1	0	0	0	0	0	1	3
chr15	25595443	25596209	SNRPN,SNURF,SNRPN,UBE3A	0	1	1	1	0	1	0	0	1	5
chr15	25597069	25597306	SNRPN,SNURF,SNRPN	0	1	1	1	1	1	0	1	1	7
chr15	25604152	25604594	SNURF,SNRPN,UBE3A	0	1	1	1	1	1	0	1	0	6
chr15	25623423	25623523	SNURF,SNRPN	0	0	0	1	1	0	0	0	0	2
chr15	39342673	39342985	RASGRP1,C15orf53	0	0	0	0	0	1	0	0	1	2
chr15	40781674	40781798	BAHD1	0	0	0	1	1	0	1	1	0	4
chr15	42463402	42463616	EHD4	0	1	1	1	1	1	1	1	1	8
chr15	45875981	45876250	C15orf48,PLDN,SQRDL	0	0	0	0	0	0	0	1	1	2
chr15	50633863	50634132	ATP8B4,HDC,GABPB1,USP8	0	0	0	0	0	0	0	1	1	2
chr15	50890405	50890451	USP8,TRPM7,SPPL2A	0	1	1	1	1	1	1	1	1	8
chr15	51850561	51850924	DMXL2,TMOD3,MAPK6	0	0	0	0	0	0	1	1	1	3
chr15	51872747	51872927	DMXL2,LYSMD2,TMOD3,MAPK6	0	0	0	0	1	0	0	0	1	2
chr15	52235970	52236006	DMXL2,MAPK6	0	0	0	0	0	0	1	1	1	3
chr15	56419675	56420043	RFX7	0	1	1	1	1	1	1	1	1	8
chr15	56475345	56475479	RFX7	0	1	1	0	0	0	0	1	1	4
chr15	56475850	56476168	MNS1	0	1	1	1	0	1	0	1	1	6
chr15	56940397	56940741	ZNF280D,TCF12	0	0	1	0	0	0	0	1	1	3
chr15	59144484	59144794	LIPC	0	1	0	1	1	1	1	1	0	6
chr15	59158498	59158653	ADAM10,SLTM,RNF111	0	0	0	0	0	0	1	0	1	2
chr15	64060591	64060833	USP3,HERC1,DAPK2	0	1	1	1	1	0	0	0	0	4
chr15	64997362	64997587	MTFMT	0	0	0	0	0	0	0	1	1	2
chr15	65244919	65245418	ZNF609,OAZ2,PLEKHO2,ANKDD1A,SPG21,SPG21,PARP16	0	1	1	0	0	0	0	1	0	3
chr15	65245420	65245827	ZNF609,OAZ2,PLEKHO2,PARP16	0	1	1	0	0	0	0	1	0	3
chr15	70801545	70802091	TLE3	0	0	0	0	0	0	0	1	1	2
chr15	72198564	72199008	MYO9A,PARP6,CELF6,CELF6,CELF6	0	1	1	1	0	1	0	1	1	6
chr15	72270951	72271133	GRAMD2	0	0	0	0	0	0	0	1	1	2
chr15	72617371	72617435	MYO9A,SENP8,PARP6,CELF6,CELF6,CELF6	0	0	1	1	1	1	1	1	1	7
chr15	72832767	72832969	PKM2,CELF6,CELF6,ARIH1,ADPGK	1	1	0	1	0	1	1	1	1	7
chr15	73032689	73032951	PARP6,CELF6,ARIH1,ADPGK	1	1	0	1	1	0	1	0	1	6
chr15	73061587	73061861	PARP6,CELF6,CELF6,ARIH1,ADPGK	0	1	0	1	1	1	0	1	1	6
chr15	74828638	74828659	ISLR2,ISLR2	0	0	1	1	1	1	0	1	0	5
chr15	74930641	74931010	ARID3B,CSK	0	0	0	0	0	0	0	1	1	2
chr15	76901664	76901845	SCAPER	1	1	1	1	0	0	1	0	1	6
chr15	80783527	80783856	ZFAND6	0	0	0	0	0	0	0	1	1	2
chr15	80816171	80816419	ARNT2,KIAA1199	0	0	0	0	0	0	0	1	1	2
chr15	83857531	83857848	AP3B2,HDGFRP3	0	1	0	1	1	0	1	1	1	6
chr15	83869308	83869629	SH3GL3	0	0	0	0	0	0	0	1	1	2
chr15	85225191	85225385	ZNF592,PDE8A	1	0	0	0	0	0	0	1	1	3
chr15	85227339	85227652	SEC11A,ZNF592,PDE8A	1	0	0	0	0	1	0	0	1	3
chr15	90441878	90442278	C15orf38	0	1	0	0	0	0	0	0	1	2
chr15	93356811	93357105	CHD2	0	0	0	0	0	0	0	1	1	2
chr15	93520042	93520437	CHD2	0	1	1	1	0	0	0	0	0	3
chr15	100914283	100914527	ADAMTS17	0	0	0	0	0	0	0	1	1	2
chr16	357702	358064	SOLH	0	1	0	1	1	1	0	1	1	6
chr16	374352	374895	LUC7L,AXIN1,NHLRC4,RHOT2	0	0	0	0	0	0	0	1	1	2
chr16	858833	859023	RHBDL1,FBXL16,SOX8	0	0	0	0	0	1	0	1	0	2
chr16	4018627	4018974	CORO7	0	0	0	0	0	0	0	1	1	2
chr16	4678373	4678564	CORO7,MGRN1,GLYR1,UBN1,UBN1	1	0	1	0	0	0	0	0	0	2
chr16	4732185	4732598	CORO7,ROGDI	0	0	0	1	0	0	0	1	1	3
chr16	6422300	6423402	RBFOX1,RBFOX1	0	0	0	0	0	0	0	1	1	2
chr16	8939360	8939674	USP7	0	1	1	1	0	0	0	0	0	3
chr16	9901500	9902283	GRIN2A,GRIN2A,GRIN2A	0	0	0	0	0	0	0	1	1	2
chr16	10226194	10226597	GRIN2A,GRIN2A,GRIN2A	0	0	0	0	0	0	0	1	1	2
chr16	11968147	11968344	ZC3H7A	1	1	0	1	1	1	0	1	1	7
chr16	14326449	14326637	MKL2	1	0	1	0	0	0	0	0	0	2
chr16	15730401	15730568	KIAA0430,NDE1,NDE1	1	1	1	0	0	1	1	1	0	6
chr16	23455511	23455803	SCNN1G	1	0	0	0	0	0	0	1	1	3
chr16	23473263	23473545	SCNN1G,GGA2	0	0	0	1	0	0	1	1	0	3
chr16	23508487	23508934	GGA2	0	1	0	0	0	1	0	0	0	2
chr16	27533512	27533805	JMJD5,JMJD5,IL21R,GTF3C1,KIAA0556	0	0	1	1	1	0	0	0	0	3
chr16	28160349	28160575	XPO6,APOBR,SULT1A1,SULT1A1	0	0	0	1	0	1	0	1	1	4
chr16	28176884	28177249	XPO6,APOBR,SULT1A1,SULT1A1	0	0	1	0	0	0	1	0	0	2
chr16	28179891	28180117	XPO6,APOBR,SULT1A1,SULT1A1	0	0	1	0	0	1	1	1	1	5
chr16	28186234	28186473	XPO6,APOBR,SULT1A1,SULT1A1	0	1	1	1	0	1	1	1	1	7
chr16	31129616	31130225	STX4,ZNF668,ZNF668,ZNF646,MYST1,FUS,PYCARD,ITGAM,ITGAX,ARMC5	0	1	1	0	0	0	0	0	0	2
chr16	31905713	31906088	ZNF267	0	1	1	0	1	1	0	0	0	4
chr16	48091187	48091368	ABCC11	0	0	0	0	0	0	0	1	1	2
chr16	48373783	48374217	LONP2,SIAH1,N4BP1	0	1	1	1	1	1	1	1	1	8
chr16	56314617	56314966	GNAO1,BBS2,MT3,MT1M	0	0	0	0	0	0	0	1	1	2
chr16	67892470	67892795	RLTPR,ACD,THAP11,EDC4,NFATC3	0	0	0	0	1	0	0	1	0	2
chr16	68104327	68104520	ACD,NFATC3	0	1	0	0	0	1	0	0	0	2
chr16	68303268	68303682	THAP11,EDC4,PSMB10,NFATC3,SLC7A6,SLC7A6OS,PRMT7,ZFP90	0	0	0	0	0	0	0	1	1	2
chr16	68306774	68307131	RANBP10,THAP11,EDC4,PSMB10,DPEP2,NFATC3,SLC7A6,SLC7A6OS,PRMT7,ZFP90	0	1	1	1	1	1	0	1	1	7
chr16	74353064	74353398	FA2H	0	1	0	1	1	1	0	1	1	6
chr16	74701397	74701877	RFWD3	0	0	0	1	0	0	1	0	1	3
chr16	74970861	74971182	MLKL	1	1	0	1	1	1	1	1	0	7
chr16	82172740	82172851	SDR42E1	0	0	0	0	0	0	0	1	1	2
chr16	84799622	84799923	KLHL36	0	0	0	0	0	0	0	1	1	2
chr16	85456219	85456617	FAM92B	0	0	1	1	0	0	0	0	0	2
chr16	85969764	85970393	COX4I1,IRF8	0	1	0	0	1	0	0	0	0	2
chr16	87758673	87759076	KLHDC4	0	0	0	0	0	0	0	1	1	2
chr16	87781357	87781475	C16orf95	0	1	1	1	1	1	1	1	1	8
chr16	87986927	87987379	ZCCHC14,SLC7A5,BANP,BANP	0	0	0	0	0	0	0	1	1	2
chr16	88540534	88540913	ZNF469,CTU2,FAM38A,APRT	0	0	1	0	0	1	0	0	0	2
chr16	88557943	88558427	ZFPM1,FAM38A,CBFA2T3	0	0	0	0	0	0	0	1	1	2
chr16	88560841	88560974	ZFPM1,FAM38A,CBFA2T3	0	0	1	0	0	1	0	1	1	4
chr16	88686245	88686708	ZFPM1,ZC3H18,SNAI3,RNF166,RNF166,RNF166	1	1	1	1	0	1	0	1	1	7
chr16	88866491	88866710	CBFA2T3,ACSF3	0	1	1	1	0	0	0	0	0	3
chr16	88919657	88920044	SNAI3,RNF166,RNF166,CBFA2T3	1	0	1	0	0	0	0	0	0	2
chr16	89181535	89182183	CYBA,SNAI3,RNF166,RNF166,RNF166,CBFA2T3,CBFA2T3,ACSF3,RPL13,RPL13	1	1	1	1	1	1	0	0	0	6
chr16	89184955	89185230	CYBA,RNF166,RNF166,CBFA2T3	1	1	1	0	1	0	0	0	0	4
chr16	89488709	89489334	ANKRD11,SPATA2L,C16orf7,ZNF276,TCF25	0	0	0	0	0	1	0	1	0	2
chr16	89579992	89580270	ACSF3,ZNF778,SPG7,ZNF276,DBNDD1	1	1	1	1	1	1	1	1	1	9
chr16	89919863	89919956	DPEP1,DBNDD1,C16orf3,PRDM7	1	1	0	1	1	1	1	1	1	8
chr17	2342212	2342433	PAFAH1B1	0	1	0	1	0	0	1	1	1	5
chr17	4081215	4081519	C17orf85,P2RX1,ATP2A3,ZZEF1,UBE2G1	1	1	1	1	1	1	0	1	1	8
chr17	8436852	8437236	MYH10	0	0	0	0	1	0	0	1	1	3
chr17	8560756	8560835	ODF4	0	0	0	0	0	0	0	1	1	2
chr17	10581804	10582199	MYH4	0	0	1	0	0	0	0	1	1	3
chr17	15923170	15923610	FAM18B2,ZNF286A,TTC19,ZSWIM7,NCOR1	0	1	0	0	0	0	0	1	0	2
chr17	15959345	15959465	FAM18B2,ZNF286A,TTC19,ZSWIM7,NCOR1,NCOR1,PIGL,C17orf76	0	1	1	1	1	1	1	1	0	7
chr17	16355497	16355695	TTC19,PIGL	0	0	0	0	0	0	0	1	1	2
chr17	18200436	18200727	TOP3A,SMCR8	1	1	1	1	0	1	1	1	1	8
chr17	18204448	18204705	LRRC48,C17orf39,TOP3A,SMCR8	1	1	0	0	0	0	0	0	0	2
chr17	18242712	18242812	SHMT1,FBXW10	0	0	1	1	0	1	1	0	1	5
chr17	26718724	26718918	SEBOX,SARM1,FOXN1,C17orf63	0	0	0	0	0	1	0	0	1	2
chr17	27255195	27255444	UNC119,SDF2,PROCA1,NEK8,FLOT2,PHF12,NUFIP2	0	1	1	1	0	1	1	1	1	7
chr17	28687264	28687762	NSRP1,CPD,CPD	0	0	0	0	0	0	1	0	1	2
chr17	29136069	29136242	CRLF3	1	0	1	1	0	1	1	0	0	5
chr17	30724674	30725107	RHOT1	1	1	0	1	1	1	1	1	0	7
chr17	35520107	35520138	ACACA	0	1	0	0	0	1	0	1	1	4
chr17	37010933	37011093	C17orf98,FBXO47	0	1	0	0	0	0	0	1	1	3
chr17	37661852	37662117	STAC2,FBXL20,MED1,CDK12	1	1	1	1	1	1	1	1	1	9
chr17	37991343	37991534	NEUROD2	0	0	0	0	0	0	0	1	1	2
chr17	42797981	42798248	CCDC43	1	1	1	1	1	1	0	1	1	8
chr17	44098039	44098230	KIAA1267,KIAA1267	0	0	0	0	0	0	0	1	1	2
chr17	44113965	44114105	KIAA1267,KIAA1267	0	0	0	0	0	0	0	1	1	2
chr17	44131950	44132178	KIAA1267,KIAA1267	0	0	0	0	0	0	0	1	1	2
chr17	45725037	45725352	SP2	0	1	0	0	0	1	0	1	1	4
chr17	47792509	47793110	MYST2,PPP1R9B	0	0	0	0	1	0	0	1	0	2
chr17	56587640	56587744	DYNLL2,MKS1,MTMR4,SEPT4,PPM1E	0	0	0	1	1	1	0	0	1	4
chr17	57200500	57200626	GDPD1	0	0	0	0	0	0	0	1	1	2
chr17	57787983	57788139	DHX40,VMP1,CA4	1	0	1	1	1	1	1	1	1	8
chr17	57837481	57837783	YPEL2,VMP1,RNFT1,CA4	0	1	0	0	0	0	1	0	0	2
chr17	57869540	57869779	RNFT1	0	0	0	0	0	1	0	1	0	2
chr17	60085676	60086036	NACA2,MED13	1	0	1	1	0	1	1	0	1	6
chr17	61299362	61299669	MAP3K3	1	1	1	1	1	1	1	1	1	9
chr17	62487438	62487665	ICAM2	0	0	0	0	1	0	0	1	1	3
chr17	65339190	65339485	BPTF	1	1	1	1	1	1	1	1	1	9
chr17	65386872	65387224	HELZ,PITPNC1,BPTF	0	0	0	0	0	0	0	1	1	2
chr17	67055729	67056007	ABCA9,ABCA6	0	1	0	0	0	0	0	0	1	2
chr17	73297961	73298212	SLC16A5,GGA3,SLC25A19,GRB2,GRB2,SAP30BP,H3F3B,UNK	1	1	0	0	0	0	0	1	0	3
chr17	73333353	73333637	GGA3,GRB2,GRB2,H3F3B	0	1	0	1	0	1	1	0	0	4
chr17	73514344	73514665	GGA3,MIF4GD,TSEN54,SAP30BP,H3F3B,TEN1	0	1	0	0	1	0	0	0	0	2
chr17	74526422	74526750	CYGB	0	1	0	0	1	1	0	0	0	3
chr17	75134867	75135304	SEC14L1,SEC14L1	0	0	0	0	0	0	0	1	1	2
chr17	76813236	76813533	CYTH1,USP36,ENGASE	0	1	0	0	0	0	1	0	0	2
chr17	78289864	78290143	NPTX1	1	1	1	1	1	0	0	0	0	5
chr17	78860029	78860371	C17orf56	0	0	1	1	1	1	0	1	1	6
chr17	79128807	79129119	C17orf56	0	0	0	0	0	1	0	1	1	3
chr17	79942701	79942868	CCDC57,SLC16A3,C17orf62,C17orf62,NARF	1	1	1	1	1	1	0	0	1	7
chr17	79949658	79950000	SLC25A10,PCYT2,NOTUM,ASPSCR1,STRA13,LRRC45,DCXR,FASN	1	1	0	0	0	0	0	0	0	2
chr17	79950743	79950987	SLC25A10,GCGR,PCYT2,DCXR	1	0	0	0	0	0	0	1	0	2
chr17	80052713	80052821	MRPL12,SLC25A10,GCGR,PCYT2,ASPSCR1,LRRC45,DCXR,DUS1L,FASN,HEXDC,FOXK2	1	1	0	0	0	0	0	0	1	3
chr17	80180742	80180993	MAFG,MAFG,SLC16A3,SLC16A3,SLC16A3,SLC16A3,SLC16A3,CSNK1D,NARF	0	1	0	0	0	0	0	0	1	2
chr17	80747083	80747366	ZNF750	0	1	0	1	0	0	0	1	0	3
chr17	80829054	80829460	HEXDC,C17orf62,C17orf62	0	1	0	0	0	0	0	1	0	2
chr18	221277	221425	THOC1,ENOSF1,ENOSF1	0	1	0	1	1	1	0	0	0	4
chr18	228420	228816	THOC1	0	1	0	0	1	0	0	1	1	4
chr18	666183	666708	THOC1,ENOSF1,ENOSF1,YES1	0	0	1	0	0	0	0	0	1	2
chr18	3630146	3630509	DLGAP1	1	1	0	0	0	1	0	0	0	3
chr18	4011173	4011412	DLGAP1,DLGAP1	0	0	0	0	0	0	0	1	1	2
chr18	9128926	9129321	NDUFV2,ANKRD12,ANKRD12	0	0	0	0	0	0	0	1	1	2
chr18	9494685	9495048	ANKRD12,ANKRD12,RAB31,VAPA	0	1	1	1	1	1	1	1	1	8
chr18	12347442	12347507	AFG3L2,CEP76	1	1	1	1	1	1	1	1	1	9
chr18	20138967	20139156	GATA6	0	1	0	0	1	1	0	0	0	3
chr18	21091625	21091887	C18orf8	0	0	0	0	0	1	0	1	1	3
chr18	32436094	32436130	DTNA	0	1	0	0	0	0	0	1	0	2
chr18	33185452	33185527	ZNF397,GALNT1	1	1	1	0	0	1	0	0	0	4
chr18	43536054	43536394	EPG5,PSTPIP2	1	1	1	1	0	1	1	1	1	8
chr18	43542357	43542726	EPG5,PSTPIP2,C18orf25	1	0	0	0	0	1	0	0	0	2
chr18	43543003	43543287	EPG5,PSTPIP2	1	0	0	0	0	1	0	0	0	2
chr18	43588594	43588867	SLC14A2,EPG5,PSTPIP2	0	0	0	0	0	0	0	1	1	2
chr18	54439234	54439547	WDR7	0	0	0	0	0	1	0	1	0	2
chr18	55250571	55250884	FECH	0	0	0	0	0	1	0	1	1	3
chr18	55267032	55267261	NEDD4L	1	1	1	0	0	0	1	0	0	4
chr18	61085026	61085396	VPS4B	1	1	1	0	0	1	0	1	1	6
chr18	61426678	61427045	SERPINB2,SERPINB8	0	0	0	0	0	0	0	1	1	2
chr18	67506387	67506771	DOK6	0	0	0	0	0	0	0	1	1	2
chr18	76831132	76831674	ATP9B,NFATC1,NFATC1	0	1	0	0	0	0	0	1	0	2
chr18	77483337	77483442	KCNG2	0	0	0	0	0	1	0	0	1	2
chr19	384369	384669	MIER2,C2CD4C,SHC2	1	0	0	0	0	0	0	1	0	2
chr19	441805	442098	C2CD4C,SHC2,ODF3L2,HCN2,FGF22,PALM	0	0	0	0	1	1	0	1	0	3
chr19	481673	481793	HCN2,FGF22,PALM	0	0	0	0	0	0	0	1	1	2
chr19	604629	604764	THEG	0	0	0	0	1	1	0	1	0	3
chr19	778993	779222	BSG,CNN2,GPX4	0	0	0	0	1	0	0	1	0	2
chr19	867005	867400	ODF3L2,C19orf20,BSG,POLRMT,CFD,CNN2,GPX4,GPX4,ATP5D,C19orf24	0	0	0	1	0	0	0	0	1	2
chr19	888565	888780	GZMM,RNF126,C19orf6,ABCA7,HMHA1,SBNO2,CIRBP	0	0	1	0	1	1	0	1	0	4
chr19	907464	907615	C19orf22,ARID3A,CNN2,ABCA7,HMHA1,SBNO2,SBNO2,MIDN	0	0	0	0	0	0	0	1	1	2
chr19	928103	928378	C19orf22,KISS1R,ARID3A,HMHA1,SBNO2,MIDN	0	1	0	0	0	0	0	1	1	3
chr19	947564	948104	C19orf6,HMHA1,SBNO2,SBNO2,MIDN	0	0	0	0	0	0	0	1	1	2
chr19	1126082	1126504	SBNO2,SBNO2,MIDN	0	1	1	1	1	0	0	1	0	5
chr19	1284432	1284856	EFNA2,GAMT,REEP6,ONECUT3	1	1	0	0	0	0	0	0	1	3
chr19	1522879	1523112	MUM1	0	1	0	0	0	0	1	0	0	2
chr19	1632932	1633212	STK11	0	1	0	0	1	1	0	0	1	4
chr19	2167436	2167667	CSNK1G2,DOT1L,GADD45B	1	0	1	0	0	0	0	0	1	3
chr19	2540691	2541097	TIMM13	1	0	0	1	0	0	0	0	0	2
chr19	2549602	2550221	DOT1L,GADD45B	0	1	1	0	0	0	0	0	0	2
chr19	2627989	2628256	DOT1L,GADD45B	0	0	0	0	0	0	0	1	1	2
chr19	3177322	3177366	AES,S1PR4	0	1	0	0	1	0	0	0	1	3
chr19	3521162	3521389	FZR1	0	1	0	1	0	0	0	1	0	3
chr19	3552794	3553085	GNA15,C19orf28	0	1	0	0	0	1	0	0	0	2
chr19	4108837	4109162	C19orf29,APBA3,MRPL54,MATK,ZBTB7A,CCDC94,TMIGD2	0	0	1	1	0	0	0	0	0	2
chr19	4563630	4564113	CCDC94,SEMA6B,TICAM1	0	0	0	0	0	0	0	1	1	2
chr19	5336072	5336705	PTPRS	0	1	1	0	0	1	0	0	0	3
chr19	5989815	5989915	HSD11B1L,HSD11B1L,HSD11B1L,HSD11B1L,SLC25A23	0	0	1	0	0	0	0	1	0	2
chr19	7547395	7547510	ARHGEF18,PEX11G,PNPLA6,STXBP2,EVI5L	0	0	0	0	0	0	0	1	1	2
chr19	7608551	7608716	PEX11G,MCOLN1,PNPLA6,STXBP2,C19orf59	0	0	0	1	0	1	0	0	1	3
chr19	7609600	7609849	PEX11G,MCOLN1,PNPLA6,LOC100131801,STXBP2,RETN,C19orf59	0	0	0	1	0	1	0	1	0	3
chr19	7756040	7757119	ARHGEF18,FCER2,FCER2,EVI5L,FLJ22184,MAP2K7,FBN3	0	0	1	0	0	0	0	1	1	3
chr19	7907381	7907869	PNPLA6,PNPLA6,KIAA1543,EVI5L,FLJ22184,CTXN1,FBN3,LASS4	0	0	1	1	1	1	0	0	0	4
chr19	9758216	9758505	ZNF559,ZNF559,ZNF559-ZNF177,ZNF846	0	0	1	1	1	1	1	1	1	7
chr19	9776683	9777096	OR7D4,ZNF559,ZNF559,ZNF559-ZNF177,ZNF177,ZNF426,ZNF121,ZNF846,OLFM2	0	1	0	1	1	0	0	1	0	4
chr19	9777343	9777681	ZNF559,ZNF559,ZNF177,ZNF846	0	1	0	1	1	1	0	1	0	5
chr19	9919463	9919725	ZNF846,FBXL12	0	1	1	1	1	1	0	0	1	6
chr19	10346765	10347120	ZNF846,FBXL12,C19orf66,PPAN,ICAM3,TYK2,S1PR5,S1PR5,ATG4D,DNM2	0	0	0	0	1	0	0	0	1	2
chr19	10865897	10866291	ICAM1,ICAM3,TYK2,PDE4A,PDE4A,S1PR5,S1PR5,ATG4D,CDKN2D,CDKN2D,SLC44A2,DNM2,C19orf38	0	1	1	1	0	0	0	1	1	5
chr19	10925932	10926095	ICAM3,TYK2,PDE4A,PDE4A,S1PR5,S1PR5,ATG4D,CDKN2D,CDKN2D,DNM2,C19orf38	0	0	0	1	0	1	0	1	1	4
chr19	11269215	11269426	SMARCA4,SMARCA4,C19orf39	0	1	0	0	0	0	0	0	1	2
chr19	13155029	13155515	ZNF564,ZNF791,WDR83,JUNB	0	0	0	1	0	0	0	0	1	2
chr19	13324184	13324516	MAST1,CACNA1A	0	0	0	0	0	0	0	1	1	2
chr19	13917794	13918010	ZSWIM4,NANOS3,RFX1	0	0	0	0	1	0	1	1	1	4
chr19	14570486	14570855	IL27RA,DDX39A,PKN1,ZNF333,OR7C2	0	1	1	0	0	0	0	0	0	2
chr19	14708441	14708780	PRKACA,CD97,PKN1,EMR3,ZNF333,OR7A17,OR1I1	0	0	0	0	1	0	0	1	1	3
chr19	16230487	16230565	TPM4	0	1	1	0	0	0	1	1	1	5
chr19	16279649	16279838	OR10H2,OR10H3,OR10H4	0	0	0	0	0	0	0	1	1	2
chr19	17176287	17176664	MYO9B	0	0	0	0	1	0	0	1	0	2
chr19	17218539	17219391	MED26,HAUS8,MYO9B	0	1	0	1	1	0	0	1	0	4
chr19	17225282	17225997	SIN3B,CPAMD8	0	1	0	0	0	0	0	0	1	2
chr19	17236053	17237400	MED26,HAUS8,MYO9B	0	0	0	0	1	0	1	0	0	2
chr19	17307223	17307519	MYO9B	0	1	0	1	0	0	0	1	1	4
chr19	18415031	18416060	JAK3,KCNN1,ARRDC2,ARRDC2,IL12RB1,JUND,SSBP4,ELL,C19orf60,KLHL26	1	1	0	0	0	0	0	0	0	2
chr19	18485152	18485556	ARRDC2,ARRDC2,IFI30,LRRC25,ELL	0	0	0	1	0	1	0	0	0	2
chr19	18585956	18586192	ARRDC2,IL12RB1,JUND,SSBP4,ELL,KLHL26	1	1	0	0	0	0	0	1	0	3
chr19	18601625	18601886	ARRDC2,IL12RB1,JUND,SSBP4,KLHL26	0	1	0	1	1	0	1	0	1	5
chr19	18606803	18607671	ARRDC2,ARRDC2,IL12RB1,IFI30,JUND,LRRC25,ELL,KLHL26,UPF1	1	1	0	1	0	0	0	0	0	3
chr19	18613158	18613763	IL12RB1,JUND,LRRC25,ELL	0	1	0	1	0	0	0	0	0	2
chr19	18760748	18761152	CRLF1,COMP	1	1	1	1	0	0	0	0	0	4
chr19	19027750	19028071	MAU2	0	1	0	0	0	0	0	1	0	2
chr19	19570650	19571032	RFXANK,MAU2,GATAD2A,PBX4,GMIP,ZNF14,ZNF506	0	0	0	1	0	1	0	0	0	2
chr19	19574690	19574814	GATAD2A,GMIP	0	0	1	0	0	1	1	0	0	3
chr19	19866097	19866485	TSSK6	0	0	1	0	1	0	0	1	1	4
chr19	20110963	20111092	TSSK6	0	1	0	0	0	1	0	1	1	4
chr19	20337633	20337845	ZNF93,ZNF682,ZNF682,ZNF90,ZNF486	0	0	0	0	0	0	1	1	1	3
chr19	21891969	21892260	ZNF100	0	1	1	0	0	1	0	1	1	5
chr19	33888059	33888360	CEBPA	0	0	1	0	0	1	0	0	0	2
chr19	35595565	35595951	ZNF181,ZNF30	0	0	0	0	1	0	1	0	0	2
chr19	36345881	36346198	FFAR2,NFKBID,TYROBP	0	1	1	1	1	0	0	0	0	4
chr19	36420868	36421156	FFAR2,IGFLR1,U2AF1L4,NFKBID,HCST,TYROBP	0	0	0	0	0	0	0	1	1	2
chr19	37156610	37156902	ZNF565,ZNF565,ZFP14,ZNF566,ZNF566,ZNF260,ZNF529,ZNF529,ZNF382,ZNF461,ZNF567,ZNF790,ZNF345,ZNF345,ZNF420	0	1	1	1	1	1	1	1	0	7
chr19	37322216	37322466	ZFP14,ZFP82,ZNF566,ZNF566,ZNF529,ZNF529,ZNF382,ZNF461,ZNF790,ZNF345,ZNF345,ZNF345,ZNF829,ZNF829,ZNF568,ZNF420,ZNF585B,ZNF383	0	1	1	1	1	1	1	1	1	8
chr19	37424676	37424848	ZNF566,ZNF566,ZNF260,ZNF529,ZNF461,ZNF790,ZNF345,ZNF345,ZNF345,ZNF829,ZNF829,ZNF568,ZNF420,ZNF585B,ZNF383,HKR1,ZNF527	0	1	1	1	1	1	1	0	1	7
chr19	37547862	37548010	ZNF345,ZNF829,ZNF540	0	1	1	1	1	1	1	1	1	8
chr19	37942009	37942313	ZNF420,ZNF585B,ZNF527,ZNF569,ZNF570,ZNF793,ZNF540,ZNF571,ZNF540,ZFP30,ZNF781,ZNF607,ZNF607,ZNF573	1	1	1	1	1	1	1	1	1	9
chr19	38186506	38186731	ZNF527,ZNF793,ZNF540,ZFP30,ZNF781,ZNF607,ZNF573	0	0	0	1	1	0	0	0	1	3
chr19	39189644	39189919	RINL	0	1	0	0	1	0	0	0	0	2
chr19	39411140	39411539	LGALS7	0	1	1	1	0	1	1	1	0	6
chr19	39415058	39415337	MAP4K1,HNRNPL,NFKBIB,ZFP36	1	1	1	1	0	1	1	1	1	8
chr19	40466097	40466407	FCGBP,ZNF546	1	0	0	0	0	0	0	1	0	2
chr19	40543471	40543758	ZNF546,ZNF780B,SPTBN4	0	1	1	1	1	1	1	1	1	8
chr19	40939716	40940068	SERTAD1	0	0	0	0	1	0	1	0	0	2
chr19	41014841	41015014	MAP3K10,TTC9B,SPTBN4,SPTBN4	0	0	0	0	0	0	0	1	1	2
chr19	41260796	41261188	SERTAD1,ADCK4,ITPKC,CYP2A6,CYP2B6,CYP2A13	0	0	0	0	1	1	0	0	1	3
chr19	41289050	41289265	SERTAD3,SHKBP1,ADCK4,RAB4B,EGLN2,EGLN2	0	0	0	1	0	0	0	1	1	3
chr19	41795419	41795640	CYP2A13,HNRNPUL1,B9D2	0	1	1	1	1	1	1	1	1	8
chr19	41915515	41915996	HNRNPUL1,TGFB1,ARHGEF1	0	1	0	0	0	0	0	0	1	2
chr19	42514619	42514744	ATP1A3	0	1	1	0	0	0	0	1	1	4
chr19	44749585	44749846	LYPD5,ZNF221,ZNF223,ZNF284,ZNF224,ZNF234,ZNF226,ZNF226,ZNF226,ZNF227,ZNF233,ZNF233,ZNF235,ZFP112,ZNF285,ZNF229	0	1	1	1	1	1	1	1	1	8
chr19	44773096	44773391	LYPD5,ZNF221,ZNF284,ZNF224,ZNF234,ZNF226,ZNF226,ZNF226,ZNF227,ZNF233,ZNF233,ZNF235,ZFP112,ZNF285	1	1	1	1	1	1	1	1	1	9
chr19	45584780	45584791	CEACAM16,NKPD1	0	1	0	0	0	0	0	1	1	3
chr19	45987073	45987327	RELB,CLASRP,NOVA2	0	1	0	0	0	0	0	1	0	2
chr19	47689758	47690163	BBC3,GLTSCR1	0	0	0	0	0	0	0	1	1	2
chr19	47867147	47867265	ZC3H4,CCDC9,C5AR1,GPR77,DHX34,NAPA	0	1	1	1	1	1	1	1	1	8
chr19	47874632	47874802	ZC3H4,CCDC9,C5AR1,GPR77,DHX34,NAPA,GLTSCR1,GLTSCR2	0	0	1	0	0	0	0	1	1	3
chr19	48301309	48301509	CRX,CABP5	0	0	0	0	0	0	0	1	1	2
chr19	48302247	48302447	CRX,CABP5	0	0	0	0	0	0	0	1	1	2
chr19	49466802	49467527	IZUMO1,PPP1R15A,FTL,CD37	1	0	0	0	0	0	1	0	0	2
chr19	50276330	50276635	BCL2L12,AP2A1,MED25,VRK3	1	1	1	0	0	0	0	0	0	3
chr19	50323482	50323712	MED25	0	1	0	1	0	0	0	0	0	2
chr19	50425284	50425454	RPS11,FCGRT,IL4I1,ATF5,IL4I1,NUP62,NUP62,NUP62,NUP62,NR1H2	0	1	0	1	0	1	0	0	0	3
chr19	50426616	50426838	IL4I1,ATF5,IL4I1,NUP62,NUP62,NUP62,NUP62,NR1H2	0	1	0	1	0	1	0	0	0	3
chr19	50839026	50839389	KCNC3,SYT3,LOC342918,ACPT	0	0	1	1	1	0	0	0	0	3
chr19	51822319	51822684	IGLON5	0	1	1	0	0	0	0	0	1	3
chr19	51896075	51896247	SIGLEC14	0	0	0	0	0	0	0	1	1	2
chr19	52274579	52275152	SIGLEC10,SIGLEC14,FPR1,FPR2,FPR2,ZNF350	0	0	0	0	0	0	1	0	1	2
chr19	52292213	52292705	SIGLEC10,SIGLEC12,SIGLEC14,FPR1,FPR2,FPR3,ZNF350	0	1	1	0	0	0	0	0	0	2
chr19	52350870	52351321	CLDND2,LOC147646,SIGLEC14,ZNF610	0	1	0	1	0	1	0	1	1	5
chr19	53129559	53129725	ZNF616,ZNF766,ZNF808,ZNF701,ZNF83,ZNF611,ZNF611,ZNF160	0	0	0	0	1	0	0	1	1	3
chr19	54433325	54433420	ZNF813,DPRX,CACNG7,TARM1	0	0	0	0	0	1	0	1	0	2
chr19	55540419	55540558	KIR2DL3,NCR1,SHISA7	0	0	1	0	0	1	0	0	0	2
chr19	56031210	56031577	TMEM150B,SGK110	0	0	0	0	0	0	1	1	0	2
chr19	56118803	56119132	COX6B2	0	0	0	0	0	0	0	1	1	2
chr19	56603212	56603388	NLRP11,NLRP8,NLRP5,ZSCAN5A	0	1	0	1	0	0	0	0	0	2
chr19	56798845	56799016	NLRP11,NLRP8,NLRP5,ZSCAN5A,ZNF583,ZNF583,ZNF583	0	0	0	1	0	1	0	1	1	4
chr19	56807694	56808027	NLRP13,ZSCAN5A	0	0	0	0	0	0	0	1	1	2
chr19	56835887	56836393	ZSCAN5A	1	0	0	0	0	0	0	1	1	3
chr19	57051475	57051551	PEG3	0	1	1	0	1	1	0	1	1	6
chr19	57781316	57781665	ZNF460,ZSCAN4,ZNF154	1	1	0	1	0	1	0	1	1	6
chr19	58218479	58218613	ZNF543,ZNF304,ZNF548,ZNF17,VN1R1,ZNF772,ZNF419,ZNF773,ZNF549,ZNF416,ZIK1,ZNF134,ZSCAN4,ZNF551,ZNF154,ZNF671,ZNF586,LOC100293516,ZNF814,ZNF418,ZNF256,ZNF606,ZSCAN1,ZNF135,ZSCAN18	1	0	0	0	0	0	0	1	1	3
chr19	58556424	58556556	LOC100293516,C19orf18,ZSCAN1,ZSCAN18,ZNF329	1	1	1	1	1	1	1	1	1	9
chr19	58824678	58824957	ZNF256	0	0	0	1	0	1	0	1	1	4
chr19	58886804	58887095	ZNF606,ZSCAN22,ZNF324B	0	0	0	1	0	0	0	1	0	2
chr19	59078228	59078288	CHMP2A,CHMP2A	0	1	1	0	0	1	1	1	1	6
chr20	1154843	1155127	FAM110A,SIRPB2,SIRPB1	0	0	0	0	0	1	0	1	0	2
chr20	1332285	1332772	C20orf46,SDCBP2	1	1	1	1	0	1	1	0	1	7
chr20	1803835	1803933	SDCBP2,SIRPB2,SIRPA,SIRPA,SIRPA	0	0	0	0	0	0	0	1	1	2
chr20	1804230	1804388	SDCBP2,SIRPB2,SIRPB1,SIRPA,SIRPA,SIRPA	0	0	0	0	0	0	0	1	1	2
chr20	3159596	3159937	PTPRA,PTPRA,OXT,AVP,C20orf194	0	0	0	0	0	1	0	1	1	3
chr20	3348660	3349006	FASTKD5,UBOX5,GFRA4	1	0	1	0	0	0	0	0	0	2
chr20	4942791	4943059	RASSF2,RASSF2,SLC23A2,CDS2	0	1	1	0	0	0	1	0	0	3
chr20	5070783	5071219	PRNP,PRNP,RASSF2,RASSF2,SLC23A2,CDS2	0	0	0	0	1	0	0	0	1	2
chr20	5739573	5739619	PROKR2	0	1	0	0	1	0	0	1	0	3
chr20	5927973	5928389	GPCPD1,TRMT6	0	1	1	1	0	0	0	0	0	3
chr20	8464613	8464952	PLCB1	0	0	0	0	0	0	0	1	1	2
chr20	10299398	10299502	MKKS	0	0	0	0	0	0	0	1	1	2
chr20	18276093	18276447	CSRP2BP	1	1	1	1	1	1	1	1	1	9
chr20	30111445	30111879	HM13	0	1	0	0	1	0	0	0	0	2
chr20	30700574	30701059	HCK,TM9SF4,PLAGL2,C20orf112	0	0	0	0	0	0	0	1	1	2
chr20	32966378	32966977	GGT7	0	1	0	0	0	1	0	0	1	3
chr20	33643621	33643805	TP53INP2	0	1	0	0	0	0	0	1	0	2
chr20	33840961	33841098	SPAG4,RBM39	0	0	1	0	1	1	1	0	1	5
chr20	34379775	34380017	SPAG4,RBM39,PHF20	1	0	1	1	0	0	0	0	0	3
chr20	34384504	34384863	SPAG4,RBM39,PHF20,SCAND1	1	1	1	0	0	0	0	0	0	3
chr20	39826598	39826945	CHD6	0	1	1	1	1	1	1	1	1	8
chr20	45006307	45006609	PCIF1,ZNF335	0	1	1	0	0	0	0	1	1	4
chr20	47750965	47751079	ZNFX1	0	0	0	0	0	0	0	1	1	2
chr20	49516325	49516426	ADNP	1	1	1	1	1	0	1	0	0	6
chr20	49524499	49524706	ADNP	0	0	0	0	0	0	0	1	1	2
chr20	50272756	50273155	ATP9A	1	1	1	0	0	1	0	0	0	4
chr20	55403523	55403730	TFAP2C	0	0	0	0	0	0	0	1	1	2
chr20	57018014	57018479	STX16	0	0	0	0	1	0	0	1	1	3
chr20	60561621	60561764	CABLES2,GATA5	1	1	0	0	1	0	0	0	0	3
chr20	60752490	60752668	GTPBP5	1	1	1	1	0	1	1	0	0	6
chr20	60924549	60924827	TAF4,SS18L1,LAMA5,C20orf151,SLCO4A1	1	0	0	0	0	0	0	0	1	2
chr21	16368229	16368687	NRIP1	0	0	0	0	0	0	0	1	1	2
chr21	30669074	30669451	BACH1,BACH1	0	0	1	0	0	0	0	1	0	2
chr21	34718616	34718973	OLIG2,OLIG1	0	1	1	0	0	1	1	0	0	4
chr21	34836293	34836479	OLIG2,OLIG1,TMEM50B,CRYZL1	1	0	0	0	0	0	0	1	1	3
chr21	36179679	36180279	KCNE1,RUNX1,RUNX1	0	0	0	0	0	0	0	1	1	2
chr21	36220749	36221095	KCNE1,RUNX1,RUNX1	0	0	0	0	0	0	1	0	1	2
chr21	38801876	38802213	DYRK1A,DYRK1A,DYRK1A,DYRK1A	0	0	1	0	1	1	0	0	0	3
chr21	39713531	39713914	ERG	0	0	0	0	0	0	0	1	1	2
chr21	40197927	40198146	ETS2	0	0	0	0	0	0	0	1	1	2
chr21	45485183	45485767	TRAPPC10,C21orf2	1	1	1	1	1	0	0	1	1	7
chr21	45543595	45544017	TRPM2,KRTAP10-6	1	1	0	0	0	0	0	1	1	4
chr21	45577373	45578052	PDXK,TRAPPC10,ICOSLG,TRPM2	0	0	0	0	0	1	1	0	0	2
chr21	45598463	45598630	PDXK,TRAPPC10,ICOSLG,TRPM2	0	1	0	0	0	0	0	1	1	3
chr21	46274069	46274460	KRTAP12-4,UBE2G2,SUMO3	1	0	0	1	0	0	0	1	1	4
chr21	46387960	46388437	ITGB2,POFUT2	0	0	0	0	0	0	0	1	1	2
chr21	46894520	46894647	COL18A1	0	1	0	0	0	0	0	0	1	2
chr21	46937763	46937981	POFUT2,SLC19A1,SLC19A1	1	1	1	1	1	1	1	1	1	9
chr21	46952785	46952947	POFUT2,SLC19A1,SLC19A1	0	0	0	1	0	0	0	0	1	2
chr21	47724911	47725263	PRMT2	0	1	1	0	0	0	1	0	0	3
chr21	47806555	47806933	FTCD	0	1	1	1	0	1	0	1	1	6
chr21	48003626	48004009	S100B,PRMT2	0	1	1	1	1	1	1	1	1	8
chr21	48046497	48046712	DIP2A,PRMT2	1	0	1	0	1	0	0	1	1	5
chr22	22861017	22861374	ZNF280B	0	0	0	0	1	1	1	1	0	4
chr22	24153288	24153648	RGL4,LOC391322	0	0	1	0	1	0	0	0	0	2
chr22	24165718	24165903	MMP11,SLC2A11	0	1	1	0	0	0	0	0	0	2
chr22	24767148	24767407	GGT1	0	1	1	0	1	0	1	1	1	6
chr22	28156986	28157099	MN1	0	0	0	0	0	1	1	0	0	2
chr22	31291343	31291446	SEC14L4,OSBP2	0	1	0	1	0	1	0	1	1	5
chr22	32042427	32042918	RNF185,LIMK2	1	1	1	1	0	0	0	1	0	5
chr22	35724557	35724815	TOM1,TOM1,HMOX1,APOL6	1	0	1	0	0	1	1	1	1	6
chr22	42096331	42096684	CHADL,MEI1,WBP2NL	0	0	0	0	0	0	0	1	1	2
chr22	42485778	42486189	CCDC134,CENPM,C22orf32,NFAM1	0	0	0	0	0	1	1	0	0	2
chr22	42579681	42579799	CCDC134,CENPM,TCF20	0	1	0	1	0	1	0	1	1	5
chr22	46995028	46995247	CERK,TBC1D22A	0	0	0	0	0	0	0	1	1	2
chr22	50265281	50265672	MOV10L1,MOV10L1	1	1	1	1	0	1	1	1	1	8
chr22	50891150	50891343	MOV10L1,TUBGCP6,HDAC10,PPP6R2,SBF1,NCAPH2,CHKB	0	1	0	0	0	0	0	1	0	2

## Sheet: Table S5
# Hyper-mCpH promoters
CHR	START	END	GENE	Br-35d	Br-2y	Br-5y	Br-12y	Br-16y	Br-25y	Br-42y	Br-81y.1	Br-81y.2	Common_sample_N
chr1	6873	16873	NR_046018	0	0	1	0	0	0	1	0	0	2
chr1	617034	627034	NM_001005277	0	0	0	0	0	0	1	1	1	3
chr1	617034	627034	NM_001005277	0	0	0	0	0	0	1	1	1	3
chr1	617034	627034	NM_001005277	0	0	0	0	0	0	1	1	1	3
chr1	807182	817182	NR_027055	1	0	0	1	1	1	1	0	1	6
chr1	856120	866120	NM_152486	0	0	0	0	0	0	0	1	1	2
chr1	912497	922497	NM_001291367	0	0	0	0	0	0	0	1	1	2
chr1	912497	922497	NM_001291367	0	0	0	0	0	0	0	1	1	2
chr1	1097483	1107483	NR_029639	1	0	1	0	0	0	0	0	0	2
chr1	1098242	1108242	NR_029834	1	0	1	0	0	0	0	0	0	2
chr1	1099384	1109384	NR_029957	1	0	1	0	0	0	0	0	0	2
chr1	1945767	1955767	NM_000815	0	0	0	0	0	0	1	1	0	2
chr1	1976509	1986509	NR_135509	0	0	0	0	0	0	1	0	1	2
chr1	1976908	1986908	NM_002744	0	0	0	0	0	0	1	0	1	2
chr1	2279100	2289100	NR_024489	0	0	1	0	1	0	0	0	0	2
chr1	2402753	2412753	NM_014638	0	0	0	0	0	0	0	1	1	2
chr1	2402753	2412753	NM_014638	0	0	0	0	0	0	0	1	1	2
chr1	2456684	2466684	NM_001010926	0	0	0	0	0	0	0	1	1	2
chr1	2492973	2502973	NR_121638	0	0	0	1	0	0	0	1	0	2
chr1	2979289	2989289	NR_024371	0	0	0	0	0	0	0	1	1	2
chr1	2979289	2989289	NR_024371	0	0	0	0	0	0	0	1	1	2
chr1	2980741	2990741	NM_199454	1	1	0	0	1	0	0	1	1	5
chr1	2980741	2990741	NM_199454	1	1	0	0	1	0	0	1	1	5
chr1	3039538	3049538	NR_036215	0	0	0	0	0	1	0	1	1	3
chr1	3366146	3376146	NM_014448	0	0	0	0	0	0	0	1	1	2
chr1	3472354	3482354	NR_030277	0	0	0	0	0	0	1	1	1	3
chr1	3523059	3533059	NM_001409	1	0	0	0	0	1	0	1	1	4
chr1	3609609	3619609	NM_001204192	0	0	0	0	0	0	0	1	1	2
chr1	3995671	4005671	NR_040065	0	0	0	0	0	0	0	1	1	2
chr1	4710104	4720104	NM_018836	0	0	1	0	0	0	0	0	1	2
chr1	4710104	4720104	NM_018836	0	0	1	0	0	0	0	0	1	2
chr1	6316035	6326035	NM_207370	0	0	0	0	0	0	0	1	1	2
chr1	6474979	6484979	NM_019089	0	0	0	0	0	0	0	1	1	2
chr1	6484956	6494956	NR_036218	0	0	0	0	0	0	0	1	1	2
chr1	6552156	6562156	NM_001265592	0	0	0	0	0	0	1	1	0	2
chr1	6552484	6562484	NM_001042663	0	0	0	0	0	0	1	1	0	2
chr1	6782586	6792586	NR_104621	0	0	0	0	0	0	0	1	1	2
chr1	7908104	7918104	NM_006786	0	0	0	0	1	0	0	1	0	2
chr1	7908551	7918551	NM_021995	0	0	0	0	1	0	0	1	0	2
chr1	7998225	8008225	NM_001561	0	1	0	0	0	0	0	1	0	2
chr1	8081393	8091393	NM_018948	1	0	1	1	0	0	0	0	0	3
chr1	9000892	9010892	NM_001270502	0	0	0	0	0	0	0	1	1	2
chr1	9000892	9010892	NM_001270502	0	0	0	0	0	0	0	1	1	2
chr1	9000892	9010892	NM_001270502	0	0	0	0	0	0	0	1	1	2
chr1	9000892	9010892	NM_001270502	0	0	0	0	0	0	0	1	1	2
chr1	9124887	9134887	NM_003039	0	0	0	0	0	0	0	1	1	2
chr1	9124887	9134887	NM_003039	0	0	0	0	0	0	0	1	1	2
chr1	9206836	9216836	NR_029610	0	0	0	0	0	0	0	1	1	2
chr1	9237262	9247262	NR_132738	0	1	0	0	0	0	1	1	1	4
chr1	9237397	9247397	NR_132742	0	1	0	0	0	0	1	1	1	4
chr1	9289862	9299862	NM_004285	0	0	0	0	0	0	0	1	1	2
chr1	9347940	9357940	NM_025106	1	0	0	0	0	0	0	1	0	2
chr1	9706789	9716789	NM_005026	0	0	1	0	0	0	0	1	1	3
chr1	9709644	9719644	NR_027045	0	0	0	0	0	0	0	1	1	2
chr1	11037094	11047094	NM_001170754	1	1	1	0	0	0	1	0	1	5
chr1	11664587	11674587	NR_104624	0	0	0	0	0	0	0	1	1	2
chr1	11736271	11746271	NM_006341	0	0	0	0	0	0	0	1	1	2
chr1	11791141	11801141	NM_020350	0	0	0	0	0	0	0	1	1	2
chr1	11791141	11801141	NM_020350	0	0	0	0	0	0	0	1	1	2
chr1	11791141	11801141	NM_020350	0	0	0	0	0	0	0	1	1	2
chr1	11791141	11801141	NM_020350	0	0	0	0	0	0	0	1	1	2
chr1	11791141	11801141	NM_020350	0	0	0	0	0	0	0	1	1	2
chr1	11817249	11827249	NM_001010881	0	0	0	0	1	0	0	1	1	3
chr1	11834676	11844676	NR_126000	0	0	0	0	0	0	0	1	1	2
chr1	11913992	11923992	NM_002521	0	0	0	0	0	0	1	1	1	3
chr1	12084214	12094214	NR_106787	0	0	0	0	0	1	0	1	1	3
chr1	12221999	12231999	NR_107000	0	0	0	0	0	0	0	1	1	2
chr1	12222059	12232059	NM_001066	0	0	0	0	0	0	0	1	1	2
chr1	12246769	12256769	NR_039775	0	0	0	0	0	0	0	1	1	2
chr1	12651409	12661409	NM_001324370	0	0	0	1	1	0	1	1	1	5
chr1	12671788	12681788	NM_001319225	0	0	1	0	0	0	1	1	1	4
chr1	12672737	12682737	NM_004753	0	0	1	0	0	0	1	1	1	4
chr1	12699565	12709565	NM_001013630	0	0	0	0	0	0	0	1	1	2
chr1	12771117	12781117	NR_111984	0	0	0	1	0	0	0	1	1	3
chr1	12771117	12781117	NR_111984	0	0	0	1	0	0	0	1	1	3
chr1	12903157	12913157	NM_001302551	0	0	0	0	0	0	0	1	1	2
chr1	12903235	12913235	NM_001146181	0	0	0	0	0	0	0	1	1	2
chr1	12903609	12913609	NM_001013631	0	0	0	0	0	0	0	1	1	2
chr1	12911940	12921940	NM_023014	0	0	0	0	0	0	0	1	1	2
chr1	12971466	12981466	NM_001012277	0	0	0	0	1	0	0	0	1	2
chr1	12971466	12981466	NM_001012277	0	0	0	0	1	0	0	0	1	2
chr1	12997353	13007353	NM_001300891	0	0	0	0	0	0	0	1	1	2
chr1	12997353	13007353	NM_001300891	0	0	0	0	0	0	0	1	1	2
chr1	13030498	13040498	NM_001099850	0	0	0	0	0	0	1	1	0	2
chr1	13030542	13040542	NM_001100631	0	0	0	0	0	0	1	1	0	2
chr1	13162193	13172193	NR_111947	0	0	0	0	0	0	0	1	1	2
chr1	13162193	13172193	NR_111947	0	0	0	0	0	0	0	1	1	2
chr1	13179326	13189326	NM_001136561	0	0	0	0	0	0	1	1	0	2
chr1	13835242	13845242	NM_001010847	1	0	0	0	0	0	0	1	1	3
chr1	13905251	13915251	NM_198389	0	1	0	1	0	0	0	1	1	4
chr1	13905251	13915251	NM_198389	0	1	0	1	0	0	0	1	1	4
chr1	13906966	13916966	NM_001006625	0	1	0	1	0	0	0	1	1	4
chr1	13906966	13916966	NM_001006625	0	1	0	1	0	0	0	1	1	4
chr1	14920212	14930212	NM_201628	0	1	1	1	1	1	0	1	1	7
chr1	14920212	14930212	NM_201628	0	1	1	1	1	1	0	1	1	7
chr1	15267414	15277414	NM_001017999	0	0	0	0	0	0	0	1	1	2
chr1	15473960	15483960	NR_027136	0	0	0	0	0	1	0	1	1	3
chr1	15474027	15484027	NM_001136217	0	0	0	0	0	1	0	1	1	3
chr1	15474027	15484027	NM_001136217	0	0	0	0	0	1	0	1	1	3
chr1	15475206	15485206	NR_135082	0	0	0	0	0	1	0	1	1	3
chr1	15475206	15485206	NR_135082	0	0	0	0	0	1	0	1	1	3
chr1	15475228	15485228	NM_018022	0	0	0	0	1	1	0	1	1	4
chr1	15475228	15485228	NM_018022	0	0	0	0	1	1	0	1	1	4
chr1	15493120	15503120	NM_001278502	0	0	1	0	0	0	0	1	1	3
chr1	15493120	15503120	NM_001278502	0	0	1	0	0	0	0	1	1	3
chr1	15568767	15578767	NM_052929	0	0	0	0	1	0	0	1	1	3
chr1	15759937	15769937	NM_007272	0	0	0	0	0	0	0	1	1	2
chr1	16063986	16073986	NM_001013641	0	0	0	0	0	0	0	1	1	2
chr1	16085993	16095993	NM_001024215	0	0	0	0	1	0	0	1	1	3
chr1	16086458	16096458	NM_001024216	0	0	0	0	1	0	0	1	1	3
chr1	16129194	16139194	NM_001089591	0	0	0	0	0	0	0	1	1	2
chr1	16325730	16335730	NM_178840	0	0	0	1	0	1	0	1	1	4
chr1	16340285	16350285	NM_014424	0	0	0	0	0	0	0	1	1	2
chr1	16343485	16353485	NM_004070	0	0	0	0	0	0	0	1	1	2
chr1	16343485	16353485	NM_004070	0	0	0	0	0	0	0	1	1	2
chr1	16343485	16353485	NM_004070	0	0	0	0	0	0	0	1	1	2
chr1	16395127	16405127	NM_182623	0	1	0	0	0	0	1	1	0	3
chr1	16477582	16487582	NM_004431	0	1	0	0	0	0	0	1	1	3
chr1	16534104	16544104	NM_153213	0	0	0	0	0	0	1	0	1	2
chr1	16857147	16867147	NR_135764	1	0	0	1	1	0	0	0	1	4
chr1	16858483	16868483	NR_135765	1	0	0	1	1	0	0	0	1	4
chr1	16860218	16870218	NM_001310155	1	0	0	1	0	0	0	1	1	4
chr1	16870408	16880408	NR_037446	0	1	1	1	0	1	0	1	1	6
chr1	16935100	16945100	NM_017940	0	0	0	0	0	0	0	1	1	2
chr1	16967068	16977068	NR_027504	0	0	0	1	0	0	1	0	1	3
chr1	16994497	17004497	NM_001310138	0	0	0	0	1	0	0	1	1	3
chr1	16994497	17004497	NM_001310138	0	0	0	0	1	0	0	1	1	3
chr1	17002749	17012749	NR_037446	1	1	1	1	1	0	1	1	1	8
chr1	17041652	17051652	NR_026567	0	1	1	1	1	0	1	1	1	7
chr1	17055956	17065956	NM_001310138	1	1	1	1	1	1	1	1	1	9
chr1	17055956	17065956	NM_001310138	1	1	1	1	1	1	1	1	1	9
chr1	17081552	17091552	NR_135824	1	1	1	1	1	1	1	1	1	9
chr1	17085975	17095975	NM_001271733	0	1	1	1	0	1	1	1	1	7
chr1	17180516	17190516	NR_037446	1	1	0	1	0	1	0	1	1	6
chr1	17192439	17202439	NR_135765	1	1	1	0	0	1	0	0	0	4
chr1	17210973	17220973	NR_135057	1	1	1	1	0	1	1	1	1	8
chr1	17210973	17220973	NR_135057	1	1	1	1	0	1	1	1	1	8
chr1	17211161	17221161	NR_135059	1	1	1	1	0	1	1	1	1	8
chr1	17211161	17221161	NR_135059	1	1	1	1	0	1	1	1	1	8
chr1	17243444	17253444	NM_014675	0	0	1	1	0	0	0	0	0	2
chr1	17526620	17536620	NM_013358	0	0	0	0	0	0	1	1	1	3
chr1	17570592	17580592	NM_016233	0	1	0	0	1	0	1	1	1	5
chr1	17599383	17609383	NR_039768	0	0	0	0	0	1	0	1	1	3
chr1	17629689	17639689	NM_012387	1	0	0	0	0	0	0	1	1	3
chr1	17693690	17703690	NM_207421	0	0	0	0	0	1	0	0	1	2
chr1	17861329	17871329	NR_137288	0	0	0	0	0	1	0	1	1	3
chr1	17861329	17871329	NR_137288	0	0	0	0	0	1	0	1	1	3
chr1	17861329	17871329	NR_137288	0	0	0	0	0	1	0	1	1	3
chr1	17902047	17912047	NM_001319837	0	0	0	0	0	0	1	1	1	3
chr1	17902047	17912047	NM_001319837	0	0	0	0	0	0	1	1	1	3
chr1	17939807	17949807	NM_001328124	0	0	0	0	0	1	0	1	1	3
chr1	17939807	17949807	NM_001328124	0	0	0	0	0	1	0	1	1	3
chr1	18076807	18086807	NM_030812	0	0	0	0	0	0	0	1	1	2
chr1	18387150	18397150	NR_125946	0	0	0	0	0	0	0	1	1	2
chr1	18802423	18812423	NM_152375	0	0	0	0	0	0	0	1	1	2
chr1	18952499	18962499	NM_013945	0	0	0	0	0	0	0	1	1	2
chr1	18952499	18962499	NM_013945	0	0	0	0	0	0	0	1	1	2
chr1	18952499	18962499	NM_013945	0	0	0	0	0	0	0	1	1	2
chr1	19181155	19191155	NM_152232	0	0	0	0	0	0	0	1	1	2
chr1	19204769	19214769	NR_039844	0	0	0	0	1	0	0	1	1	3
chr1	19212385	19222385	NM_001161504	0	0	0	0	0	0	0	1	1	2
chr1	20121410	20131410	NM_181719	0	0	0	1	1	0	0	1	1	4
chr1	20136771	20146771	NM_019062	0	0	1	0	0	0	0	1	1	3
chr1	20245110	20255110	NM_014589	0	0	0	0	0	1	0	1	0	2
chr1	20301152	20311152	NM_001161729	0	1	0	1	0	0	0	1	1	4
chr1	20301932	20311932	NM_001161728	0	1	0	1	0	0	0	1	1	4
chr1	20301932	20311932	NM_001161728	0	1	0	1	0	0	0	1	1	4
chr1	20301932	20311932	NM_001161728	0	1	0	1	0	0	0	1	1	4
chr1	20391700	20401700	NM_000929	0	0	0	0	0	1	1	1	1	4
chr1	20441059	20451059	NM_012400	0	0	0	0	0	0	0	1	1	2
chr1	20441059	20451059	NM_012400	0	0	0	0	0	0	0	1	1	2
chr1	20460822	20470822	NM_022819	0	0	0	0	0	0	0	1	1	2
chr1	20498857	20508857	NM_001316722	0	0	0	0	1	0	0	0	1	2
chr1	20612411	20622411	NM_001039500	0	0	0	1	0	1	0	1	1	4
chr1	20910443	20920443	NM_001785	0	0	0	0	0	0	1	1	1	3
chr1	21601183	21611183	NM_001113347	0	0	0	1	1	1	0	1	1	5
chr1	21611766	21621766	NM_001113349	1	0	0	1	0	0	0	0	1	3
chr1	21611982	21621982	NM_001397	1	0	0	1	0	0	0	0	1	3
chr1	21667034	21677034	NM_001113348	0	0	0	0	0	0	1	0	1	2
chr1	22258790	22268790	NM_005529	0	0	0	1	0	1	0	1	0	3
chr1	22258790	22268790	NM_005529	0	0	0	1	0	1	0	1	0	3
chr1	22323148	22333148	NM_005747	0	0	0	0	0	0	0	1	1	2
chr1	22464519	22474519	NM_030761	0	0	0	0	0	0	0	1	1	2
chr1	22587731	22597731	NR_039613	0	1	0	0	1	0	1	1	1	5
chr1	22885003	22895003	NM_020526	1	0	0	0	0	0	1	1	1	4
chr1	22885003	22895003	NM_020526	1	0	0	0	0	0	1	1	1	4
chr1	22954859	22964859	NR_106742	0	1	0	0	0	0	0	1	1	3
chr1	22958117	22968117	NM_015991	0	1	0	0	0	0	0	1	1	3
chr1	22965117	22975117	NM_172369	0	0	0	0	0	0	0	1	1	2
chr1	22965117	22975117	NM_172369	0	0	0	0	0	0	0	1	1	2
chr1	22974681	22984681	NM_000491	0	0	0	0	1	0	0	1	1	3
chr1	23516222	23526222	NM_000864	0	0	0	0	0	0	0	1	1	2
chr1	23746272	23756272	NM_003196	0	0	0	0	0	1	0	1	1	3
chr1	23805750	23815750	NM_017707	0	0	1	0	0	1	0	1	1	4
chr1	23805750	23815750	NM_017707	0	0	1	0	0	1	0	1	1	4
chr1	23881285	23891285	NM_002167	1	1	1	1	0	0	0	1	1	6
chr1	23948823	23958823	NR_027042	0	0	0	0	0	0	0	1	1	2
chr1	24234817	24244817	NM_001841	0	0	0	1	0	0	0	1	1	3
chr1	24433665	24443665	NM_152372	1	0	0	0	0	0	0	1	1	3
chr1	24464775	24474775	NM_021258	1	1	1	0	1	0	0	1	1	6
chr1	24508765	24518765	NM_173065	0	0	0	1	0	0	0	1	0	2
chr1	24508765	24518765	NM_173065	0	0	0	1	0	0	0	1	0	2
chr1	24508765	24518765	NM_173065	0	0	0	1	0	0	0	1	0	2
chr1	24521729	24531729	NR_027087	0	1	0	1	0	0	1	1	1	5
chr1	24640811	24650811	NM_198174	0	0	1	1	1	0	1	1	1	6
chr1	24640811	24650811	NM_198174	0	0	1	1	1	0	1	1	1	6
chr1	24641055	24651055	NM_001195010	0	0	1	1	1	0	1	1	1	6
chr1	24644529	24654529	NM_021180	0	0	1	1	1	0	1	1	1	6
chr1	24734976	24744976	NM_001322854	1	0	0	0	0	0	0	0	1	2
chr1	24735262	24745262	NM_178122	1	0	0	0	0	0	0	0	1	2
chr1	24735262	24745262	NM_178122	1	0	0	0	0	0	0	0	1	2
chr1	24735262	24745262	NM_178122	1	0	0	0	0	0	0	0	1	2
chr1	24736587	24746587	NM_001199012	1	0	0	0	0	0	0	1	1	3
chr1	24737239	24747239	NR_136508	1	0	0	0	0	0	0	1	1	3
chr1	24737239	24747239	NR_136508	1	0	0	0	0	0	0	1	1	3
chr1	24737239	24747239	NR_136508	1	0	0	0	0	0	0	1	1	3
chr1	24737239	24747239	NR_136508	1	0	0	0	0	0	0	1	1	3
chr1	24737239	24747239	NR_136508	1	0	0	0	0	0	0	1	1	3
chr1	24737239	24747239	NR_136508	1	0	0	0	0	0	0	1	1	3
chr1	24737239	24747239	NR_136508	1	0	0	0	0	0	0	1	1	3
chr1	24737239	24747239	NR_136508	1	0	0	0	0	0	0	1	1	3
chr1	24737239	24747239	NR_136508	1	0	0	0	0	0	0	1	1	3
chr1	24737239	24747239	NR_136508	1	0	0	0	0	0	0	1	1	3
chr1	24737239	24747239	NR_136508	1	0	0	0	0	0	0	1	1	3
chr1	24737239	24747239	NR_136508	1	0	0	0	0	0	0	1	1	3
chr1	24737239	24747239	NR_136508	1	0	0	0	0	0	0	1	1	3
chr1	24737239	24747239	NR_136508	1	0	0	0	0	0	0	1	1	3
chr1	24737239	24747239	NR_136508	1	0	0	0	0	0	0	1	1	3
chr1	24737244	24747244	NM_020448	1	0	0	0	0	0	0	1	1	3
chr1	24737514	24747514	NM_001322857	1	0	0	0	0	0	0	1	1	3
chr1	24823840	24833840	NM_001251984	1	0	1	0	1	1	0	0	0	4
chr1	24823840	24833840	NM_001251984	1	0	1	0	1	1	0	0	0	4
chr1	24823850	24833850	NR_045409	1	0	1	0	1	1	0	0	0	4
chr1	24823850	24833850	NR_045409	1	0	1	0	1	1	0	0	0	4
chr1	24823850	24833850	NR_045409	1	0	1	0	1	1	0	0	0	4
chr1	24824386	24834386	NM_013441	1	0	1	0	1	1	0	0	0	4
chr1	24824386	24834386	NM_013441	1	0	1	0	1	1	0	0	0	4
chr1	24824386	24834386	NM_013441	1	0	1	0	1	1	0	0	0	4
chr1	24824386	24834386	NM_013441	1	0	1	0	1	1	0	0	0	4
chr1	24829083	24839083	NM_001251978	1	0	1	0	1	1	0	0	0	4
chr1	24835803	24845803	NM_001251985	1	0	0	0	0	0	1	0	0	2
chr1	24835803	24845803	NM_001251985	1	0	0	0	0	0	1	0	0	2
chr1	24835803	24845803	NM_001251985	1	0	0	0	0	0	1	0	0	2
chr1	24877515	24887515	NR_109781	0	0	0	0	1	1	0	1	1	4
chr1	24877566	24887566	NM_001010980	0	0	0	0	1	1	0	1	1	4
chr1	25240907	25250907	NR_106789	0	0	1	0	1	0	0	1	1	4
chr1	25286501	25296501	NM_001320672	0	0	0	0	0	0	0	1	1	2
chr1	25286501	25296501	NM_001320672	0	0	0	0	0	0	0	1	1	2
chr1	25344993	25354993	NR_039623	0	0	0	0	0	0	0	1	1	2
chr1	25865075	25875075	NM_015627	0	0	0	1	0	0	0	1	0	2
chr1	26367629	26377629	NM_032513	0	0	0	0	0	0	1	1	1	3
chr1	26367629	26377629	NM_032513	0	0	0	0	0	0	1	1	1	3
chr1	26389125	26399125	NM_032588	0	0	0	0	0	0	0	1	1	2
chr1	26512118	26522118	NM_198137	0	0	0	0	0	0	0	1	1	2
chr1	26675621	26685621	NM_001039775	0	0	0	0	0	0	0	1	1	2
chr1	26694285	26704285	NM_173574	0	0	0	0	0	0	0	1	1	2
chr1	26694285	26704285	NM_173574	0	0	0	0	0	0	0	1	1	2
chr1	26694285	26704285	NM_173574	0	0	0	0	0	0	0	1	1	2
chr1	27334333	27344333	NM_052943	0	0	0	0	0	0	0	1	1	2
chr1	27696315	27706315	NM_173452	0	0	0	0	0	1	0	1	1	3
chr1	27696315	27706315	NM_173452	0	0	0	0	0	1	0	1	1	3
chr1	27704823	27714823	NM_207397	0	0	0	0	0	0	0	1	1	2
chr1	27947751	27957751	NM_001042747	0	0	1	0	0	1	0	1	0	3
chr1	27948106	27958106	NM_001042729	0	0	0	0	0	1	0	1	0	2
chr1	27956727	27966727	NM_005248	0	1	0	0	0	0	0	1	1	3
chr1	28194053	28204053	NM_004848	0	0	0	0	1	0	0	1	0	2
chr1	28194053	28204053	NM_004848	0	0	0	0	1	0	0	1	0	2
chr1	28194053	28204053	NM_004848	0	0	0	0	1	0	0	1	0	2
chr1	28194053	28204053	NM_004848	0	0	0	0	1	0	0	1	0	2
chr1	28194053	28204053	NM_004848	0	0	0	0	1	0	0	1	0	2
chr1	28280972	28290972	NM_018053	0	0	0	0	0	1	0	1	0	2
chr1	28498455	28508455	NM_001164723	0	0	0	0	0	0	0	1	1	2
chr1	28498455	28508455	NM_001164723	0	0	0	0	0	0	0	1	1	2
chr1	29133653	29143653	NM_000911	0	0	0	0	0	0	0	1	1	2
chr1	29208602	29218602	NM_203343	1	0	0	0	0	0	0	0	1	2
chr1	29208602	29218602	NM_203343	1	0	0	0	0	0	0	0	1	2
chr1	29208602	29218602	NM_203343	1	0	0	0	0	0	0	0	1	2
chr1	29208602	29218602	NM_203343	1	0	0	0	0	0	0	0	1	2
chr1	29208602	29218602	NM_203343	1	0	0	0	0	0	0	0	1	2
chr1	29444013	29454013	NM_001171868	1	1	1	1	1	1	1	1	1	9
chr1	29445421	29455421	NM_001003682	1	1	1	1	1	1	1	1	1	9
chr1	29671626	29681626	NR_110758	0	0	0	0	0	0	0	1	1	2
chr1	30505459	30515459	NR_110790	0	0	0	0	0	0	0	1	1	2
chr1	31191432	31201432	NM_002379	0	0	0	0	0	0	0	1	1	2
chr1	31225683	31235683	NM_006762	0	0	0	0	1	0	1	1	1	4
chr1	31376480	31386480	NM_014654	0	0	0	0	0	0	0	1	1	2
chr1	31707734	31717734	NM_024522	0	0	0	0	0	0	0	1	1	2
chr1	31877411	31887411	NM_001199038	0	0	0	0	0	0	0	1	1	2
chr1	31878020	31888020	NM_001199037	0	0	0	0	0	0	0	1	1	2
chr1	31880962	31890962	NM_178865	0	1	0	1	0	0	0	1	0	3
chr1	31881659	31891659	NM_018565	0	1	0	1	0	0	0	1	0	3
chr1	31881659	31891659	NM_018565	0	1	0	1	0	0	0	1	0	3
chr1	31966838	31976838	NR_034112	0	0	0	0	0	0	1	1	1	3
chr1	32037085	32047085	NM_022164	0	0	1	0	0	0	0	1	1	3
chr1	32037085	32047085	NM_022164	0	0	1	0	0	0	0	1	1	3
chr1	32038745	32048745	NM_001204415	0	0	0	0	0	0	0	1	1	2
chr1	32164768	32174768	NM_001856	0	0	0	0	0	0	0	1	1	2
chr1	32707817	32717817	NM_032648	0	0	0	0	0	0	1	0	1	2
chr1	32711839	32721839	NM_005356	0	0	0	0	0	0	1	1	1	3
chr1	32796840	32806840	NR_052852	0	0	1	0	0	1	1	0	1	4
chr1	32796840	32806840	NR_052852	0	0	1	0	0	1	1	0	1	4
chr1	33331414	33341414	NM_153756	0	0	0	0	0	1	0	0	1	2
chr1	33331414	33341414	NM_153756	0	0	0	0	0	1	0	0	1	2
chr1	33333093	33343093	NM_001171941	0	0	0	0	0	1	0	0	1	2
chr1	33642671	33652671	NM_018207	0	0	0	0	0	0	1	1	0	2
chr1	34627483	34637483	NM_032884	1	0	1	0	1	0	0	0	0	3
chr1	34637552	34647552	NM_001134734	1	0	1	0	1	0	0	1	1	5
chr1	35130295	35140295	NR_030278	0	1	0	1	1	0	0	1	0	4
chr1	35215647	35225647	NM_005268	0	0	0	0	0	0	0	1	1	2
chr1	35220341	35230341	NM_153212	0	0	0	0	0	0	0	1	1	2
chr1	35253598	35263598	NM_002060	0	0	0	0	0	0	0	1	1	2
chr1	35439307	35449307	NR_037869	1	0	0	1	0	0	0	0	0	2
chr1	36033970	36043970	NM_178548	1	0	1	0	1	0	1	1	1	6
chr1	36585685	36595685	NM_005202	0	0	0	0	1	0	0	1	1	3
chr1	36585685	36595685	NM_005202	0	0	0	0	1	0	0	1	1	3
chr1	36784249	36794249	NR_130899	0	0	1	0	0	0	0	0	1	2
chr1	36784249	36794249	NR_130899	0	0	1	0	0	0	0	0	1	2
chr1	36784755	36794755	NM_018166	0	0	1	0	0	0	0	0	1	2
chr1	36943915	36953915	NM_172313	0	0	0	0	1	0	0	0	1	2
chr1	36943915	36953915	NM_172313	0	0	0	0	1	0	0	0	1	2
chr1	36943915	36953915	NM_172313	0	0	0	0	1	0	0	0	1	2
chr1	37494844	37504844	NM_000831	0	1	1	0	1	1	1	1	1	7
chr1	37622163	37632163	NR_036217	0	0	0	0	0	0	0	1	1	2
chr1	38095595	38105595	NM_001242910	0	1	0	1	1	0	0	1	1	5
chr1	38095595	38105595	NM_001242910	0	1	0	1	1	0	0	1	1	5
chr1	38095595	38105595	NM_001242910	0	1	0	1	1	0	0	1	1	5
chr1	38095595	38105595	NM_001242910	0	1	0	1	1	0	0	1	1	5
chr1	38507450	38517450	NM_002699	1	1	1	0	0	0	0	1	1	5
chr1	38549902	38559902	NR_037432	0	1	1	0	0	0	0	1	1	4
chr1	38675439	38685439	NR_038928	0	0	0	0	0	0	0	1	1	2
chr1	39402502	39412502	NM_017821	0	0	0	0	0	0	0	1	1	2
chr1	40100348	40110348	NM_014571	0	1	1	0	0	1	0	1	1	5
chr1	40232020	40242020	NM_022120	0	0	0	0	0	0	1	0	1	2
chr1	40249533	40259533	NM_001720	0	0	0	0	0	0	0	1	1	2
chr1	40249647	40259647	NR_135805	0	0	0	0	0	0	0	1	1	2
chr1	40362687	40372687	NM_005376	0	0	1	0	1	0	0	1	0	3
chr1	40362687	40372687	NM_005376	0	0	1	0	1	0	0	1	0	3
chr1	40362687	40372687	NM_005376	0	0	1	0	1	0	0	1	0	3
chr1	41836341	41846341	NR_135817	0	0	1	0	0	1	0	1	1	4
chr1	41945354	41955354	NR_126098	0	0	0	0	0	0	0	1	1	2
chr1	41945354	41955354	NR_126098	0	0	0	0	0	0	0	1	1	2
chr1	41945354	41955354	NR_126098	0	0	0	0	0	0	0	1	1	2
chr1	43746250	43756250	NM_182517	0	0	0	0	0	0	0	1	1	2
chr1	43746288	43756288	NM_001164829	0	0	0	0	0	0	0	1	1	2
chr1	43761565	43771565	NM_005424	1	0	0	0	0	0	0	1	1	3
chr1	43761565	43771565	NM_005424	1	0	0	0	0	0	0	1	1	3
chr1	43991546	44001546	NM_130440	1	0	0	0	0	0	0	0	1	2
chr1	43991546	44001546	NM_130440	1	0	0	0	0	0	0	0	1	2
chr1	44478012	44488012	NR_048548	0	0	0	0	0	0	0	1	1	2
chr1	44478012	44488012	NR_048548	0	0	0	0	0	0	0	1	1	2
chr1	44478012	44488012	NR_048548	0	0	0	0	0	0	0	1	1	2
chr1	44478012	44488012	NR_048548	0	0	0	0	0	0	0	1	1	2
chr1	44492164	44502164	NR_048549	0	0	0	0	0	0	0	1	1	2
chr1	44492164	44502164	NR_048549	0	0	0	0	0	0	0	1	1	2
chr1	44865831	44875831	NM_018150	0	1	1	1	1	0	0	1	1	6
chr1	44865831	44875831	NM_018150	0	1	1	1	1	0	0	1	1	6
chr1	44884495	44894495	NM_001319957	0	1	0	0	0	0	0	1	1	3
chr1	45006164	45016164	NR_049849	1	0	0	0	0	0	0	1	1	3
chr1	46593380	46603380	NM_003629	0	0	1	0	1	0	0	0	0	2
chr1	46593380	46603380	NM_003629	0	0	1	0	1	0	0	0	0	2
chr1	46593467	46603467	NM_001303428	0	0	1	0	1	0	0	0	0	2
chr1	46593708	46603708	NM_001114172	0	0	1	0	1	0	0	0	0	2
chr1	46594042	46604042	NR_125987	0	0	1	0	1	0	0	0	0	2
chr1	46635748	46645748	NM_005727	0	0	0	0	1	0	0	1	1	3
chr1	46637167	46647167	NM_001303427	0	0	0	0	0	0	0	1	1	2
chr1	46910376	46920376	NR_121680	0	0	0	0	0	0	0	1	1	2
chr1	46999367	47009367	NR_038403	0	0	0	0	1	0	0	1	1	3
chr1	47011887	47021887	NM_001097611	0	1	0	0	0	0	1	1	1	4
chr1	47012329	47022329	NM_001322255	0	1	0	0	0	0	1	1	1	4
chr1	47179736	47189736	NM_014774	0	0	0	0	0	0	0	1	1	2
chr1	47402156	47412156	NR_134994	0	0	0	0	0	0	0	1	1	2
chr1	47402156	47412156	NR_134994	0	0	0	0	0	0	0	1	1	2
chr1	47402156	47412156	NR_134994	0	0	0	0	0	0	0	1	1	2
chr1	47402156	47412156	NR_134994	0	0	0	0	0	0	0	1	1	2
chr1	47402156	47412156	NR_134994	0	0	0	0	0	0	0	1	1	2
chr1	47402156	47412156	NR_134994	0	0	0	0	0	0	0	1	1	2
chr1	47402156	47412156	NR_134994	0	0	0	0	0	0	0	1	1	2
chr1	47402156	47412156	NR_134994	0	0	0	0	0	0	0	1	1	2
chr1	47402156	47412156	NR_134994	0	0	0	0	0	0	0	1	1	2
chr1	47422035	47432035	NM_001320289	0	0	0	0	0	0	0	1	1	2
chr1	47464911	47474911	NM_001320290	0	0	0	0	0	1	0	0	1	2
chr1	47484239	47494239	NM_178033	0	0	0	0	0	0	0	1	1	2
chr1	47650771	47660771	NM_005764	0	0	0	0	0	0	0	1	1	2
chr1	47692387	47702387	NM_001287347	1	1	1	0	1	1	0	1	1	7
chr1	47692561	47702561	NM_001290405	1	1	1	0	1	1	0	1	1	7
chr1	47692561	47702561	NM_001290405	1	1	1	0	1	1	0	1	1	7
chr1	47693007	47703007	NM_003189	1	1	1	0	1	1	0	1	1	7
chr1	47693007	47703007	NM_003189	1	1	1	0	1	1	0	1	1	7
chr1	47693007	47703007	NM_003189	1	1	1	0	1	1	0	1	1	7
chr1	47876743	47886743	NM_012186	0	0	0	0	1	0	0	1	1	3
chr1	47896688	47906688	NM_004474	1	1	1	1	0	1	1	0	1	7
chr1	47897989	47907989	NR_126355	1	1	1	1	1	1	1	1	1	9
chr1	48457562	48467562	NM_001194986	1	1	1	1	1	0	1	1	1	8
chr1	48683356	48693356	NM_001135181	0	1	0	0	0	0	0	1	1	3
chr1	48683356	48693356	NM_001135181	0	1	0	0	0	0	0	1	1	3
chr1	50564581	50574581	NM_001144776	1	1	0	1	1	0	0	0	0	4
chr1	50566936	50576936	NM_001144775	1	1	0	1	1	0	0	0	0	4
chr1	50569591	50579591	NM_021952	1	1	0	1	1	0	0	0	0	4
chr1	50569591	50579591	NM_021952	1	1	0	1	1	0	0	0	0	4
chr1	50569591	50579591	NM_021952	1	1	0	1	1	0	0	0	0	4
chr1	50569591	50579591	NM_021952	1	1	0	1	1	0	0	0	0	4
chr1	50569591	50579591	NM_021952	1	1	0	1	1	0	0	0	0	4
chr1	50570287	50580287	NR_136725	1	1	0	1	1	0	0	0	0	4
chr1	50570287	50580287	NR_136725	1	1	0	1	1	0	0	0	0	4
chr1	50570287	50580287	NR_136725	1	1	0	1	1	0	0	0	0	4
chr1	50570287	50580287	NR_136725	1	1	0	1	1	0	0	0	0	4
chr1	50570287	50580287	NR_136725	1	1	0	1	1	0	0	0	0	4
chr1	50570287	50580287	NR_136725	1	1	0	1	1	0	0	0	0	4
chr1	50884119	50894119	NM_032110	1	0	0	0	0	1	0	0	0	2
chr1	51429366	51439366	NM_001262	1	1	1	1	1	1	1	1	1	9
chr1	51430641	51440641	NM_078626	1	1	1	1	1	1	1	1	1	9
chr1	51979995	51989995	NM_001981	1	1	1	0	1	1	1	1	1	8
chr1	52190485	52200485	NM_148907	1	0	0	1	1	0	1	0	0	4
chr1	52190485	52200485	NM_148907	1	0	0	1	1	0	1	0	0	4
chr1	52190485	52200485	NM_148907	1	0	0	1	1	0	1	0	0	4
chr1	52602765	52612765	NM_007324	0	1	0	0	0	0	0	1	0	2
chr1	52602765	52612765	NM_007324	0	1	0	0	0	0	0	1	0	2
chr1	53094015	53104015	NR_135157	0	0	1	0	1	0	0	1	1	4
chr1	53094015	53104015	NR_135157	0	0	1	0	1	0	0	1	1	4
chr1	53094015	53104015	NR_135157	0	0	1	0	1	0	0	1	1	4
chr1	53187130	53197130	NM_024646	1	1	0	0	0	0	0	0	0	2
chr1	53303182	53313182	NM_001307931	0	0	0	0	0	1	0	0	1	2
chr1	53303182	53313182	NM_001307931	0	0	0	0	0	1	0	0	1	2
chr1	53522723	53532723	NM_153703	0	0	0	0	0	0	0	1	1	2
chr1	53522723	53532723	NM_153703	0	0	0	0	0	0	0	1	1	2
chr1	53522723	53532723	NM_153703	0	0	0	0	0	0	0	1	1	2
chr1	53522884	53532884	NM_001199081	0	0	0	0	0	0	0	1	1	2
chr1	53603304	53613304	NR_109858	0	0	0	1	1	0	0	1	1	4
chr1	53603304	53613304	NR_109858	0	0	0	1	1	0	0	1	1	4
chr1	53603304	53613304	NR_109858	0	0	0	1	1	0	0	1	1	4
chr1	53603304	53613304	NR_109858	0	0	0	1	1	0	0	1	1	4
chr1	53603304	53613304	NR_109858	0	0	0	1	1	0	0	1	1	4
chr1	53900693	53910693	NR_002314	0	1	0	0	0	0	0	1	1	3
chr1	53920071	53930071	NM_033067	0	0	0	0	1	0	0	1	1	3
chr1	54194877	54204877	NM_147193	1	1	1	1	1	1	0	1	0	7
chr1	54478859	54488859	NM_001276395	0	0	0	0	0	0	0	1	1	2
chr1	54478859	54488859	NM_001276395	0	0	0	0	0	0	0	1	1	2
chr1	54478859	54488859	NM_001276395	0	0	0	0	0	0	0	1	1	2
chr1	54478859	54488859	NM_001276395	0	0	0	0	0	0	0	1	1	2
chr1	54478859	54488859	NM_001276395	0	0	0	0	0	0	0	1	1	2
chr1	54613679	54623679	NM_201546	0	0	0	1	0	0	0	1	1	3
chr1	55008806	55018806	NM_147161	1	0	0	0	0	0	0	1	0	2
chr1	55008806	55018806	NM_147161	1	0	0	0	0	0	0	1	0	2
chr1	55084200	55094200	NM_176782	0	0	0	1	0	0	0	0	1	2
chr1	55266735	55276735	NM_152607	0	0	0	0	0	0	0	1	1	2
chr1	55266735	55276735	NM_152607	0	0	0	0	0	0	0	1	1	2
chr1	55347921	55357921	NM_014762	0	0	1	0	0	0	0	1	0	2
chr1	55441336	55451336	NM_182532	1	1	1	1	1	1	1	1	1	9
chr1	55459616	55469616	NM_057176	0	0	0	0	0	0	0	1	1	2
chr1	55500148	55510148	NM_174936	0	1	0	0	1	1	0	1	1	5
chr1	55500894	55510894	NR_110451	0	1	0	0	1	1	0	1	1	5
chr1	55676039	55686039	NM_015306	0	1	0	0	0	1	0	0	0	2
chr1	55676080	55686080	NR_038320	0	1	0	0	0	1	0	0	0	2
chr1	57040257	57050257	NM_003713	1	1	1	1	1	1	1	1	1	9
chr1	57280369	57290369	NM_001004303	0	1	1	1	0	1	1	1	1	7
chr1	57315442	57325442	NM_000562	0	1	1	1	1	1	1	1	1	8
chr1	57426813	57436813	NM_001278544	0	0	0	1	1	0	0	1	1	4
chr1	57426813	57436813	NM_001278544	0	0	0	1	1	0	0	1	1	4
chr1	57426813	57436813	NM_001278544	0	0	0	1	1	0	0	1	1	4
chr1	58321214	58331214	NR_104365	0	1	1	1	0	0	0	1	1	5
chr1	58321214	58331214	NR_104365	0	1	1	1	0	0	0	1	1	5
chr1	58321214	58331214	NR_104365	0	1	1	1	0	0	0	1	1	5
chr1	58321214	58331214	NR_104365	0	1	1	1	0	0	0	1	1	5
chr1	58711211	58721211	NM_021080	0	0	0	0	0	0	0	1	1	2
chr1	59007471	59017471	NM_145243	0	0	0	0	0	0	0	1	1	2
chr1	59038166	59048166	NM_002353	1	1	1	1	1	0	1	1	1	8
chr1	59481147	59491147	NR_110626	0	1	0	0	0	1	1	1	1	5
chr1	59607479	59617479	NR_027120	0	0	1	0	0	0	0	1	1	3
chr1	59770749	59780749	NM_001244714	1	0	0	1	0	0	0	0	0	2
chr1	59976300	59986300	NM_001278224	0	1	0	0	0	0	0	1	1	3
chr1	60193968	60203968	NR_039861	0	0	0	0	0	0	0	1	1	2
chr1	60233466	60243466	NR_110627	1	1	0	0	0	0	0	1	1	4
chr1	60534442	60544442	NM_152377	0	0	1	0	0	1	1	1	1	5
chr1	61286256	61296256	NR_110628	0	1	1	0	0	0	0	1	1	4
chr1	61431448	61441448	NR_110618	1	1	0	0	0	1	1	1	1	6
chr1	61431448	61441448	NR_110618	1	1	0	0	0	1	1	1	1	6
chr1	61537945	61547945	NM_001145511	1	0	0	0	0	0	0	1	0	2
chr1	61542533	61552533	NM_001145512	1	1	1	1	1	1	1	0	1	8
chr1	61542979	61552979	NM_005595	1	1	1	1	1	1	1	0	1	8
chr1	61542979	61552979	NM_005595	1	1	1	1	1	1	1	0	1	8
chr1	61714190	61724190	NR_104180	1	1	1	0	0	1	0	1	1	6
chr1	62539457	62549457	NR_036058	0	0	0	0	1	0	0	0	1	2
chr1	62539528	62549528	NR_036059	0	0	0	0	1	0	0	0	1	2
chr1	63149039	63159039	NM_033407	0	0	1	0	0	0	0	0	1	2
chr1	63149039	63159039	NM_033407	0	0	1	0	0	0	0	0	1	2
chr1	63149039	63159039	NM_033407	0	0	1	0	0	0	0	0	1	2
chr1	63149039	63159039	NM_033407	0	0	1	0	0	0	0	0	1	2
chr1	63149039	63159039	NM_033407	0	0	1	0	0	0	0	0	1	2
chr1	64083886	64093886	NM_001172818	1	0	1	0	0	0	0	1	1	4
chr1	64234689	64244689	NM_005012	0	1	1	1	0	0	1	1	1	6
chr1	64234689	64244689	NM_005012	0	1	1	1	0	0	1	1	1	6
chr1	64572888	64582888	NR_110666	0	0	1	0	0	1	0	1	1	4
chr1	64574474	64584474	NR_110665	0	0	1	0	0	1	0	1	1	4
chr1	64931475	64941475	NM_020925	1	1	1	1	1	1	1	1	1	9
chr1	64966596	64976596	NM_001293274	1	1	1	1	1	0	0	1	1	7
chr1	65040529	65050529	NR_039957	0	0	0	0	1	1	0	1	1	4
chr1	65205777	65215777	NM_018211	1	0	0	0	0	0	0	0	1	2
chr1	65463159	65473159	NR_119383	1	0	0	0	0	0	0	1	0	2
chr1	65608231	65618231	NM_203464	0	1	1	1	1	1	0	1	0	6
chr1	65986371	65996371	NM_001198689	1	1	1	1	0	1	0	1	1	7
chr1	65986371	65996371	NM_001198689	1	1	1	1	0	1	0	1	1	7
chr1	65986371	65996371	NM_001198689	1	1	1	1	0	1	0	1	1	7
chr1	66253192	66263192	NM_001297440	1	0	0	1	0	0	0	0	0	2
chr1	66253192	66263192	NM_001297440	1	0	0	1	0	0	0	0	0	2
chr1	66253855	66263855	NM_002600	1	0	0	1	0	0	0	0	0	2
chr1	66453298	66463298	NM_001037340	0	0	0	0	0	1	0	0	1	2
chr1	66511401	66521401	NR_123718	0	0	0	0	0	1	1	1	0	3
chr1	66792790	66802790	NM_001037339	0	1	1	1	1	1	1	1	1	8
chr1	66815060	66825060	NM_001297442	1	0	0	0	0	0	0	1	0	2
chr1	67213139	67223139	NM_152665	0	0	0	1	1	0	1	0	0	3
chr1	67515080	67525080	NM_015139	0	0	1	0	0	0	0	0	1	2
chr1	67627168	67637168	NM_144701	0	0	0	0	1	0	0	1	0	2
chr1	68292970	68302970	NR_040077	1	1	1	1	1	1	1	1	1	9
chr1	68294155	68304155	NM_018841	1	1	1	1	1	1	1	1	1	9
chr1	68693229	68703229	NM_001193334	1	1	1	1	0	1	1	1	1	8
chr1	68693229	68703229	NM_001193334	1	1	1	1	0	1	1	1	1	8
chr1	68693284	68703284	NM_024911	1	1	1	1	0	1	1	1	1	8
chr1	71507188	71517188	NR_038420	1	1	1	1	1	1	0	1	1	8
chr1	71508491	71518491	NR_028294	1	1	1	1	1	1	0	1	1	8
chr1	71508491	71518491	NR_028294	1	1	1	1	1	1	0	1	1	8
chr1	71508491	71518491	NR_028294	1	1	1	1	1	1	0	1	1	8
chr1	71508491	71518491	NR_028294	1	1	1	1	1	1	0	1	1	8
chr1	71508491	71518491	NR_028294	1	1	1	1	1	1	0	1	1	8
chr1	71508491	71518491	NR_028294	1	1	1	1	1	1	0	1	1	8
chr1	71508491	71518491	NR_028294	1	1	1	1	1	1	0	1	1	8
chr1	71508491	71518491	NR_028294	1	1	1	1	1	1	0	1	1	8
chr1	71508491	71518491	NR_028294	1	1	1	1	1	1	0	1	1	8
chr1	71508491	71518491	NR_028294	1	1	1	1	1	1	0	1	1	8
chr1	72297695	72307695	NR_046218	1	0	0	0	0	0	0	0	1	2
chr1	75595566	75605566	NM_001256114	1	1	1	1	1	1	1	1	1	9
chr1	76535388	76545388	NM_152996	0	0	0	0	1	0	0	1	0	2
chr1	76535388	76545388	NM_152996	0	0	0	0	1	0	0	1	0	2
chr1	77328092	77338092	NM_030965	1	1	1	1	0	1	0	1	1	7
chr1	77328092	77338092	NM_030965	1	1	1	1	0	1	0	1	1	7
chr1	77328092	77338092	NM_030965	1	1	1	1	0	1	0	1	1	7
chr1	77742661	77752661	NM_174858	0	1	1	0	1	0	0	0	0	3
chr1	77743286	77753286	NM_012093	0	1	1	0	1	0	0	0	0	3
chr1	78349199	78359199	NM_144573	1	1	1	1	1	1	1	1	1	9
chr1	78349199	78359199	NM_144573	1	1	1	1	1	1	1	1	1	9
chr1	78350224	78360224	NR_103535	1	1	1	1	1	1	1	1	1	9
chr1	78505645	78515645	NM_001304725	1	1	1	1	1	1	1	1	1	9
chr1	78506588	78516588	NM_017655	1	1	1	1	1	1	1	1	1	9
chr1	78690282	78700282	NR_027310	0	1	1	0	0	1	0	1	0	4
chr1	78951727	78961727	NM_001039585	1	1	1	1	0	1	1	1	1	8
chr1	78951727	78961727	NM_001039585	1	1	1	1	0	1	1	1	1	8
chr1	79081066	79091066	NM_006820	0	0	0	0	0	0	0	1	1	2
chr1	79110473	79120473	NR_135641	1	0	1	1	1	0	0	0	1	5
chr1	79110473	79120473	NR_135641	1	0	1	1	1	0	0	0	1	5
chr1	79110476	79120476	NM_006417	1	0	1	1	1	0	0	0	1	5
chr1	79467495	79477495	NM_022159	0	1	1	1	1	0	0	1	0	5
chr1	80996439	81006439	NR_125941	1	0	0	1	0	1	1	0	0	4
chr1	80996439	81006439	NR_125941	1	0	0	1	0	1	1	0	0	4
chr1	82261081	82271081	NM_012302	1	1	0	1	1	0	0	0	0	4
chr1	82261081	82271081	NM_012302	1	1	0	1	1	0	0	0	0	4
chr1	82261081	82271081	NM_012302	1	1	0	1	1	0	0	0	0	4
chr1	83445605	83455605	NR_110632	1	1	0	0	0	1	0	0	1	4
chr1	83446891	83456891	NR_110633	1	0	0	0	0	1	0	0	1	3
chr1	84321229	84331229	NR_119374	1	1	0	1	0	1	0	0	1	5
chr1	84321679	84331679	NR_119375	1	1	0	1	0	1	0	0	1	5
chr1	84604930	84614930	NM_182948	1	1	1	1	1	1	1	0	1	8
chr1	84604930	84614930	NM_182948	1	1	1	1	1	1	1	0	1	8
chr1	84762288	84772288	NM_001134663	1	0	0	0	0	1	0	0	0	2
chr1	84763333	84773333	NM_001134664	1	0	0	0	0	1	0	0	0	2
chr1	84845484	84855484	NR_003927	0	1	0	0	0	1	0	0	1	3
chr1	85353896	85363896	NM_012152	1	1	0	0	1	1	1	1	1	7
chr1	85457805	85467805	NM_153259	0	0	1	1	0	1	0	1	1	5
chr1	85509223	85519223	NM_018298	1	1	0	1	1	1	1	1	1	8
chr1	85509223	85519223	NM_018298	1	1	0	1	1	1	1	1	1	8
chr1	85522980	85532980	NM_145172	0	0	0	0	0	0	0	1	1	2
chr1	85522980	85532980	NM_145172	0	0	0	0	0	0	0	1	1	2
chr1	85594476	85604476	NR_039619	1	0	0	0	0	0	0	1	1	3
chr1	85661728	85671728	NM_032184	0	0	1	0	1	0	0	0	0	2
chr1	85925889	85935889	NM_012137	1	0	1	0	0	0	1	1	1	5
chr1	86039046	86049046	NM_001134445	1	0	1	1	0	0	0	0	1	4
chr1	86041443	86051443	NM_001554	1	0	1	0	0	0	0	0	0	2
chr1	86617121	86627121	NM_152890	0	1	1	0	0	1	0	1	1	5
chr1	86884768	86894768	NM_006536	0	0	1	1	1	1	1	1	1	7
chr1	86929525	86939525	NM_001285	1	1	0	1	0	1	1	1	1	7
chr1	87094958	87104958	NR_024604	0	0	0	0	0	1	0	1	1	3
chr1	87590447	87600447	NR_026989	0	0	0	0	0	0	0	1	1	2
chr1	87590447	87600447	NR_026989	0	0	0	0	0	0	0	1	1	2
chr1	87592608	87602608	NR_026987	0	0	1	0	0	0	0	1	1	3
chr1	87592608	87602608	NR_026987	0	0	1	0	0	0	0	1	1	3
chr1	87592608	87602608	NR_026987	0	0	1	0	0	0	0	1	1	3
chr1	87673351	87683351	NM_001290053	0	0	0	0	0	0	0	1	1	2
chr1	87789150	87799150	NM_006769	1	1	1	1	0	1	0	1	1	7
chr1	89483549	89493549	NR_135007	0	0	0	0	0	0	0	1	1	2
chr1	89483549	89493549	NR_135007	0	0	0	0	0	0	0	1	1	2
chr1	89483549	89493549	NR_135007	0	0	0	0	0	0	0	1	1	2
chr1	89483549	89493549	NR_135007	0	0	0	0	0	0	0	1	1	2
chr1	89483549	89493549	NR_135007	0	0	0	0	0	0	0	1	1	2
chr1	89526043	89536043	NM_002053	0	0	0	1	0	0	0	1	1	3
chr1	89586842	89596842	NM_004120	0	0	1	1	0	0	0	0	1	3
chr1	89659633	89669633	NM_052941	0	1	1	1	0	0	1	1	1	6
chr1	89733544	89743544	NM_052942	0	0	0	0	0	0	0	1	1	2
chr1	89733544	89743544	NM_052942	0	0	0	0	0	0	0	1	1	2
chr1	89751045	89761045	NR_077244	1	1	0	1	0	0	0	1	1	5
chr1	89824435	89834435	NM_198460	0	0	0	0	0	1	0	1	1	3
chr1	89824435	89834435	NM_198460	0	0	0	0	0	1	0	1	1	3
chr1	89868237	89878237	NR_003133	0	0	1	1	0	1	1	1	0	5
chr1	91292625	91302625	NR_135039	0	1	1	1	1	1	0	1	1	7
chr1	92944356	92954356	NM_001127215	1	1	0	0	1	0	0	0	0	3
chr1	92946628	92956628	NM_001127216	1	1	0	0	1	0	0	0	0	3
chr1	92947433	92957433	NM_005263	1	1	0	0	1	0	0	0	1	4
chr1	93337707	93347707	NM_001252271	0	0	0	0	1	0	0	0	1	2
chr1	93908687	93918687	NM_017737	1	1	1	1	1	1	0	0	0	6
chr1	93908687	93918687	NM_017737	1	1	1	1	1	1	0	0	0	6
chr1	93908687	93918687	NM_017737	1	1	1	1	1	1	0	0	0	6
chr1	94045719	94055719	NM_001308251	0	0	1	0	0	0	0	1	1	3
chr1	94052524	94062524	NR_034091	0	0	0	0	0	0	0	1	1	2
chr1	94074702	94084702	NM_001261410	0	0	0	0	0	0	0	1	1	2
chr1	94141926	94151926	NM_001261409	1	1	1	1	0	1	1	1	1	8
chr1	94142394	94152394	NM_003567	1	1	1	1	0	1	1	1	1	8
chr1	94307387	94317387	NR_030621	0	0	0	0	0	0	0	1	1	2
chr1	94307706	94317706	NM_001261408	0	0	0	0	0	0	0	1	1	2
chr1	94581705	94591705	NM_000350	0	1	0	0	1	0	0	1	1	4
chr1	94698307	94708307	NM_004815	1	1	1	0	0	0	0	0	0	3
chr1	95002413	95012413	NM_001993	1	1	1	0	1	1	1	1	1	8
chr1	95002413	95012413	NM_001993	1	1	1	0	1	1	1	1	1	8
chr1	95206456	95216456	NR_039620	0	0	0	0	0	0	0	1	1	2
chr1	95280837	95290837	NR_104131	1	0	0	0	0	0	0	1	1	3
chr1	95280897	95290897	NM_001258343	1	0	0	0	0	0	0	1	1	3
chr1	95280897	95290897	NM_001258343	1	0	0	0	0	0	0	1	1	3
chr1	95280897	95290897	NM_001258343	1	0	0	0	0	0	0	1	1	3
chr1	95280897	95290897	NM_001258343	1	0	0	0	0	0	0	1	1	3
chr1	95280897	95290897	NM_001258343	1	0	0	0	0	0	0	1	1	3
chr1	95281099	95291099	NM_152369	1	0	0	0	0	0	0	1	1	3
chr1	95281099	95291099	NM_152369	1	0	0	0	0	0	0	1	1	3
chr1	95553072	95563072	NM_001199679	0	0	0	0	1	0	0	0	1	2
chr1	95694538	95704538	NR_125949	1	0	0	1	0	0	0	0	1	3
chr1	95694538	95704538	NR_125949	1	0	0	1	0	0	0	0	1	3
chr1	95694710	95704710	NR_103484	1	0	0	1	0	0	0	0	1	3
chr1	95694710	95704710	NR_103484	1	0	0	1	0	0	0	0	1	3
chr1	95694710	95704710	NR_103484	1	0	0	1	0	0	0	0	1	3
chr1	95694710	95704710	NR_103484	1	0	0	1	0	0	0	0	1	3
chr1	95694710	95704710	NR_103484	1	0	0	1	0	0	0	0	1	3
chr1	95694710	95704710	NR_103484	1	0	0	1	0	0	0	0	1	3
chr1	95694710	95704710	NR_103484	1	0	0	1	0	0	0	0	1	3
chr1	95778819	95788819	NR_135588	1	1	1	1	1	1	1	1	1	9
chr1	96452623	96462623	NR_125991	0	1	0	1	0	1	0	1	0	4
chr1	98257476	98267476	NR_046591	1	0	0	0	0	0	0	1	1	3
chr1	98505907	98515907	NR_039604	1	0	0	0	0	0	0	0	1	2
chr1	98510249	98520249	NR_046105	1	1	1	1	0	1	0	0	0	5
chr1	98671266	98681266	NR_046088	1	1	1	1	1	1	1	1	1	9
chr1	99464831	99474831	NR_033940	0	0	1	1	0	0	0	1	1	4
chr1	99465449	99475449	NM_001037317	0	0	1	1	0	0	0	1	1	4
chr1	99465449	99475449	NM_001037317	0	0	1	1	0	0	0	1	1	4
chr1	100106430	100116430	NM_017734	0	1	1	1	1	1	1	1	1	8
chr1	100149610	100159610	NR_037516	0	0	0	0	0	0	0	1	1	2
chr1	100813022	100823022	NM_033313	0	1	1	0	1	0	0	1	0	4
chr1	100813022	100823022	NM_033313	0	1	1	0	1	0	0	1	0	4
chr1	100813022	100823022	NM_033313	0	1	1	0	1	0	0	1	0	4
chr1	100813022	100823022	NM_033313	0	1	1	0	1	0	0	1	0	4
chr1	100813022	100823022	NM_033313	0	1	1	0	1	0	0	1	0	4
chr1	100998727	101008727	NM_022049	1	1	1	1	1	1	0	1	1	8
chr1	101180195	101190195	NM_080682	1	1	1	1	1	1	1	1	1	9
chr1	101180195	101190195	NM_080682	1	1	1	1	1	1	1	1	1	9
chr1	101180195	101190195	NM_080682	1	1	1	1	1	1	1	1	1	9
chr1	101697084	101707084	NR_104626	1	0	1	1	1	1	1	1	0	7
chr1	101697304	101707304	NM_001400	1	0	1	1	1	1	1	1	0	7
chr1	101697304	101707304	NM_001400	1	0	1	1	1	1	1	1	0	7
chr1	102307636	102317636	NR_110212	1	0	0	0	1	0	0	1	0	3
chr1	102307636	102317636	NR_110212	1	0	0	0	1	0	0	1	0	3
chr1	102457790	102467790	NR_110211	1	0	0	0	0	1	0	0	0	2
chr1	102457790	102467790	NR_110211	1	0	0	0	0	1	0	0	0	2
chr1	102457790	102467790	NR_110211	1	0	0	0	0	1	0	0	0	2
chr1	102457790	102467790	NR_110211	1	0	0	0	0	1	0	0	0	2
chr1	103569052	103579052	NR_134980	1	1	1	1	0	1	0	1	1	7
chr1	103569052	103579052	NR_134980	1	1	1	1	0	1	0	1	1	7
chr1	103569052	103579052	NR_134980	1	1	1	1	0	1	0	1	1	7
chr1	103569052	103579052	NR_134980	1	1	1	1	0	1	0	1	1	7
chr1	103569052	103579052	NR_134980	1	1	1	1	0	1	0	1	1	7
chr1	107677539	107687539	NM_014917	1	1	1	1	0	0	1	1	0	6
chr1	107677539	107687539	NM_014917	1	1	1	1	0	0	1	1	0	6
chr1	107685690	107695690	NM_001113228	1	1	1	1	1	1	1	1	1	9
chr1	107685690	107695690	NM_001113228	1	1	1	1	1	1	1	1	1	9
chr1	108226126	108236126	NM_001079874	0	0	0	0	0	1	0	1	1	3
chr1	108434844	108444844	NR_107006	0	1	0	1	1	1	1	1	1	7
chr1	108502064	108512064	NR_046653	0	1	1	1	1	1	1	1	1	8
chr1	108502545	108512545	NM_006113	0	1	1	1	1	1	1	1	1	8
chr1	108781703	108791703	NM_001143989	0	0	0	1	0	1	0	0	0	2
chr1	109250555	109260555	NM_001144937	1	0	0	0	0	0	0	1	0	2
chr1	109414602	109424602	NM_013296	1	1	0	0	0	1	0	1	0	4
chr1	109414602	109424602	NM_013296	1	1	0	0	0	1	0	1	0	4
chr1	109414602	109424602	NM_013296	1	1	0	0	0	1	0	1	0	4
chr1	110004099	110014099	NM_001040709	0	0	1	0	1	0	0	1	1	4
chr1	110205643	110215643	NM_001142368	0	0	0	0	0	1	1	1	1	4
chr1	110205643	110215643	NM_001142368	0	0	0	0	0	1	1	1	1	4
chr1	110249863	110259863	NM_000851	0	0	0	0	0	0	0	1	1	2
chr1	110301644	110311644	NM_139053	0	0	1	0	0	0	0	1	0	2
chr1	110301644	110311644	NM_139053	0	0	1	0	0	0	0	1	0	2
chr1	110301644	110311644	NM_139053	0	0	1	0	0	0	0	1	0	2
chr1	110301644	110311644	NM_139053	0	0	1	0	0	0	0	1	0	2
chr1	110448232	110458232	NM_172212	0	1	1	1	1	1	0	1	1	7
chr1	110448232	110458232	NM_172212	0	1	1	1	1	1	0	1	1	7
chr1	110448232	110458232	NM_172212	0	1	1	1	1	1	0	1	1	7
chr1	110448232	110458232	NM_172212	0	1	1	1	1	1	0	1	1	7
chr1	110522386	110532386	NM_006621	0	0	0	0	0	0	1	1	1	3
chr1	110522386	110532386	NM_006621	0	0	0	0	0	0	1	1	1	3
chr1	110608322	110618322	NM_006492	1	1	1	1	1	1	1	1	1	9
chr1	110620309	110630309	NR_126382	1	1	1	1	1	1	1	1	1	9
chr1	110650061	110660061	NM_203412	0	0	0	0	0	0	0	1	1	2
chr1	110988787	110998787	NM_032414	0	0	0	0	1	0	0	1	1	3
chr1	111018387	111028387	NR_003599	0	0	0	0	0	0	0	1	1	2
chr1	111027880	111037880	NR_108042	0	0	0	0	0	0	0	1	1	2
chr1	111056797	111066797	NM_005549	0	1	0	0	1	0	0	1	1	4
chr1	111143975	111153975	NM_004974	0	0	0	0	0	0	1	1	1	3
chr1	111209397	111219397	NR_109846	0	0	1	1	0	0	1	1	1	5
chr1	111211076	111221076	NR_109845	0	0	1	1	0	0	1	1	1	5
chr1	111212655	111222655	NM_002232	0	0	1	1	0	0	0	1	0	3
chr1	111742160	111752160	NM_001271833	0	0	0	1	0	0	0	1	1	3
chr1	111765280	111775280	NM_004000	0	0	0	0	0	1	0	1	1	3
chr1	111765280	111775280	NM_004000	0	0	0	0	0	1	0	1	1	3
chr1	111767332	111777332	NM_001025199	0	0	0	0	0	1	0	1	1	3
chr1	111818145	111828145	NR_003928	0	0	0	1	0	1	0	1	0	3
chr1	112041743	112051743	NM_020683	0	0	0	0	0	0	0	1	1	2
chr1	112041743	112051743	NM_020683	0	0	0	0	0	0	0	1	1	2
chr1	112041743	112051743	NM_020683	0	0	0	0	0	0	0	1	1	2
chr1	112041743	112051743	NM_020683	0	0	0	0	0	0	0	1	1	2
chr1	112101625	112111625	NM_001302680	0	1	0	1	1	1	1	1	1	7
chr1	112101625	112111625	NM_001302680	0	1	0	1	1	1	1	1	1	7
chr1	112145940	112155940	NR_034126	0	0	0	0	1	0	0	1	1	3
chr1	113046369	113056369	NM_024494	0	0	0	0	0	0	0	1	1	2
chr1	113244678	113254678	NM_001042679	0	0	0	0	0	0	0	1	1	2
chr1	113245025	113255025	NM_175744	0	0	0	0	0	0	0	1	1	2
chr1	113245025	113255025	NM_175744	0	0	0	0	0	0	0	1	1	2
chr1	113252950	113262950	NM_005167	0	0	0	0	0	1	0	1	1	3
chr1	113258188	113268188	NM_182759	0	0	0	0	0	1	0	1	1	3
chr1	113258188	113268188	NM_182759	0	0	0	0	0	1	0	1	1	3
chr1	113743875	113753875	NR_038846	0	0	0	0	0	0	0	1	1	2
chr1	113928474	113938474	NM_152900	1	0	1	0	0	0	0	0	0	2
chr1	113928474	113938474	NM_152900	1	0	1	0	0	0	0	0	0	2
chr1	114409381	114419381	NM_015967	1	1	0	1	0	1	0	1	0	5
chr1	114409381	114419381	NM_015967	1	1	0	1	0	1	0	1	0	5
chr1	114409381	114419381	NM_015967	1	1	0	1	0	1	0	1	0	5
chr1	114409381	114419381	NM_015967	1	1	0	1	0	1	0	1	0	5
chr1	114517012	114527012	NM_020190	0	0	0	0	0	0	0	1	1	2
chr1	114517012	114527012	NM_020190	0	0	0	0	0	0	0	1	1	2
chr1	114517012	114527012	NM_020190	0	0	0	0	0	0	0	1	1	2
chr1	114690062	114700062	NM_205848	1	0	0	0	0	1	1	1	1	5
chr1	114691472	114701472	NM_001270805	1	0	0	0	0	1	1	1	1	5
chr1	115207732	115217732	NM_198459	0	1	1	1	1	1	0	1	1	7
chr1	115207732	115217732	NM_198459	0	1	1	1	1	1	0	1	1	7
chr1	115567444	115577444	NM_000549	0	1	0	1	0	0	0	1	1	4
chr1	115571566	115581566	NM_001277991	0	1	0	1	0	0	0	1	1	4
chr1	115875857	115885857	NM_002506	0	1	0	0	0	0	0	1	1	3
chr1	116179573	116189573	NM_138959	0	0	0	0	0	0	1	1	1	3
chr1	116179573	116189573	NM_138959	0	0	0	0	0	0	1	1	1	3
chr1	116180249	116190249	NM_001172412	0	0	0	0	0	0	1	1	1	3
chr1	116306426	116316426	NM_001232	0	1	1	1	0	0	1	1	1	6
chr1	116378333	116388333	NM_001111061	1	1	1	1	0	0	0	1	0	5
chr1	116378747	116388747	NM_005599	1	1	1	1	0	0	0	1	0	5
chr1	116456996	116466996	NR_125969	1	1	1	1	1	1	0	1	0	7
chr1	116910794	116920794	NM_000701	0	0	0	0	0	1	0	0	1	2
chr1	116911488	116921488	NM_001160233	0	0	0	0	0	1	0	0	1	2
chr1	117204578	117214578	NM_001542	0	0	0	0	0	1	0	1	0	2
chr1	117205377	117215377	NM_001007237	0	0	0	0	0	1	0	1	0	2
chr1	117209370	117219370	NR_031564	0	0	0	0	0	1	0	1	0	2
chr1	117231733	117241733	NM_001013643	0	0	0	1	0	0	0	1	0	2
chr1	117292085	117302085	NM_001767	1	1	1	1	0	1	1	1	1	8
chr1	117447544	117457544	NM_020440	1	1	0	1	0	0	0	1	1	5
chr1	117539371	117549371	NM_004258	1	0	1	1	0	1	0	1	1	6
chr1	117539371	117549371	NM_004258	1	0	1	1	0	1	0	1	1	6
chr1	117539371	117549371	NM_004258	1	0	1	1	0	1	0	1	1	6
chr1	117539371	117549371	NM_004258	1	0	1	1	0	1	0	1	1	6
chr1	117597112	117607112	NR_110786	0	0	0	1	0	0	0	1	0	2
chr1	117597948	117607948	NM_003594	0	0	0	1	0	0	0	1	1	3
chr1	117632264	117642264	NR_030640	0	0	1	0	1	0	0	0	0	2
chr1	117741458	117751458	NM_001253849	0	0	0	0	0	0	0	1	1	2
chr1	117748582	117758582	NR_045604	0	0	0	0	0	0	0	1	1	2
chr1	117748582	117758582	NR_045604	0	0	0	0	0	0	0	1	1	2
chr1	117748582	117758582	NR_045604	0	0	0	0	0	0	0	1	1	2
chr1	117748582	117758582	NR_045604	0	0	0	0	0	0	0	1	1	2
chr1	117833087	117843087	NR_126408	0	1	0	0	0	0	0	1	1	3
chr1	117905084	117915084	NM_006699	1	0	0	1	1	1	1	1	0	6
chr1	118143392	118153392	NR_121626	0	0	0	0	0	0	0	1	1	2
chr1	118143603	118153603	NM_017709	0	0	0	0	0	0	0	1	1	2
chr1	118722848	118732848	NM_206996	0	0	0	1	0	1	0	0	0	2
chr1	119527179	119537179	NM_152380	1	0	1	1	0	0	1	0	0	4
chr1	119585027	119595027	NR_126447	0	0	1	1	0	1	1	0	0	4
chr1	119906398	119916398	NM_016527	0	0	0	0	0	0	0	1	1	2
chr1	119906398	119916398	NM_016527	0	0	0	0	0	0	0	1	1	2
chr1	119906568	119916568	NR_046780	0	0	0	0	0	0	0	1	1	2
chr1	119952553	119962553	NM_001166120	0	0	0	0	0	0	1	1	1	3
chr1	119952742	119962742	NM_000198	0	0	0	0	0	0	1	1	1	3
chr1	120101502	120111502	NR_033781	0	0	0	0	0	0	0	1	1	2
chr1	120249418	120259418	NM_006623	1	0	1	1	1	0	0	1	1	6
chr1	120306555	120316555	NM_005518	0	1	0	0	1	0	0	1	0	3
chr1	120306555	120316555	NM_005518	0	1	0	0	1	0	0	1	0	3
chr1	120382503	120392503	NM_001047980	0	0	0	1	1	1	0	1	1	5
chr1	120434147	120444147	NM_021794	0	0	0	0	0	0	1	1	1	3
chr1	120607317	120617317	NM_024408	1	0	0	1	0	1	0	0	0	3
chr1	120607317	120617317	NM_024408	1	0	0	1	0	1	0	0	0	3
chr1	121134765	121144765	NR_104189	0	1	1	0	1	0	0	0	1	4
chr1	144992111	145002111	NM_001195260	1	1	1	0	0	0	0	0	0	3
chr1	145034995	145044995	NM_001198832	1	0	0	0	1	0	0	0	0	2
chr1	145071186	145081186	NM_022359	1	1	1	1	1	1	1	1	1	9
chr1	145091406	145101406	NM_004892	0	1	1	1	1	1	1	1	1	8
chr1	145204112	145214112	NM_203458	1	1	1	1	0	1	1	1	1	8
chr1	145284769	145294769	NR_104217	0	1	1	1	1	1	1	1	1	8
chr1	145288370	145298370	NM_001302371	0	1	1	1	1	1	1	1	1	8
chr1	145288370	145298370	NM_001302371	0	1	1	1	1	1	1	1	1	8
chr1	145710639	145720639	NR_103845	0	0	0	0	1	0	1	1	1	4
chr1	145710639	145720639	NR_103845	0	0	0	0	1	0	1	1	1	4
chr1	145940477	145950477	NR_111936	0	0	0	1	0	0	0	0	1	2
chr1	146580928	146590928	NR_103466	0	0	0	0	0	0	0	1	1	2
chr1	146692230	146702230	NM_001461	1	1	0	0	1	1	0	1	1	6
chr1	146692230	146702230	NM_001461	1	1	0	0	1	1	0	1	1	6
chr1	146692230	146702230	NM_001461	1	1	0	0	1	1	0	1	1	6
chr1	146709290	146719290	NR_046070	0	1	0	0	0	0	0	1	0	2
chr1	146709290	146719290	NR_046070	0	1	0	0	0	0	0	1	0	2
chr1	146709290	146719290	NR_046070	0	1	0	0	0	0	0	1	0	2
chr1	146709290	146719290	NR_046070	0	1	0	0	0	0	0	1	0	2
chr1	146709290	146719290	NR_046070	0	1	0	0	0	0	0	1	0	2
chr1	146709290	146719290	NR_046070	0	1	0	0	0	0	0	1	0	2
chr1	147227714	147237714	NM_181703	0	0	0	0	1	0	0	1	1	3
chr1	147240466	147250466	NM_005266	0	0	0	0	0	0	0	1	1	2
chr1	147369945	147379945	NM_005267	0	0	0	0	0	0	0	1	1	2
chr1	147801678	147811678	NR_049810	0	0	0	0	0	0	0	1	1	2
chr1	148871039	148881039	NR_136328	0	1	0	0	0	1	0	1	1	4
chr1	148896844	148906844	NR_111001	1	1	1	1	1	1	1	1	1	9
chr1	148896844	148906844	NR_111001	1	1	1	1	1	1	1	1	1	9
chr1	149364293	149374293	NR_027484	0	0	0	0	0	0	0	1	1	2
chr1	149548002	149558002	NM_001143883	0	1	0	0	1	0	0	0	0	2
chr1	149548002	149558002	NM_001143883	0	1	0	0	1	0	0	0	0	2
chr1	149714362	149724362	NR_135813	1	1	0	0	0	0	0	0	0	2
chr1	149749249	149759249	NM_000566	0	1	0	1	1	0	0	1	1	5
chr1	150236609	150246609	NR_045035	0	0	0	0	0	0	0	1	1	2
chr1	150236609	150246609	NR_045035	0	0	0	0	0	0	0	1	1	2
chr1	150236609	150246609	NR_045035	0	0	0	0	0	0	0	1	1	2
chr1	150236609	150246609	NR_045035	0	0	0	0	0	0	0	1	1	2
chr1	150236609	150246609	NR_045035	0	0	0	0	0	0	0	1	1	2
chr1	150236609	150246609	NR_045035	0	0	0	0	0	0	0	1	1	2
chr1	150236609	150246609	NR_045035	0	0	0	0	0	0	0	1	1	2
chr1	150239686	150249686	NM_001301040	0	0	0	0	0	0	0	1	1	2
chr1	150239686	150249686	NM_001301040	0	0	0	0	0	0	0	1	1	2
chr1	150240182	150250182	NM_024579	0	0	0	0	0	0	0	1	1	2
chr1	150240201	150250201	NM_001301042	0	0	0	0	0	0	0	1	1	2
chr1	150240201	150250201	NM_001301042	0	0	0	0	0	0	0	1	1	2
chr1	150733433	150743433	NM_004079	1	0	0	0	1	0	0	1	0	3
chr1	150733433	150743433	NM_004079	1	0	0	0	1	0	0	1	0	3
chr1	151340210	151350210	NM_003944	0	0	0	0	0	0	0	1	1	2
chr1	151340210	151350210	NM_003944	0	0	0	0	0	0	0	1	1	2
chr1	151340210	151350210	NM_003944	0	0	0	0	0	0	0	1	1	2
chr1	151772918	151782918	NM_001004432	0	0	0	0	0	0	0	1	1	2
chr1	151961714	151971714	NM_002966	0	0	0	0	1	0	0	1	1	3
chr1	152004511	152014511	NM_005620	0	1	1	0	0	1	1	1	1	6
chr1	152292679	152302679	NM_002016	0	0	0	0	0	1	1	0	1	3
chr1	152381750	152391750	NM_016190	0	0	0	0	0	1	0	0	1	2
chr1	152478319	152488319	NM_178438	0	0	0	0	0	0	0	1	1	2
chr1	152481977	152491977	NM_019060	0	0	0	0	0	0	0	1	1	2
chr1	152534229	152544229	NM_178435	0	1	0	0	0	1	0	0	0	2
chr1	152630886	152640886	NM_178430	0	0	0	0	0	0	0	1	1	2
chr1	152642790	152652790	NM_178429	0	0	0	0	0	0	0	1	1	2
chr1	152665839	152675839	NM_178428	0	0	0	1	0	0	0	1	1	3
chr1	152676522	152686522	NM_178356	0	1	0	0	0	1	0	0	0	2
chr1	152686997	152696997	NM_001024679	0	0	0	0	0	0	0	1	1	2
chr1	152743847	152753847	NM_178354	0	0	0	0	1	1	0	1	0	3
chr1	152774107	152784107	NM_178351	0	0	0	0	0	0	1	1	1	3
chr1	152774107	152784107	NM_178351	0	0	0	0	0	0	1	1	1	3
chr1	152810329	152820329	NM_001128600	0	0	0	0	0	0	0	1	1	2
chr1	152938128	152948128	NM_173080	0	0	0	0	1	0	0	1	1	3
chr1	152969222	152979222	NM_005416	0	0	0	0	0	0	0	1	1	2
chr1	152969222	152979222	NM_005416	0	0	0	0	0	0	0	1	1	2
chr1	153039084	153049084	NM_001017418	0	0	0	0	0	0	1	0	1	2
chr1	153118427	153128427	NM_001014291	0	0	0	0	0	1	0	0	1	2
chr1	153170905	153180905	NM_001010857	0	0	0	0	0	0	0	1	1	2
chr1	153185059	153195059	NM_001195571	0	0	0	0	0	0	0	1	1	2
chr1	153316317	153326317	NM_020393	0	0	0	0	0	0	0	1	1	2
chr1	153325329	153335329	NM_002965	0	1	1	0	0	0	0	1	1	4
chr1	153358452	153368452	NM_001319201	0	0	0	0	0	0	0	1	1	2
chr1	153358664	153368664	NM_002964	0	0	0	0	0	0	0	1	1	2
chr1	153358664	153368664	NM_002964	0	0	0	0	0	0	0	1	1	2
chr1	153358664	153368664	NM_002964	0	0	0	0	0	0	0	1	1	2
chr1	153383999	153393999	NM_176823	0	0	0	0	0	0	0	1	1	2
chr1	153390059	153400059	NM_001319198	0	1	1	0	0	0	0	1	1	4
chr1	153407503	153417503	NM_001045479	0	0	0	0	0	0	0	1	1	2
chr1	153509241	153519241	NM_002962	0	0	0	0	1	0	0	1	1	3
chr1	153513217	153523217	NR_125947	0	0	0	0	1	0	0	1	1	3
chr1	153513282	153523282	NM_019554	0	0	0	0	1	0	0	1	1	3
chr1	153513282	153523282	NM_019554	0	0	0	0	1	0	0	1	1	3
chr1	153516734	153526734	NM_002960	0	0	0	0	1	0	0	1	0	2
chr1	153576831	153586831	NM_001317008	0	0	1	0	0	0	0	1	1	3
chr1	153576831	153586831	NM_001317008	0	0	1	0	0	0	0	1	1	3
chr1	153580644	153590644	NR_133645	0	0	1	0	0	0	0	1	1	3
chr1	153580644	153590644	NR_133645	0	0	1	0	0	0	0	1	1	3
chr1	153583808	153593808	NM_020672	0	0	0	0	0	0	0	1	1	2
chr1	154372668	154382668	NM_181359	0	1	0	0	1	0	0	1	1	4
chr1	154372668	154382668	NM_181359	0	1	0	0	1	0	0	1	1	4
chr1	154372668	154382668	NM_181359	0	1	0	0	1	0	0	1	1	4
chr1	154469526	154479526	NR_135169	0	1	0	1	0	1	1	1	1	6
chr1	154469526	154479526	NR_135169	0	1	0	1	0	1	1	1	1	6
chr1	154469694	154479694	NM_182499	0	1	0	1	0	1	0	1	1	5
chr1	154469694	154479694	NM_182499	0	1	0	1	0	1	0	1	1	5
chr1	154827338	154837338	NM_170782	0	1	0	0	1	1	0	1	1	5
chr1	154837754	154847754	NM_002249	0	0	0	0	0	0	0	1	1	2
chr1	154837754	154847754	NM_002249	0	0	0	0	0	0	0	1	1	2
chr1	156025939	156035939	NR_133653	0	0	0	0	0	0	0	1	1	2
chr1	156025939	156035939	NR_133653	0	0	0	0	0	0	0	1	1	2
chr1	156584085	156594085	NM_021817	0	1	1	0	0	1	0	1	1	5
chr1	156586720	156596720	NR_135113	0	1	1	0	0	1	0	1	1	5
chr1	156606739	156616739	NM_198427	0	0	0	0	0	0	0	1	1	2
chr1	156606739	156616739	NM_198427	0	0	0	0	0	0	0	1	1	2
chr1	156642189	156652189	NM_006617	0	0	0	0	0	0	0	1	1	2
chr1	156780541	156790541	NM_001007792	0	0	0	1	1	0	1	1	1	5
chr1	156780939	156790939	NM_001161443	0	0	0	1	1	0	1	1	1	5
chr1	156781640	156791640	NM_003975	0	0	0	1	1	0	1	1	1	5
chr1	156781640	156791640	NM_003975	0	0	0	1	1	0	1	1	1	5
chr1	156781640	156791640	NM_003975	0	0	0	1	1	0	1	1	1	5
chr1	156781640	156791640	NM_003975	0	0	0	1	1	0	1	1	1	5
chr1	156823712	156833712	NM_014215	0	0	0	1	1	0	0	1	1	4
chr1	156825670	156835670	NM_002529	0	0	0	0	1	1	0	1	1	4
chr1	156825670	156835670	NM_002529	0	0	0	0	1	1	0	1	1	4
chr1	156858522	156868522	NM_001080471	0	1	1	0	0	0	0	1	1	4
chr1	157064600	157074600	NM_001004341	0	0	0	0	1	0	0	1	1	3
chr1	157562870	157572870	NM_031282	0	0	0	0	0	0	0	1	1	2
chr1	157665647	157675647	NM_052939	0	0	0	0	0	0	1	1	1	3
chr1	157665662	157675662	NR_135217	0	0	0	0	0	0	1	1	1	3
chr1	157665662	157675662	NR_135217	0	0	0	0	0	0	1	1	1	3
chr1	157665662	157675662	NR_135217	0	0	0	0	0	0	1	1	1	3
chr1	157665662	157675662	NR_135217	0	0	0	0	0	0	1	1	1	3
chr1	157665662	157675662	NR_135217	0	0	0	0	0	0	1	1	1	3
chr1	157741922	157751922	NR_125358	0	0	0	0	0	0	0	1	1	2
chr1	157741922	157751922	NR_125358	0	0	0	0	0	0	0	1	1	2
chr1	157741922	157751922	NR_125358	0	0	0	0	0	0	0	1	1	2
chr1	157806634	157816634	NM_005894	0	0	0	0	0	0	0	1	1	2
chr1	157958062	157968062	NM_018240	0	0	0	0	0	0	1	1	1	3
chr1	157958062	157968062	NM_018240	0	0	0	0	0	0	1	1	1	3
chr1	158144736	158154736	NM_001766	0	1	0	0	0	0	0	0	1	2
chr1	158144736	158154736	NM_001766	0	1	0	0	0	0	0	0	1	2
chr1	158254562	158264562	NM_001765	0	0	1	0	0	1	0	1	1	4
chr1	158385656	158395656	NM_001004476	0	0	0	0	0	1	1	0	0	2
chr1	158444667	158454667	NM_001004472	0	0	0	0	0	0	1	1	1	3
chr1	158571228	158581228	NM_001004478	0	0	0	0	0	0	0	1	1	2
chr1	158651506	158661506	NM_003126	1	0	0	0	1	0	0	0	0	2
chr1	158896336	158906336	NM_198930	0	0	0	1	0	0	1	0	1	3
chr1	158896336	158906336	NM_198930	0	0	0	1	0	0	1	0	1	3
chr1	158896336	158906336	NM_198930	0	0	0	1	0	0	1	0	1	3
chr1	158896336	158906336	NM_198930	0	0	0	1	0	0	1	0	1	3
chr1	158965102	158975102	NM_001320010	0	0	0	1	1	1	0	1	0	4
chr1	158974681	158984681	NM_005531	0	1	0	0	0	0	0	1	1	3
chr1	158974681	158984681	NM_005531	0	1	0	0	0	0	0	1	1	3
chr1	159041647	159051647	NM_004833	0	1	0	0	1	1	0	1	1	5
chr1	159254503	159264503	NM_002001	0	0	0	0	1	0	0	1	1	3
chr1	159279449	159289449	NM_001004467	0	1	0	0	0	0	0	0	1	2
chr1	159404511	159414511	NM_012351	0	0	0	0	0	0	0	1	1	2
chr1	159500797	159510797	NM_001004469	0	0	0	0	0	1	0	1	1	3
chr1	159765300	159775300	NM_001284217	0	1	0	1	0	0	1	1	1	5
chr1	159767172	159777172	NM_001004310	0	1	0	1	0	0	1	1	1	5
chr1	159791478	159801478	NM_020125	0	0	1	0	0	1	0	1	1	4
chr1	159864869	159874869	NR_130464	0	0	0	0	1	1	0	1	1	4
chr1	159864906	159874906	NM_012337	0	0	0	0	1	1	0	1	1	4
chr1	159888507	159898507	NM_001277224	0	0	0	0	0	0	0	1	1	2
chr1	159889341	159899341	NM_001277223	0	0	0	0	0	0	0	1	1	2
chr1	159890332	159900332	NM_003564	0	0	0	0	0	0	0	1	1	2
chr1	159910386	159920386	NM_020789	0	0	0	0	0	0	0	1	1	2
chr1	159910386	159920386	NM_020789	0	0	0	0	0	0	0	1	1	2
chr1	159919044	159929044	NM_033438	0	0	0	0	0	0	0	1	1	2
chr1	159919044	159929044	NM_033438	0	0	0	0	0	0	0	1	1	2
chr1	159919044	159929044	NM_033438	0	0	0	0	0	0	0	1	1	2
chr1	159926013	159936013	NR_038849	0	0	0	0	0	0	0	1	1	2
chr1	160035051	160045051	NM_002241	0	0	0	0	0	0	0	1	1	2
chr1	160080519	160090519	NM_000702	1	0	0	0	0	0	0	1	1	3
chr1	160331860	160341860	NM_005598	0	0	0	0	0	0	0	1	1	2
chr1	160365363	160375363	NM_020335	0	0	0	0	0	0	0	1	1	2
chr1	160676641	160686641	NM_001778	0	0	1	0	0	1	0	1	1	4
chr1	160676641	160686641	NM_001778	0	0	1	0	0	1	0	1	1	4
chr1	160703846	160713846	NM_021181	0	0	0	0	0	0	0	1	1	2
chr1	160703846	160713846	NM_021181	0	0	0	0	0	0	0	1	1	2
chr1	160703846	160713846	NM_021181	0	0	0	0	0	0	0	1	1	2
chr1	160703846	160713846	NM_021181	0	0	0	0	0	0	0	1	1	2
chr1	160703846	160713846	NM_021181	0	0	0	0	0	0	0	1	1	2
chr1	160703846	160713846	NM_021181	0	0	0	0	0	0	0	1	1	2
chr1	160703846	160713846	NM_021181	0	0	0	0	0	0	0	1	1	2
chr1	160703846	160713846	NM_021181	0	0	0	0	0	0	0	1	1	2
chr1	160703846	160713846	NM_021181	0	0	0	0	0	0	0	1	1	2
chr1	160703846	160713846	NM_021181	0	0	0	0	0	0	0	1	1	2
chr1	160760863	160770863	NM_002348	0	0	0	0	0	0	0	1	1	2
chr1	160760863	160770863	NM_002348	0	0	0	0	0	0	0	1	1	2
chr1	160760863	160770863	NM_002348	0	0	0	0	0	0	0	1	1	2
chr1	160760863	160770863	NM_002348	0	0	0	0	0	0	0	1	1	2
chr1	160919589	160929589	NM_080878	0	0	0	0	0	0	0	1	1	2
chr1	161034760	161044760	NM_181720	0	0	0	0	0	0	0	1	1	2
chr1	161034760	161044760	NM_181720	0	0	0	0	0	0	0	1	1	2
chr1	161034760	161044760	NM_181720	0	0	0	0	0	0	0	1	1	2
chr1	161034760	161044760	NM_181720	0	0	0	0	0	0	0	1	1	2
chr1	161470204	161480204	NM_021642	0	1	1	1	1	1	1	1	1	8
chr1	161470204	161480204	NM_021642	0	1	1	1	1	1	1	1	1	8
chr1	161514818	161524818	NM_001127592	0	0	0	0	0	0	1	0	1	2
chr1	161514818	161524818	NM_001127592	0	0	0	0	0	0	1	0	1	2
chr1	161515413	161525413	NM_001127596	0	0	0	0	0	0	1	0	1	2
chr1	161515413	161525413	NM_001127596	0	0	0	0	0	0	1	0	1	2
chr1	161515413	161525413	NM_001127596	0	0	0	0	0	0	1	0	1	2
chr1	161546128	161556128	NR_047648	0	0	0	0	1	0	0	1	1	3
chr1	161546128	161556128	NR_047648	0	0	0	0	1	0	0	1	1	3
chr1	161570848	161580848	NR_024151	0	0	1	0	1	0	0	0	1	3
chr1	161595837	161605837	NM_001271037	0	0	0	0	0	0	0	1	1	2
chr1	161595837	161605837	NM_001271037	0	0	0	0	0	0	0	1	1	2
chr1	161596252	161606252	NM_001271035	0	0	0	0	0	0	0	1	1	2
chr1	161596252	161606252	NM_001271035	0	0	0	0	0	0	0	1	1	2
chr1	161596753	161606753	NM_000570	0	0	0	0	0	0	0	1	1	2
chr1	161627904	161637904	NM_004001	0	1	0	0	0	0	0	1	1	3
chr1	161627904	161637904	NM_004001	0	1	0	0	0	0	0	1	1	3
chr1	161627904	161637904	NM_004001	0	1	0	0	0	0	0	1	1	3
chr1	161627904	161637904	NM_004001	0	1	0	0	0	0	0	1	1	3
chr1	161627904	161637904	NM_004001	0	1	0	0	0	0	0	1	1	3
chr1	161671761	161681761	NM_032738	0	0	0	0	1	0	0	1	1	3
chr1	161671761	161681761	NM_032738	0	0	0	0	1	0	0	1	1	3
chr1	161671761	161681761	NM_032738	0	0	0	0	1	0	0	1	1	3
chr1	161671761	161681761	NM_032738	0	0	0	0	1	0	0	1	1	3
chr1	161671761	161681761	NM_032738	0	0	0	0	1	0	0	1	1	3
chr1	161671761	161681761	NM_032738	0	0	0	0	1	0	0	1	1	3
chr1	161671761	161681761	NM_032738	0	0	0	0	1	0	0	1	1	3
chr1	161686333	161696333	NM_001002901	0	0	0	0	0	0	0	1	1	2
chr1	161687046	161697046	NM_001320241	0	0	0	0	0	0	0	1	1	2
chr1	161687442	161697442	NM_001288832	0	0	0	0	0	0	0	1	1	2
chr1	161687442	161697442	NM_001288832	0	0	0	0	0	0	0	1	1	2
chr1	161687442	161697442	NM_001288832	0	0	0	0	0	0	0	1	1	2
chr1	161687442	161697442	NM_001288832	0	0	0	0	0	0	0	1	1	2
chr1	161989255	161999255	NM_015441	0	0	0	0	0	0	0	1	1	2
chr1	161989255	161999255	NM_015441	0	0	0	0	0	0	0	1	1	2
chr1	162034580	162044580	NM_014697	0	0	0	1	1	0	0	1	1	4
chr1	162034580	162044580	NM_014697	0	0	0	1	1	0	0	1	1	4
chr1	162376928	162386928	NM_053282	0	0	0	0	0	0	1	0	1	2
chr1	162597227	162607227	NM_006182	0	0	0	0	0	0	0	1	1	2
chr1	162597227	162607227	NM_006182	0	0	0	0	0	0	0	1	1	2
chr1	163167963	163177963	NM_003617	0	0	1	0	0	0	1	0	1	3
chr1	163167963	163177963	NM_003617	0	0	1	0	0	0	1	0	1	3
chr1	163167963	163177963	NM_003617	0	0	1	0	0	0	1	0	1	3
chr1	163387981	163397981	NR_104294	0	0	0	0	1	0	0	1	1	3
chr1	165320478	165330478	NM_001174069	1	1	1	1	1	1	1	1	1	9
chr1	165320952	165330952	NM_177398	1	1	1	1	1	1	1	1	1	9
chr1	165389221	165399221	NM_001256571	1	1	1	1	0	0	1	1	1	7
chr1	165409592	165419592	NR_033824	1	1	1	1	1	1	1	1	1	9
chr1	165409592	165419592	NR_033824	1	1	1	1	1	1	1	1	1	9
chr1	165409592	165419592	NR_033824	1	1	1	1	1	1	1	1	1	9
chr1	165508477	165518477	NM_001005214	0	0	0	0	0	1	1	1	1	4
chr1	165546392	165556392	NR_026744	0	0	0	0	0	1	0	1	1	3
chr1	166130992	166140992	NR_135199	1	1	0	0	0	0	0	1	1	4
chr1	166130992	166140992	NR_135199	1	1	0	0	0	0	0	1	1	4
chr1	166130992	166140992	NR_135199	1	1	0	0	0	0	0	1	1	4
chr1	166840654	166850654	NM_053053	0	0	0	0	0	0	0	1	1	2
chr1	166953325	166963325	NM_032858	1	1	1	0	0	0	0	0	0	3
chr1	166953325	166963325	NM_032858	1	1	1	0	0	0	0	0	0	3
chr1	167160042	167170042	NR_110811	0	0	0	1	1	0	1	1	1	5
chr1	167482847	167492847	NM_198053	0	1	0	0	0	0	0	1	1	3
chr1	167482847	167492847	NM_198053	0	1	0	0	0	0	0	1	1	3
chr1	167518056	167528056	NM_003851	0	1	0	0	1	1	0	0	1	4
chr1	167594429	167604429	NR_136519	1	1	1	0	0	1	0	1	1	6
chr1	167594429	167604429	NR_136519	1	1	1	0	0	1	0	1	1	6
chr1	167594429	167604429	NR_136519	1	1	1	0	0	1	0	1	1	6
chr1	167594473	167604473	NM_052862	1	1	1	0	0	1	0	1	1	6
chr1	167686186	167696186	NM_024569	0	1	1	1	0	0	1	0	0	4
chr1	167686186	167696186	NM_024569	0	1	1	1	0	0	1	0	0	4
chr1	167686186	167696186	NM_024569	0	1	1	1	0	0	1	0	0	4
chr1	168100674	168110674	NM_001267612	1	0	0	0	0	0	0	1	1	3
chr1	168100945	168110945	NM_153832	1	0	0	0	0	0	0	1	1	3
chr1	168100945	168110945	NM_153832	1	0	0	0	0	0	0	1	1	3
chr1	168101811	168111811	NM_001267614	1	0	0	0	0	0	0	1	1	3
chr1	168101811	168111811	NM_001267614	1	0	0	0	0	0	0	1	1	3
chr1	168101905	168111905	NM_001267610	1	0	0	0	0	0	0	1	1	3
chr1	168101905	168111905	NM_001267610	1	0	0	0	0	0	0	1	1	3
chr1	168190254	168200254	NM_199344	0	0	0	0	0	0	1	1	0	2
chr1	168211668	168221668	NR_026844	0	0	0	0	0	0	0	1	1	2
chr1	168245277	168255277	NM_005149	0	0	0	0	0	0	0	1	1	2
chr1	170110187	170120187	NM_001136107	0	0	0	0	0	0	0	1	1	2
chr1	170115518	170125518	NR_036065	0	0	0	0	0	0	0	1	1	2
chr1	170115603	170125603	NR_036064	0	0	0	0	0	0	0	1	1	2
chr1	170628312	170638312	NM_022716	1	0	0	0	0	0	0	1	1	3
chr1	170628312	170638312	NM_022716	1	0	0	0	0	0	0	1	1	3
chr1	170899611	170909611	NM_001163629	1	1	1	0	0	0	0	0	0	3
chr1	170899635	170909635	NM_025063	1	1	1	0	0	0	0	0	0	3
chr1	171055017	171065017	NM_006894	0	0	0	0	1	0	1	0	1	3
chr1	171055017	171065017	NM_006894	0	0	0	0	1	0	1	0	1	3
chr1	171055017	171065017	NM_006894	0	0	0	0	1	0	1	0	1	3
chr1	171055017	171065017	NM_006894	0	0	0	0	1	0	1	0	1	3
chr1	171149346	171159346	NM_001460	0	1	0	0	1	0	0	1	0	3
chr1	171149346	171159346	NM_001460	0	1	0	0	1	0	0	1	0	3
chr1	171212609	171222609	NM_002021	0	1	0	1	1	0	1	1	1	6
chr1	171212609	171222609	NM_002021	0	1	0	1	1	0	1	1	1	6
chr1	171212609	171222609	NM_002021	0	1	0	1	1	0	1	1	1	6
chr1	171222061	171232061	NM_001282692	0	0	0	1	0	0	0	1	1	3
chr1	171616773	171626773	NM_000261	0	0	0	0	0	0	0	1	1	2
chr1	171805617	171815617	NM_015569	0	1	1	0	0	0	0	0	0	2
chr1	171805617	171815617	NM_015569	0	1	1	0	0	0	0	0	0	2
chr1	171805617	171815617	NM_015569	0	1	1	0	0	0	0	0	0	2
chr1	172417032	172427032	NM_001300760	0	0	0	0	0	0	0	1	1	2
chr1	172623147	172633147	NM_001302746	0	1	0	1	1	1	1	1	1	7
chr1	172623147	172633147	NM_001302746	0	1	0	1	1	1	1	1	1	7
chr1	173015103	173025103	NM_005092	1	1	1	1	1	1	1	1	1	9
chr1	173169697	173179697	NM_001297562	1	1	1	1	1	1	1	1	1	9
chr1	173171452	173181452	NM_003326	1	1	0	1	1	1	1	1	1	8
chr1	173567233	173577233	NM_178527	0	0	0	1	1	0	0	1	1	4
chr1	175031993	175041993	NM_022093	0	0	0	0	0	0	0	1	1	2
chr1	175156949	175166949	NM_014656	0	0	0	0	1	0	0	1	1	3
chr1	175156949	175166949	NM_014656	0	0	0	0	1	0	0	1	1	3
chr1	175156949	175166949	NM_014656	0	0	0	0	1	0	0	1	1	3
chr1	175157229	175167229	NM_001319230	0	0	0	0	1	0	0	1	1	3
chr1	175157229	175167229	NM_001319230	0	0	0	0	1	0	0	1	1	3
chr1	175157229	175167229	NM_001319230	0	0	0	0	1	0	0	1	1	3
chr1	175707752	175717752	NM_003285	0	0	0	0	0	1	0	0	1	2
chr1	175841478	175851478	NR_125964	0	0	1	0	0	0	1	1	1	4
chr1	177129040	177139040	NM_207108	0	1	0	0	0	0	1	0	0	2
chr1	177129040	177139040	NM_207108	0	1	0	0	0	0	1	0	0	2
chr1	177129040	177139040	NM_207108	0	1	0	0	0	0	1	0	0	2
chr1	177135523	177145523	NM_021165	0	1	0	0	0	0	1	0	0	2
chr1	177315721	177325721	NR_126001	1	0	1	0	0	0	0	1	1	4
chr1	177664658	177674658	NR_110722	0	0	0	0	0	0	0	1	1	2
chr1	178305605	178315605	NM_004841	1	1	0	0	0	0	0	0	0	2
chr1	178477211	178487211	NM_032126	0	0	0	0	0	0	0	1	1	2
chr1	178477211	178487211	NM_032126	0	0	0	0	0	0	0	1	1	2
chr1	178477211	178487211	NM_032126	0	0	0	0	0	0	0	1	1	2
chr1	178477211	178487211	NM_032126	0	0	0	0	0	0	0	1	1	2
chr1	178835215	178845215	NM_004673	0	1	1	1	0	1	1	0	1	6
chr1	179257848	179267848	NR_045530	0	0	0	0	0	0	0	1	1	2
chr1	179257848	179267848	NR_045530	0	0	0	0	0	0	0	1	1	2
chr1	179257848	179267848	NR_045530	0	0	0	0	0	0	0	1	1	2
chr1	179257848	179267848	NR_045530	0	0	0	0	0	0	0	1	1	2
chr1	179540087	179550087	NM_014625	0	1	0	0	0	0	0	1	1	3
chr1	179540087	179550087	NM_014625	0	1	0	0	0	0	0	1	1	3
chr1	179555747	179565747	NM_001199091	0	1	0	0	0	0	0	1	0	2
chr1	179555756	179565756	NM_173533	0	1	0	0	0	0	0	1	0	2
chr1	179555756	179565756	NM_173533	0	1	0	0	0	0	0	1	0	2
chr1	179555988	179565988	NM_001199089	0	1	0	0	0	0	0	1	0	2
chr1	179707297	179717297	NM_173509	0	1	1	0	0	0	0	1	1	4
chr1	180877312	180887312	NM_020950	0	0	1	1	1	0	1	0	1	5
chr1	181052637	181062637	NM_016545	0	1	0	0	0	0	0	0	1	2
chr1	181138619	181148619	NR_125966	0	1	1	1	1	0	0	1	1	6
chr1	181200523	181210523	NR_046249	0	0	0	0	0	0	0	1	1	2
chr1	182025847	182035847	NM_001009992	0	1	0	0	0	0	0	1	1	3
chr1	182278196	182288196	NR_104175	0	0	0	0	0	0	0	1	1	2
chr1	182355539	182365539	NM_001033056	1	1	1	1	1	1	1	1	1	9
chr1	182356341	182366341	NM_002065	1	1	1	1	1	1	1	1	1	9
chr1	182356341	182366341	NM_002065	1	1	1	1	1	1	1	1	1	9
chr1	182364751	182374751	NM_172000	0	1	1	1	1	1	1	0	0	6
chr1	182371755	182381755	NR_034131	0	0	0	0	1	0	1	1	1	4
chr1	182414255	182424255	NM_001137669	0	0	1	0	0	0	0	1	1	3
chr1	182553394	182563394	NM_021133	0	0	0	0	0	1	0	0	1	2
chr1	182568548	182578548	NM_002928	1	0	1	0	1	0	0	1	1	5
chr1	182579274	182589274	NR_036490	1	0	0	0	0	0	0	1	1	3
chr1	182637067	182647067	NM_033345	1	0	1	1	0	1	0	1	1	6
chr1	182637067	182647067	NM_033345	1	0	1	1	0	1	0	1	1	6
chr1	182753583	182763583	NM_030769	1	0	1	0	0	1	0	1	1	5
chr1	182753583	182763583	NM_030769	1	0	1	0	0	1	0	1	1	5
chr1	182753583	182763583	NM_030769	1	0	1	0	0	1	0	1	1	5
chr1	182753583	182763583	NM_030769	1	0	1	0	0	1	0	1	1	5
chr1	182753583	182763583	NM_030769	1	0	1	0	0	1	0	1	1	5
chr1	182917553	182927553	NM_030933	0	1	0	0	1	0	0	1	0	3
chr1	183150173	183160173	NM_018891	0	0	0	1	0	0	0	1	1	3
chr1	183150173	183160173	NM_018891	0	0	0	1	0	0	0	1	1	3
chr1	183554739	183564739	NM_001190794	0	1	0	0	0	1	0	1	1	4
chr1	183554739	183564739	NM_001190794	0	1	0	0	0	1	0	1	1	4
chr1	183554739	183564739	NM_001190794	0	1	0	0	0	1	0	1	1	4
chr1	183555056	183565056	NM_001127651	0	1	0	0	0	1	0	1	1	4
chr1	183600076	183610076	NM_005717	1	0	1	0	0	1	0	0	0	3
chr1	183600076	183610076	NM_005717	1	0	1	0	0	1	0	0	0	3
chr1	183600181	183610181	NM_015149	1	0	1	0	0	1	0	0	0	3
chr1	183600181	183610181	NM_015149	1	0	1	0	0	1	0	0	0	3
chr1	183600181	183610181	NM_015149	1	0	1	0	0	1	0	0	0	3
chr1	184351149	184361149	NM_030806	0	0	1	0	0	0	0	0	1	2
chr1	184938718	184948718	NM_052966	0	1	1	1	1	1	0	1	1	7
chr1	185299171	185309171	NR_038424	1	0	0	0	0	0	0	0	1	2
chr1	185592620	185602620	NR_110793	0	1	0	0	0	0	0	0	1	2
chr1	185698682	185708682	NM_031935	0	1	1	1	1	1	0	0	0	5
chr1	186260404	186270404	NM_005807	0	1	0	1	1	1	0	1	1	6
chr1	186260404	186270404	NM_005807	0	1	0	1	1	1	0	1	1	6
chr1	186260404	186270404	NM_005807	0	1	0	1	1	1	0	1	1	6
chr1	186260404	186270404	NM_005807	0	1	0	1	1	1	0	1	1	6
chr1	186260404	186270404	NM_005807	0	1	0	1	1	1	0	1	1	6
chr1	186793031	186803031	NM_024420	0	1	1	0	1	0	0	0	0	3
chr1	186793031	186803031	NM_024420	0	1	1	0	1	0	0	0	0	3
chr1	187407759	187417759	NR_132374	0	1	0	1	1	0	0	0	0	3
chr1	190440140	190450140	NM_001317188	1	0	1	0	0	0	0	0	0	2
chr1	190442012	190452012	NM_199051	1	0	1	0	0	0	0	0	0	2
chr1	190442389	190452389	NR_110716	1	0	1	0	0	0	0	0	0	2
chr1	190442680	190452680	NR_110717	1	0	1	0	0	0	0	0	0	2
chr1	192281121	192291121	NM_001039152	0	1	1	1	0	1	1	1	0	6
chr1	192539856	192549856	NM_002922	0	1	1	1	1	1	0	1	0	6
chr1	192600267	192610267	NM_144766	0	1	1	1	0	1	0	1	1	6
chr1	192600267	192610267	NM_144766	0	1	1	1	0	1	0	1	1	6
chr1	196616007	196626007	NM_001014975	1	1	1	1	1	1	1	1	1	9
chr1	196616007	196626007	NM_001014975	1	1	1	1	1	1	1	1	1	9
chr1	196941666	196951666	NM_030787	0	0	0	0	1	0	0	1	1	3
chr1	197110824	197120824	NM_018136	1	1	1	0	1	1	1	1	1	8
chr1	197110824	197120824	NM_018136	1	1	1	0	1	1	1	1	1	8
chr1	197232333	197242333	NR_047564	1	1	1	1	0	1	1	1	1	8
chr1	197232333	197242333	NR_047564	1	1	1	1	0	1	1	1	1	8
chr1	197232333	197242333	NR_047564	1	1	1	1	0	1	1	1	1	8
chr1	197232333	197242333	NR_047564	1	1	1	1	0	1	1	1	1	8
chr1	197232333	197242333	NR_047564	1	1	1	1	0	1	1	1	1	8
chr1	197866681	197876681	NM_001024594	1	1	1	1	1	1	1	1	1	9
chr1	197876634	197886634	NM_001014434	1	1	1	1	1	1	1	1	1	9
chr1	198505075	198515075	NM_133326	0	0	1	0	0	1	1	1	1	5
chr1	198505075	198515075	NM_133326	0	0	1	0	0	1	1	1	1	5
chr1	198505075	198515075	NM_133326	0	0	1	0	0	1	1	1	1	5
chr1	198603097	198613097	NR_052021	0	0	1	0	0	0	0	0	1	2
chr1	198603097	198613097	NR_052021	0	0	1	0	0	0	0	0	1	2
chr1	198603097	198613097	NR_052021	0	0	1	0	0	0	0	0	1	2
chr1	198603097	198613097	NR_052021	0	0	1	0	0	0	0	0	1	2
chr1	198983093	198993093	NR_110525	0	0	0	0	1	0	0	1	1	3
chr1	200006952	200016952	NM_001276464	1	1	1	1	1	1	0	0	1	7
chr1	200837082	200847082	NM_005298	0	1	1	0	1	0	1	1	0	5
chr1	200855626	200865626	NM_018265	0	0	0	0	1	0	0	0	1	2
chr1	201154952	201164952	NM_001164586	0	1	0	1	0	1	0	1	1	5
chr1	201247579	201257579	NM_001005337	0	1	0	0	0	1	0	1	1	4
chr1	201247579	201257579	NM_001005337	0	1	0	0	0	1	0	1	1	4
chr1	201341828	201351828	NM_001276347	0	0	0	0	0	0	0	1	1	2
chr1	201341828	201351828	NM_001276347	0	0	0	0	0	0	0	1	1	2
chr1	201341828	201351828	NM_001276347	0	0	0	0	0	0	0	1	1	2
chr1	201341828	201351828	NM_001276347	0	0	0	0	0	0	0	1	1	2
chr1	201341828	201351828	NM_001276347	0	0	0	0	0	0	0	1	1	2
chr1	201341828	201351828	NM_001276347	0	0	0	0	0	0	0	1	1	2
chr1	201341828	201351828	NM_001276347	0	0	0	0	0	0	0	1	1	2
chr1	201363669	201373669	NM_005558	0	0	0	0	1	0	1	1	1	4
chr1	201385874	201395874	NM_003281	0	0	0	1	0	0	0	0	1	2
chr1	201460701	201470701	NM_001193572	0	1	0	0	0	0	0	1	1	3
chr1	201470967	201480967	NM_001193571	0	0	0	0	0	1	0	1	1	3
chr1	201471387	201481387	NM_004078	0	0	0	0	0	1	0	1	1	3
chr1	201471387	201481387	NM_004078	0	0	0	0	0	1	0	1	1	3
chr1	201484031	201494031	NR_026667	0	0	1	0	0	0	0	1	1	3
chr1	201910716	201920716	NM_012134	0	0	0	0	0	0	0	1	1	2
chr1	202087028	202097028	NM_004767	0	0	0	0	1	0	0	1	1	3
chr1	202124119	202134119	NM_080588	0	0	0	0	1	0	0	1	1	3
chr1	202125716	202135716	NR_037664	0	0	0	0	0	0	0	1	1	2
chr1	202125716	202135716	NR_037664	0	0	0	0	0	0	0	1	1	2
chr1	202125716	202135716	NR_037664	0	0	0	0	0	0	0	1	1	2
chr1	202125716	202135716	NR_037664	0	0	0	0	0	0	0	1	1	2
chr1	202132178	202142178	NR_002930	0	0	0	0	0	0	0	1	1	2
chr1	202158117	202168117	NM_001017403	0	0	0	0	0	0	0	1	1	2
chr1	202167904	202177904	NM_021636	0	0	0	0	0	0	0	1	1	2
chr1	202178282	202188282	NM_001017404	0	0	0	0	0	0	0	1	1	2
chr1	202426870	202436870	NM_032104	1	1	1	1	1	1	1	1	1	9
chr1	202426870	202436870	NM_032104	1	1	1	1	1	1	1	1	1	9
chr1	202504241	202514241	NM_001197131	0	0	1	0	0	0	1	0	0	2
chr1	202607581	202617581	NM_001136504	0	0	1	0	0	0	0	1	1	3
chr1	202674551	202684551	NM_177402	0	0	0	0	0	0	0	1	1	2
chr1	203050166	203060166	NM_002479	0	0	0	0	0	0	0	1	1	2
chr1	203193860	203203860	NR_045785	0	0	0	0	0	0	1	1	1	3
chr1	203193860	203203860	NR_045785	0	0	0	0	0	0	1	1	1	3
chr1	203193860	203203860	NR_045785	0	0	0	0	0	0	1	1	1	3
chr1	203193860	203203860	NR_045785	0	0	0	0	0	0	1	1	1	3
chr1	203193860	203203860	NR_045785	0	0	0	0	0	0	1	1	1	3
chr1	203251279	203261279	NR_117097	0	0	0	0	0	0	0	1	1	2
chr1	203251827	203261827	NR_117098	0	0	0	0	0	0	0	1	1	2
chr1	203269453	203279453	NR_034151	0	0	1	0	0	1	0	0	1	3
chr1	203269453	203279453	NR_034151	0	0	1	0	0	1	0	0	1	3
chr1	203269663	203279663	NM_006763	0	0	1	0	0	1	0	0	1	3
chr1	203315557	203325557	NR_103757	0	0	0	0	0	0	0	1	1	2
chr1	203315557	203325557	NR_103757	0	0	0	0	0	0	0	1	1	2
chr1	203439882	203449882	NM_201348	1	0	0	0	0	0	0	0	1	2
chr1	203439882	203449882	NM_201348	1	0	0	0	0	0	0	0	1	2
chr1	203458270	203468270	NM_014359	0	1	0	0	0	0	0	1	1	3
chr1	204005392	204015392	NR_027902	0	0	0	0	0	0	0	1	1	2
chr1	204037245	204047245	NM_005686	0	0	1	0	1	0	0	1	1	4
chr1	204116310	204126310	NM_018208	0	0	0	0	0	0	0	1	1	2
chr1	204116310	204126310	NM_018208	0	0	0	0	0	0	0	1	1	2
chr1	204116310	204126310	NM_018208	0	0	0	0	0	0	0	1	1	2
chr1	204116310	204126310	NM_018208	0	0	0	0	0	0	0	1	1	2
chr1	204160619	204170619	NM_002256	1	0	0	0	0	0	0	1	1	3
chr1	204333847	204343847	NR_027022	0	0	0	0	0	0	0	1	1	2
chr1	205210623	205220623	NM_001297611	0	0	0	0	0	1	0	1	1	3
chr1	205220328	205230328	NM_001297613	0	0	0	0	0	0	0	1	1	2
chr1	205285919	205295919	NM_030952	0	0	1	0	1	1	1	1	1	6
chr1	205321128	205331128	NM_018203	1	0	1	0	0	0	0	0	1	3
chr1	205321218	205331218	NM_001271865	1	0	1	0	0	0	0	0	1	3
chr1	205321218	205331218	NM_001271865	1	0	1	0	0	0	0	0	1	3
chr1	205321218	205331218	NM_001271865	1	0	1	0	0	0	0	0	1	3
chr1	205386214	205396214	NR_037583	0	1	1	0	0	1	1	1	1	6
chr1	205386214	205396214	NR_037583	0	1	1	0	0	1	1	1	1	6
chr1	205386214	205396214	NR_037583	0	1	1	0	0	1	1	1	1	6
chr1	205386214	205396214	NR_037583	0	1	1	0	0	1	1	1	1	6
chr1	205386214	205396214	NR_037583	0	1	1	0	0	1	1	1	1	6
chr1	205412526	205422526	NR_029893	0	0	0	0	0	0	0	1	1	2
chr1	205420214	205430214	NR_103783	0	0	0	0	0	0	0	1	1	2
chr1	205468683	205478683	NM_212503	0	0	0	0	0	1	0	0	1	2
chr1	205468683	205478683	NM_212503	0	0	0	0	0	1	0	0	1	2
chr1	205468683	205478683	NM_212503	0	0	0	0	0	1	0	0	1	2
chr1	205533111	205543111	NM_181644	0	0	0	0	0	1	0	1	1	3
chr1	205644630	205654630	NM_033102	0	0	0	0	1	1	1	1	1	5
chr1	205907588	205917588	NM_134325	0	0	0	0	0	0	0	1	1	2
chr1	205907588	205917588	NM_134325	0	0	0	0	0	0	0	1	1	2
chr1	206219282	206229282	NM_000707	0	0	1	0	0	0	0	1	1	3
chr1	206283647	206293647	NM_001007544	0	1	1	1	0	0	0	1	1	5
chr1	206638585	206648585	NM_014002	0	0	0	0	0	0	0	1	1	2
chr1	206638585	206648585	NM_014002	0	0	0	0	0	0	0	1	1	2
chr1	206638585	206648585	NM_014002	0	0	0	0	0	0	0	1	1	2
chr1	206643145	206653145	NR_106919	0	0	0	0	0	0	0	1	1	2
chr1	206803880	206813880	NM_003582	1	0	0	0	0	0	0	1	1	3
chr1	206803880	206813880	NM_003582	1	0	0	0	0	0	0	1	1	3
chr1	206853364	206863364	NM_032960	0	0	0	0	0	0	0	1	1	2
chr1	206853364	206863364	NM_032960	0	0	0	0	0	0	0	1	1	2
chr1	206940839	206950839	NM_000572	0	0	0	0	0	0	0	1	1	2
chr1	206967214	206977214	NM_153758	0	0	0	1	0	0	0	1	1	3
chr1	206997221	207007221	NM_013371	0	0	1	0	0	0	1	1	1	4
chr1	207034153	207044153	NM_018724	0	0	0	0	0	1	0	1	0	2
chr1	207065787	207075787	NM_006850	0	0	0	0	0	0	0	1	1	2
chr1	207065787	207075787	NM_006850	0	0	0	0	0	0	0	1	1	2
chr1	207065787	207075787	NM_006850	0	0	0	0	0	0	0	1	1	2
chr1	207065787	207075787	NM_006850	0	0	0	0	0	0	0	1	1	2
chr1	207090235	207100235	NM_001193338	0	0	0	0	0	0	0	1	1	2
chr1	207090378	207100378	NM_005449	0	0	0	0	0	0	0	1	1	2
chr1	207090378	207100378	NM_005449	0	0	0	0	0	0	0	1	1	2
chr1	207114811	207124811	NM_002644	0	0	0	0	0	1	0	1	1	3
chr1	207138970	207148970	NM_032029	0	0	0	1	0	1	0	1	1	4
chr1	207138970	207148970	NM_032029	0	0	0	1	0	1	0	1	1	4
chr1	207138970	207148970	NM_032029	0	0	0	1	0	1	0	1	1	4
chr1	207201101	207211101	NM_023938	0	0	0	1	0	0	0	1	1	3
chr1	207201101	207211101	NM_023938	0	0	0	1	0	0	0	1	1	3
chr1	207257186	207267186	NM_001017366	0	0	1	1	0	0	0	1	1	4
chr1	207257186	207267186	NM_001017366	0	0	1	1	0	0	0	1	1	4
chr1	207257583	207267583	NM_001017364	0	0	1	1	0	0	1	1	1	5
chr1	207257583	207267583	NM_001017364	0	0	1	1	0	0	1	1	1	5
chr1	207257627	207267627	NM_001017367	0	0	1	1	0	0	1	1	1	5
chr1	207489816	207499816	NR_125349	0	1	0	0	0	1	0	1	1	4
chr1	207489816	207499816	NR_125349	0	1	0	0	0	1	0	1	1	4
chr1	207489816	207499816	NR_125349	0	1	0	0	0	1	0	1	1	4
chr1	207489816	207499816	NR_125349	0	1	0	0	0	1	0	1	1	4
chr1	207489816	207499816	NR_125349	0	1	0	0	0	1	0	1	1	4
chr1	207489816	207499816	NR_125349	0	1	0	0	0	1	0	1	1	4
chr1	207622644	207632644	NM_001877	0	1	0	0	1	1	1	0	0	4
chr1	207622644	207632644	NM_001877	0	1	0	0	1	1	1	0	0	4
chr1	207664472	207674472	NM_000651	1	1	1	1	1	1	1	1	1	9
chr1	207664472	207674472	NM_000651	1	1	1	1	1	1	1	1	1	9
chr1	207813457	207823457	NM_175710	1	1	0	1	0	1	1	1	1	7
chr1	208079683	208089683	NM_001773	0	1	1	0	1	1	1	1	1	7
chr1	208079683	208089683	NM_001773	0	1	1	0	1	1	1	1	1	7
chr1	208412665	208422665	NM_025179	1	0	1	0	0	0	0	0	0	2
chr1	209493800	209503800	NR_135085	0	0	1	0	0	0	0	1	1	3
chr1	209597167	209607167	NM_001104548	0	1	0	0	0	1	1	1	1	5
chr1	209600477	209610477	NR_029622	0	1	0	0	0	0	0	1	1	3
chr1	209819679	209829679	NM_001017402	0	0	0	0	0	0	0	1	1	2
chr1	209820674	209830674	NM_001127641	0	0	0	0	0	0	0	1	1	2
chr1	209820820	209830820	NM_000228	0	0	0	0	0	0	0	1	1	2
chr1	209854524	209864524	NM_181755	0	0	0	0	0	1	0	1	0	2
chr1	209854524	209864524	NM_181755	0	0	0	0	0	1	0	1	0	2
chr1	209873135	209883135	NM_005525	0	1	1	1	1	0	1	1	0	6
chr1	209892470	209902470	NR_134509	0	0	0	0	0	0	0	1	1	2
chr1	209910907	209920907	NR_134510	0	0	0	0	0	0	0	1	1	2
chr1	209924376	209934376	NR_109871	0	1	0	0	0	0	0	1	1	3
chr1	209924376	209934376	NR_109871	0	1	0	0	0	0	0	1	1	3
chr1	209924376	209934376	NR_109871	0	1	0	0	0	0	0	1	1	3
chr1	209926842	209936842	NM_001320143	0	0	0	0	0	0	0	1	1	2
chr1	209936832	209946832	NM_001287754	0	0	0	0	0	0	0	1	1	2
chr1	210106518	210116518	NR_027459	0	0	1	1	0	0	0	0	0	2
chr1	210106518	210116518	NR_027459	0	0	1	1	0	0	0	0	0	2
chr1	210106518	210116518	NR_027459	0	0	1	1	0	0	0	0	0	2
chr1	210106518	210116518	NR_027459	0	0	1	1	0	0	0	0	0	2
chr1	210106518	210116518	NR_027459	0	0	1	1	0	0	0	0	0	2
chr1	210106518	210116518	NR_027459	0	0	1	1	0	0	0	0	0	2
chr1	210401194	210411194	NM_019605	1	1	0	1	1	1	0	0	1	6
chr1	210402466	210412466	NR_024337	1	1	0	1	1	1	0	0	1	6
chr1	210496595	210506595	NM_001170564	1	0	0	0	0	0	0	1	1	3
chr1	210496595	210506595	NM_001170564	1	0	0	0	0	0	0	1	1	3
chr1	210497249	210507249	NM_018194	1	0	0	0	0	0	0	1	1	3
chr1	210497249	210507249	NM_018194	1	0	0	0	0	0	0	1	1	3
chr1	210497249	210507249	NM_018194	1	0	0	0	0	0	0	1	1	3
chr1	210497639	210507639	NM_001170580	1	0	0	0	0	0	0	1	1	3
chr1	211494956	211504956	NM_004619	0	0	0	0	0	0	0	1	1	2
chr1	211495147	211505147	NM_001319207	0	0	0	0	0	0	0	1	1	2
chr1	211495147	211505147	NM_001319207	0	0	0	0	0	0	0	1	1	2
chr1	211808149	211818149	NR_131925	0	1	1	1	0	1	0	1	1	6
chr1	212245954	212255954	NR_036068	0	0	0	0	0	0	0	1	1	2
chr1	212714035	212724035	NR_125985	0	1	1	1	1	0	1	1	1	7
chr1	212783359	212793359	NM_001206486	0	1	0	0	1	0	0	1	1	4
chr1	212792788	212802788	NM_153606	0	0	0	0	0	0	0	1	1	2
chr1	212868327	212878327	NM_018664	1	1	1	0	0	0	0	0	0	3
chr1	213118861	213128861	NM_024749	0	1	0	0	1	0	0	0	0	2
chr1	213118861	213128861	NM_024749	0	1	0	0	1	0	0	0	0	2
chr1	213118861	213128861	NM_024749	0	1	0	0	1	0	0	0	0	2
chr1	213118861	213128861	NM_024749	0	1	0	0	1	0	0	0	0	2
chr1	214093091	214103091	NR_046189	0	0	0	1	0	0	0	1	1	3
chr1	214154496	214164496	NR_037850	1	1	1	1	1	1	1	1	1	9
chr1	214156277	214166277	NM_001270616	1	1	1	1	1	1	1	1	1	9
chr1	214156843	214166843	NM_002763	1	1	1	1	1	1	1	1	1	9
chr1	214449564	214459564	NM_020197	0	1	0	0	1	0	0	0	0	2
chr1	214720024	214730024	NM_005401	0	1	0	0	1	1	0	1	1	5
chr1	215173884	215183884	NM_001017424	0	1	0	0	1	1	0	1	0	4
chr1	215251559	215261559	NM_014217	0	1	0	0	0	0	0	0	1	2
chr1	215251559	215261559	NM_014217	0	1	0	0	0	0	0	0	1	2
chr1	216240806	216250806	NR_125993	0	0	0	0	1	0	0	1	1	3
chr1	216240806	216250806	NR_125993	0	0	0	0	1	0	0	1	1	3
chr1	216591738	216601738	NM_206933	0	1	1	0	1	1	1	1	1	7
chr1	216591738	216601738	NM_206933	0	1	1	0	1	1	1	1	1	7
chr1	216891814	216901814	NM_001438	1	1	1	1	0	0	1	1	0	6
chr1	216891814	216901814	NM_001438	1	1	1	1	0	0	1	1	0	6
chr1	216891814	216901814	NM_001438	1	1	1	1	0	0	1	1	0	6
chr1	216891814	216901814	NM_001438	1	1	1	1	0	0	1	1	0	6
chr1	216973709	216983709	NM_001243514	1	1	1	1	1	1	1	1	1	9
chr1	217108015	217118015	NM_001243513	1	1	1	1	0	1	1	1	1	8
chr1	217108015	217118015	NM_001243513	1	1	1	1	0	1	1	1	1	8
chr1	217245312	217255312	NM_001243509	1	1	1	0	1	1	0	1	0	6
chr1	217245312	217255312	NM_001243509	1	1	1	0	1	1	0	1	0	6
chr1	217257987	217267987	NM_206595	1	1	1	0	1	0	0	0	1	5
chr1	217257987	217267987	NM_206595	1	1	1	0	1	0	0	0	1	5
chr1	217257987	217267987	NM_206595	1	1	1	0	1	0	0	0	1	5
chr1	217258196	217268196	NM_001243505	1	1	1	0	0	0	0	0	1	4
chr1	217306097	217316097	NM_001243511	1	1	1	1	1	1	0	1	1	8
chr1	217306097	217316097	NM_001243511	1	1	1	1	1	1	0	1	1	8
chr1	217306097	217316097	NM_001243511	1	1	1	1	1	1	0	1	1	8
chr1	217953462	217963462	NR_125784	0	0	0	0	1	0	0	0	1	2
chr1	218211846	218221846	NR_110794	1	0	0	0	0	0	0	1	1	3
chr1	218513675	218523675	NM_003238	0	1	0	1	1	1	0	0	1	5
chr1	218513675	218523675	NM_003238	0	1	0	1	1	1	0	0	1	5
chr1	218610967	218620967	NR_125715	0	0	0	1	0	1	0	0	0	2
chr1	219725666	219735666	NR_135822	1	0	0	1	1	1	1	1	1	7
chr1	220041618	220051618	NR_002753	0	1	1	0	1	1	0	1	0	5
chr1	220696524	220706524	NM_018650	0	1	0	0	0	0	0	1	0	2
chr1	220696524	220706524	NM_018650	0	1	0	0	0	0	0	1	0	2
chr1	220696524	220706524	NM_018650	0	1	0	0	0	0	0	1	0	2
chr1	220696524	220706524	NM_018650	0	1	0	0	0	0	0	1	0	2
chr1	220696524	220706524	NM_018650	0	1	0	0	0	0	0	1	0	2
chr1	220997596	221007596	NR_110797	0	0	0	0	0	0	0	1	1	2
chr1	221047742	221057742	NM_021958	1	1	1	1	1	1	1	1	1	9
chr1	221048482	221058482	NR_046901	1	1	1	1	1	1	1	1	1	9
chr1	221504638	221514638	NR_024236	0	1	0	0	0	0	0	1	1	3
chr1	221905242	221915242	NR_111939	1	0	1	0	0	0	0	1	1	4
chr1	221910518	221920518	NR_111940	0	0	1	0	0	0	0	0	1	2
chr1	221910518	221920518	NR_111940	0	0	1	0	0	0	0	0	1	2
chr1	222009008	222019008	NR_125989	0	0	1	0	0	0	1	1	1	4
chr1	222905557	222915557	NR_136691	0	0	1	1	0	0	0	0	0	2
chr1	222905557	222915557	NR_136691	0	0	1	1	0	0	0	0	0	2
chr1	222908025	222918025	NM_001324080	0	0	1	1	0	0	0	0	1	3
chr1	222983430	222993430	NM_032890	1	0	0	0	1	0	0	0	0	2
chr1	223311624	223321624	NM_003268	0	0	0	0	0	1	1	1	1	4
chr1	223561714	223571714	NM_152610	0	0	0	1	0	0	0	1	1	3
chr1	223848436	223858436	NM_001143962	0	0	0	0	0	0	0	1	1	2
chr1	223884294	223894294	NM_001146068	0	0	0	0	0	1	0	1	1	3
chr1	224395981	224405981	NR_110669	0	0	0	0	1	0	0	0	1	2
chr1	225610815	225620815	NM_002296	0	1	1	1	1	1	0	0	1	6
chr1	225611557	225621557	NM_194442	0	1	1	1	1	1	0	0	1	6
chr1	225992775	226002775	NM_001136018	0	0	0	0	0	1	0	1	1	3
chr1	225992835	226002835	NM_001291163	0	0	0	0	0	1	0	1	1	3
chr1	226008001	226018001	NM_000120	0	0	0	0	0	0	0	1	1	2
chr1	226065420	226075420	NM_014698	0	0	0	0	1	0	1	1	0	3
chr1	226406318	226416318	NM_031944	0	0	0	0	0	0	0	1	1	2
chr1	226406318	226416318	NM_031944	0	0	0	0	0	0	0	1	1	2
chr1	226731500	226741500	NM_001003665	0	0	0	0	0	0	0	1	1	2
chr1	226857769	226867769	NR_103784	0	0	0	0	0	0	1	1	1	3
chr1	228124384	228134384	NR_049806	0	0	0	0	0	0	0	1	1	2
chr1	228189722	228199722	NM_033131	0	0	0	0	0	0	0	1	1	2
chr1	228741094	228751094	NR_106988	1	0	1	0	0	0	0	0	0	2
chr1	228743335	228753335	NR_106988	1	0	1	0	0	0	0	0	0	2
chr1	228745576	228755576	NR_106988	1	0	1	0	0	0	0	0	0	2
chr1	228747817	228757817	NR_106988	1	0	1	0	0	0	0	0	0	2
chr1	228750058	228760058	NR_106988	1	0	1	0	0	0	0	0	0	2
chr1	228774635	228784635	NR_106988	1	0	1	0	0	0	0	0	0	2
chr1	228775393	228785393	NR_037962	1	0	1	0	0	0	0	0	0	2
chr1	228775656	228785656	NR_002834	1	0	1	0	0	0	0	0	0	2
chr1	228865823	228875823	NM_021205	0	1	0	0	0	0	0	1	1	3
chr1	229305548	229315548	NR_039659	0	0	1	0	0	0	1	1	1	4
chr1	230133463	230143463	NR_135116	0	0	0	0	0	0	0	1	1	2
chr1	230845336	230855336	NM_000029	0	0	0	0	0	0	0	1	1	2
chr1	230878129	230888129	NM_016452	0	0	0	0	0	0	1	1	1	3
chr1	230878129	230888129	NM_016452	0	0	0	0	0	0	1	1	1	3
chr1	230878129	230888129	NM_016452	0	0	0	0	0	0	1	1	1	3
chr1	231005591	231015591	NR_110681	0	0	0	0	1	0	0	1	1	3
chr1	231150670	231160670	NR_031593	0	0	0	0	0	0	0	1	1	2
chr1	231170995	231180995	NM_198552	0	0	1	0	1	0	1	1	1	5
chr1	231293673	231303673	NM_001300889	0	0	1	0	0	0	1	1	0	3
chr1	231293673	231303673	NM_001300889	0	0	1	0	0	0	1	1	0	3
chr1	231318373	231328373	NM_001256615	0	0	0	1	0	0	1	1	1	4
chr1	231949263	231959263	NR_002227	1	0	1	0	1	1	1	1	1	7
chr1	232056579	232066579	NR_126441	1	1	1	0	0	1	0	1	1	6
chr1	232646354	232656354	NM_020808	1	0	1	1	0	0	0	1	1	5
chr1	234662525	234672525	NR_038426	1	1	1	1	0	0	1	1	1	7
chr1	234740271	234750271	NM_182972	1	1	1	0	0	0	0	1	0	4
chr1	234740271	234750271	NM_182972	1	1	1	0	0	0	0	1	0	4
chr1	234760056	234770056	NR_033927	1	0	0	0	0	0	0	1	1	3
chr1	235094746	235104746	NR_125945	0	1	0	0	1	1	1	1	1	6
chr1	235671124	235681124	NR_039973	1	1	0	1	0	0	0	1	1	5
chr1	235808293	235818293	NM_001098722	1	0	0	0	1	0	0	0	1	3
chr1	235809054	235819054	NM_004485	1	0	0	0	1	0	0	0	1	3
chr1	235809054	235819054	NM_004485	1	0	0	0	1	0	0	0	1	3
chr1	236223481	236233481	NM_002508	0	0	1	1	0	0	1	1	1	5
chr1	236552679	236562679	NM_145861	1	1	0	0	0	1	0	0	1	4
chr1	236553715	236563715	NM_080738	1	1	0	0	0	1	0	1	1	5
chr1	236676513	236686513	NM_201545	0	0	0	0	0	0	1	1	0	2
chr1	238049222	238059222	NM_021186	0	0	0	0	0	1	0	1	1	3
chr1	238644317	238654317	NR_015407	0	0	1	0	0	0	0	1	1	3
chr1	240770462	240780462	NM_022469	0	0	1	0	1	1	0	0	1	4
chr1	242607784	242617784	NM_001195812	1	1	0	1	0	1	0	1	1	6
chr1	242607784	242617784	NM_001195812	1	1	0	1	0	1	0	1	1	6
chr1	242682998	242692998	NM_152666	0	1	0	0	0	0	0	0	1	2
chr1	242682998	242692998	NM_152666	0	1	0	0	0	0	0	0	1	2
chr1	243504477	243514477	NR_039824	1	1	0	0	1	0	0	0	0	3
chr1	244207240	244217240	NM_001278196	1	1	0	0	0	1	0	0	0	3
chr1	244209560	244219560	NM_205768	1	1	0	1	0	0	0	1	0	4
chr1	244211506	244221506	NM_006352	1	1	0	1	0	0	0	1	1	5
chr1	245313286	245323286	NM_018012	1	1	1	0	0	0	0	1	1	5
chr1	247330319	247340319	NM_003431	0	0	0	0	0	0	0	1	1	2
chr1	247330319	247340319	NM_003431	0	0	0	0	0	0	0	1	1	2
chr1	247330319	247340319	NM_003431	0	0	0	0	0	0	0	1	1	2
chr1	247330319	247340319	NM_003431	0	0	0	0	0	0	0	1	1	2
chr1	247330319	247340319	NM_003431	0	0	0	0	0	0	0	1	1	2
chr1	247574457	247584457	NM_001127461	0	0	0	1	0	0	0	1	1	3
chr1	247574457	247584457	NM_001127461	0	0	0	1	0	0	0	1	1	3
chr1	247576350	247586350	NM_183395	0	0	0	0	0	0	0	1	1	2
chr1	247576350	247586350	NM_183395	0	0	0	0	0	0	0	1	1	2
chr1	247576350	247586350	NM_183395	0	0	0	0	0	0	0	1	1	2
chr1	247576350	247586350	NM_183395	0	0	0	0	0	0	0	1	1	2
chr1	247610284	247620284	NM_001004492	0	0	0	1	0	0	0	0	1	2
chr1	247649369	247659369	NM_001004698	0	0	0	0	0	1	0	1	1	3
chr1	247689106	247699106	NR_027309	0	0	0	1	0	0	0	1	1	3
chr1	247692141	247702141	NM_198074	0	0	0	0	0	0	0	1	1	2
chr1	248000198	248010198	NM_001001959	0	0	0	0	0	0	0	1	1	2
chr1	248519882	248529882	NM_001004696	0	0	0	0	0	0	0	1	1	2
chr1	248545909	248555909	NM_001005471	0	0	0	0	0	0	0	1	1	2
chr1	248564295	248574295	NM_030904	0	0	0	1	0	0	0	1	1	3
chr1	248631651	248641651	NM_001005495	0	0	0	0	0	1	0	1	1	3
chr1	248855362	248865362	NR_125950	0	0	0	0	0	0	1	1	0	2
chr2	283308	293308	NM_001002919	1	0	0	0	0	0	0	1	1	3
chr2	553200	563200	NR_136169	0	0	0	0	0	1	1	1	1	4
chr2	553200	563200	NR_136169	0	0	0	0	0	1	1	1	1	4
chr2	859112	869112	NR_111963	1	0	0	0	0	0	0	1	1	3
chr2	859112	869112	NR_111963	1	0	0	0	0	0	0	1	1	3
chr2	896137	906137	NR_110179	0	1	0	0	0	1	1	1	1	5
chr2	941553	951553	NM_018968	1	1	1	1	1	1	1	0	0	7
chr2	942078	952078	NR_136151	1	1	1	1	1	1	1	0	0	7
chr2	1412232	1422232	NM_175719	1	0	0	1	1	0	0	1	1	5
chr2	1412232	1422232	NM_175719	1	0	0	1	1	0	0	1	1	5
chr2	1412232	1422232	NM_175719	1	0	0	1	1	0	0	1	1	5
chr2	1412232	1422232	NM_175719	1	0	0	1	1	0	0	1	1	5
chr2	1413179	1423179	NM_175722	1	0	1	1	1	0	0	1	1	6
chr2	1413179	1423179	NM_175722	1	0	1	1	1	0	0	1	1	6
chr2	3124798	3134798	NR_110228	1	0	0	0	0	0	0	0	1	2
chr2	3637421	3647421	NR_045659	0	0	0	0	1	0	0	0	1	2
chr2	3637421	3647421	NR_045659	0	0	0	0	1	0	0	0	1	2
chr2	3637421	3647421	NR_045659	0	0	0	0	1	0	0	0	1	2
chr2	3637421	3647421	NR_045659	0	0	0	0	1	0	0	0	1	2
chr2	3637421	3647421	NR_045659	0	0	0	0	1	0	0	0	1	2
chr2	3637421	3647421	NR_045659	0	0	0	0	1	0	0	0	1	2
chr2	3644495	3654495	NM_001255985	0	0	0	0	1	0	0	0	1	2
chr2	3648641	3658641	NM_001255989	0	0	0	0	0	0	1	1	1	3
chr2	3648641	3658641	NM_001255989	0	0	0	0	0	0	1	1	1	3
chr2	3648641	3658641	NM_001255989	0	0	0	0	0	0	1	1	1	3
chr2	3648641	3658641	NM_001255989	0	0	0	0	0	0	1	1	1	3
chr2	3700785	3710785	NM_018436	0	0	0	0	0	0	0	1	1	2
chr2	3746181	3756181	NM_001287444	1	1	0	1	1	1	0	1	1	7
chr2	4016622	4026622	NR_037881	0	1	1	1	1	0	0	0	0	4
chr2	4016750	4026750	NR_136322	0	1	1	1	1	0	0	0	0	4
chr2	4698812	4708812	NR_034134	0	0	0	1	0	0	0	1	0	2
chr2	5826250	5836250	NR_110580	1	0	1	1	1	1	0	1	1	7
chr2	6067818	6077818	NR_026832	0	1	1	1	1	1	0	1	1	7
chr2	6109793	6119793	NR_106980	0	0	0	0	0	0	0	1	1	2
chr2	6510554	6520554	NR_110251	0	0	0	0	0	0	0	1	1	2
chr2	6768919	6778919	NR_110500	0	0	0	0	1	1	0	1	1	4
chr2	6769838	6779838	NR_110498	0	0	0	0	0	1	0	1	1	3
chr2	6785504	6795504	NR_106986	0	1	1	1	1	0	0	1	1	6
chr2	6785651	6795651	NR_110497	0	1	1	1	1	0	0	1	1	6
chr2	6905442	6915442	NR_038369	1	1	1	1	1	1	0	1	1	8
chr2	7000950	7010950	NM_207315	0	0	0	0	0	0	0	1	1	2
chr2	7000950	7010950	NM_207315	0	0	0	0	0	0	0	1	1	2
chr2	7000950	7010950	NM_207315	0	0	0	0	0	0	0	1	1	2
chr2	7001766	7011766	NR_046236	0	0	0	0	0	0	0	1	1	2
chr2	7012795	7022795	NM_080657	1	1	1	1	1	1	1	1	1	9
chr2	7052522	7062522	NM_014746	1	0	0	0	0	0	0	1	0	2
chr2	7053813	7063813	NR_033997	1	0	0	0	0	0	0	1	0	2
chr2	7556391	7566391	NR_038432	1	1	0	1	1	0	0	1	1	6
chr2	8034786	8044786	NR_110256	0	1	0	0	0	0	0	1	1	3
chr2	8111945	8121945	NR_015405	0	1	0	1	1	1	1	1	1	7
chr2	8463549	8473549	NR_034135	0	0	0	0	0	1	0	1	1	3
chr2	8718922	8728922	NR_110257	0	0	0	0	0	0	0	1	1	2
chr2	8816991	8826991	NR_110153	1	0	1	1	1	0	1	1	1	7
chr2	8816993	8826993	NR_110154	1	0	1	1	1	0	1	1	1	7
chr2	8817112	8827112	NM_002166	1	0	1	1	1	0	1	1	1	7
chr2	10086791	10096791	NM_198182	0	1	1	0	0	1	0	0	0	3
chr2	10257694	10267694	NM_001165931	0	1	0	1	0	1	1	0	0	4
chr2	10257862	10267862	NM_001034	0	1	0	1	0	1	1	0	0	4
chr2	10276508	10286508	NM_182626	0	1	0	0	0	1	0	1	0	3
chr2	10327797	10337797	NR_036222	0	0	0	0	0	0	0	1	1	2
chr2	10438029	10448029	NM_002149	1	1	1	0	0	1	0	1	1	6
chr2	10438825	10448825	NM_134421	1	1	1	0	0	1	0	1	1	6
chr2	10465288	10475288	NM_001258357	1	0	0	0	0	0	0	1	1	3
chr2	10503803	10513803	NM_001258358	0	0	0	0	0	0	1	1	0	2
chr2	10503889	10513889	NM_001258359	0	0	0	0	0	0	1	1	0	2
chr2	10581975	10591975	NR_028374	1	0	1	0	0	0	0	0	0	2
chr2	10582925	10592925	NM_001287190	1	0	1	0	0	0	0	0	0	2
chr2	10582925	10592925	NM_001287190	1	0	1	0	0	0	0	0	0	2
chr2	10583680	10593680	NM_002539	1	0	1	0	0	0	0	0	0	2
chr2	10583680	10593680	NM_002539	1	0	1	0	0	0	0	0	0	2
chr2	10584853	10594853	NR_110597	1	0	1	0	0	0	0	1	0	3
chr2	10856774	10866774	NM_144583	0	1	0	0	1	0	0	1	1	4
chr2	10856774	10866774	NM_144583	0	1	0	0	1	0	0	1	1	4
chr2	10967611	10977611	NM_001282706	1	1	0	0	1	0	1	1	1	6
chr2	10967611	10977611	NM_001282706	1	1	0	0	1	0	1	1	1	6
chr2	10973103	10983103	NM_001282705	1	1	0	0	1	0	0	0	1	4
chr2	11013392	11023392	NR_110575	0	0	0	0	0	0	0	1	1	2
chr2	11047062	11057062	NM_002236	0	0	0	0	0	0	0	1	1	2
chr2	11479711	11489711	NM_004850	1	0	0	0	1	1	0	0	1	4
chr2	11480533	11490533	NM_001321643	1	0	0	0	1	1	0	0	1	4
chr2	11529106	11539106	NR_047499	1	1	0	0	0	0	0	1	1	4
chr2	11669241	11679241	NM_014668	0	0	0	0	1	1	1	0	0	3
chr2	11675079	11685079	NM_148903	0	0	0	0	0	0	0	1	1	2
chr2	11675803	11685803	NR_039627	0	0	0	0	0	0	0	1	1	2
chr2	11677850	11687850	NM_033090	0	0	0	0	0	0	0	1	1	2
chr2	11805329	11815329	NM_012344	1	1	1	0	1	0	1	1	1	7
chr2	11812704	11822704	NM_001261428	1	0	1	0	0	0	1	1	1	5
chr2	11859459	11869459	NM_001261429	1	0	0	0	0	0	0	1	1	3
chr2	11859459	11869459	NM_001261429	1	0	0	0	0	0	0	1	1	3
chr2	12142241	12152241	NR_110198	1	1	1	0	1	1	1	1	1	8
chr2	12142241	12152241	NR_110198	1	1	1	0	1	1	1	1	1	8
chr2	12142241	12152241	NR_110198	1	1	1	0	1	1	1	1	1	8
chr2	12334255	12344255	NR_037452	1	1	1	0	1	1	1	1	1	8
chr2	12872492	12882492	NR_036072	0	0	0	0	1	1	1	1	1	5
chr2	13142138	13152138	NR_038434	1	1	1	1	1	1	1	1	1	9
chr2	14536082	14546082	NR_103814	1	1	1	0	1	1	0	1	1	7
chr2	14767809	14777809	NM_145175	0	1	1	0	0	0	0	0	1	3
chr2	14770214	14780214	NM_001291410	0	1	1	0	0	1	0	0	1	4
chr2	15825905	15835905	NR_110201	0	0	0	1	0	1	1	1	1	5
chr2	16055520	16065520	NR_125783	1	0	1	0	1	1	0	1	1	6
chr2	16075559	16085559	NM_005378	0	1	1	1	0	0	0	1	1	5
chr2	16075559	16085559	NM_005378	0	1	1	1	0	0	0	1	1	5
chr2	16075559	16085559	NM_005378	0	1	1	1	0	0	0	1	1	5
chr2	16075559	16085559	NM_005378	0	1	1	1	0	0	0	1	1	5
chr2	16076845	16086845	NR_110230	0	1	1	0	0	0	0	1	1	4
chr2	16076845	16086845	NR_110230	0	1	1	0	0	0	0	1	1	4
chr2	16185548	16195548	NR_126559	0	1	1	0	0	0	0	1	1	4
chr2	17716806	17726806	NM_003385	1	1	0	0	0	0	0	0	1	3
chr2	18054113	18064113	NM_001282428	0	1	1	1	0	0	0	1	1	5
chr2	18054923	18064923	NM_002252	0	1	1	1	0	0	0	1	1	5
chr2	19221726	19231726	NR_135287	0	0	0	0	0	0	0	1	1	2
chr2	19553372	19563372	NM_145260	0	0	1	0	0	0	0	1	1	3
chr2	20063614	20073614	NR_033875	0	0	0	0	0	0	0	1	1	2
chr2	20207455	20217455	NM_002381	0	1	1	1	1	1	0	1	1	7
chr2	20419927	20429927	NM_002997	0	0	0	0	0	0	0	1	1	2
chr2	20420194	20430194	NM_001006946	0	0	0	0	0	0	0	1	1	2
chr2	20787308	20797308	NR_046836	0	0	1	0	0	0	0	1	1	3
chr2	20845864	20855864	NM_022460	0	1	0	0	1	1	0	1	1	5
chr2	20861423	20871423	NM_182828	0	0	0	1	0	0	0	1	1	3
chr2	21261945	21271945	NM_000384	1	1	1	1	0	0	1	1	1	7
chr2	21928524	21938524	NR_038837	0	1	0	1	1	1	0	1	1	6
chr2	22754350	22764350	NR_110577	0	0	1	0	0	0	0	1	1	3
chr2	23603297	23613297	NM_052920	1	1	1	1	1	1	0	0	1	7
chr2	25386720	25396720	NM_001319205	1	1	1	1	0	0	0	1	1	6
chr2	25386720	25396720	NM_001319205	1	1	1	1	0	0	0	1	1	6
chr2	25386720	25396720	NM_001319205	1	1	1	1	0	0	0	1	1	6
chr2	25386720	25396720	NM_001319205	1	1	1	1	0	0	0	1	1	6
chr2	25422181	25432181	NR_132378	0	0	0	0	1	0	0	0	1	2
chr2	26398584	26408584	NM_001191033	0	0	0	0	0	0	0	1	1	2
chr2	26536917	26546917	NM_001145168	0	0	0	0	0	0	0	1	1	2
chr2	26536970	26546970	NM_001145169	0	0	0	0	0	0	0	1	1	2
chr2	26776566	26786566	NM_194248	0	0	0	0	0	1	0	1	1	3
chr2	26776566	26786566	NM_194248	0	0	0	0	0	1	0	1	1	3
chr2	26780426	26790426	NM_001322426	0	0	0	0	0	1	0	1	1	3
chr2	26780426	26790426	NM_001322426	0	0	0	0	0	1	0	1	1	3
chr2	26859236	26869236	NM_001029881	0	0	0	0	0	0	0	1	1	2
chr2	26910580	26920580	NM_002246	0	0	0	0	0	0	0	1	1	2
chr2	27065968	27075968	NM_020134	0	0	1	0	1	1	1	1	1	6
chr2	27066156	27076156	NM_001253723	0	0	1	0	1	1	1	1	1	6
chr2	27066291	27076291	NM_001253724	0	0	1	0	1	1	1	1	1	6
chr2	27296434	27306434	NM_007046	0	0	1	0	0	0	0	1	1	3
chr2	27480960	27490960	NM_003459	0	0	0	0	0	0	0	1	1	2
chr2	27493189	27503189	NM_001318951	0	0	0	0	0	0	0	1	1	2
chr2	27493189	27503189	NM_001318951	0	0	0	0	0	0	0	1	1	2
chr2	27493288	27503288	NR_130126	0	0	0	0	0	0	0	1	1	2
chr2	27493288	27503288	NR_130126	0	0	0	0	0	0	0	1	1	2
chr2	27493288	27503288	NR_130126	0	0	0	0	0	0	0	1	1	2
chr2	27493288	27503288	NR_130126	0	0	0	0	0	0	0	1	1	2
chr2	27493685	27503685	NM_001318950	0	0	0	0	0	0	0	1	1	2
chr2	27500296	27510296	NM_187841	0	0	0	0	0	0	0	1	1	2
chr2	27500296	27510296	NM_187841	0	0	0	0	0	0	0	1	1	2
chr2	28713937	28723937	NM_153021	0	0	0	0	1	0	0	1	1	3
chr2	28713937	28723937	NM_153021	0	0	0	0	1	0	0	1	1	3
chr2	29199163	29209163	NM_199280	0	0	0	0	0	0	0	1	1	2
chr2	29199163	29209163	NM_199280	0	0	0	0	0	0	0	1	1	2
chr2	29199163	29209163	NM_199280	0	0	0	0	0	0	0	1	1	2
chr2	29292127	29302127	NM_001029883	0	0	1	0	0	0	0	1	1	3
chr2	29315541	29325541	NM_001287528	0	0	0	0	0	0	1	0	1	2
chr2	29693243	29703243	NR_136317	0	1	1	1	0	1	0	1	1	6
chr2	30139477	30149477	NM_004304	0	0	0	0	0	0	0	1	1	2
chr2	30564511	30574511	NR_122048	0	0	0	0	0	0	0	1	1	2
chr2	31025311	31035311	NM_144575	0	0	0	0	0	0	1	1	1	3
chr2	31347506	31357506	NM_001253827	0	0	0	0	0	0	0	1	1	2
chr2	31356592	31366592	NR_045602	1	0	0	0	0	0	0	0	1	2
chr2	31356592	31366592	NR_045602	1	0	0	0	0	0	0	0	1	2
chr2	31356592	31366592	NR_045602	1	0	0	0	0	0	0	0	1	2
chr2	31435411	31445411	NM_001145122	0	0	0	0	1	0	0	1	1	3
chr2	31632611	31642611	NM_000379	0	0	0	0	0	0	0	1	1	2
chr2	33045509	33055509	NR_027098	0	0	0	0	1	0	1	1	1	4
chr2	33102765	33112765	NR_027099	0	1	1	1	1	1	1	1	1	8
chr2	33102867	33112867	NR_027100	0	1	1	1	1	1	1	1	1	8
chr2	33147193	33157193	NR_027097	1	1	0	0	0	0	0	0	1	3
chr2	33167368	33177368	NM_206943	1	1	0	1	0	1	0	1	1	6
chr2	33354663	33364663	NM_001166266	1	1	1	1	1	1	1	1	1	9
chr2	33354663	33364663	NM_001166266	1	1	1	1	1	1	1	1	1	9
chr2	33354663	33364663	NM_001166266	1	1	1	1	1	1	1	1	1	9
chr2	33354663	33364663	NM_001166266	1	1	1	1	1	1	1	1	1	9
chr2	33656415	33666415	NM_170672	0	1	1	0	0	0	0	1	1	4
chr2	33696320	33706320	NM_001139488	0	0	0	1	0	0	0	1	1	3
chr2	33733941	33743941	NM_015376	0	1	1	1	0	1	0	0	0	4
chr2	33819429	33829429	NM_015475	0	0	0	0	0	1	1	0	0	2
chr2	33819429	33829429	NM_015475	0	0	0	0	0	1	1	0	0	2
chr2	33926952	33936952	NR_126403	1	1	1	0	0	1	0	0	1	5
chr2	33948284	33958284	NR_003143	0	0	0	0	0	0	1	1	0	2
chr2	34287292	34297292	NR_132381	0	0	0	0	0	0	1	1	1	3
chr2	35691470	35701470	NR_039629	1	0	1	1	1	0	0	1	1	6
chr2	36577713	36587713	NR_037631	1	1	0	0	0	0	0	1	1	4
chr2	36578369	36588369	NM_016441	1	1	0	0	0	0	0	1	1	4
chr2	36918832	36928832	NM_053276	0	0	1	1	0	0	0	1	1	4
chr2	36918832	36928832	NM_053276	0	0	1	1	0	0	0	1	1	4
chr2	36918832	36928832	NM_053276	0	0	1	1	0	0	0	1	1	4
chr2	36918832	36928832	NM_053276	0	0	1	1	0	0	0	1	1	4
chr2	36918832	36928832	NM_053276	0	0	1	1	0	0	0	1	1	4
chr2	37539222	37549222	NM_005813	1	1	1	1	1	1	1	1	1	9
chr2	37566752	37576752	NM_012413	0	0	0	0	0	0	0	1	1	2
chr2	37894342	37904342	NM_006449	0	1	0	1	0	0	0	1	1	4
chr2	37894342	37904342	NM_006449	0	1	0	1	0	0	0	1	1	4
chr2	37894342	37904342	NM_006449	0	1	0	1	0	0	0	1	1	4
chr2	37894678	37904678	NM_001270436	0	1	0	1	0	0	0	1	1	4
chr2	38051854	38061854	NR_110011	0	0	1	1	0	0	0	1	1	4
chr2	38098006	38108006	NR_110012	1	0	0	0	0	0	1	1	1	4
chr2	38147461	38157461	NM_001322212	0	1	1	0	0	0	0	0	0	2
chr2	38147461	38157461	NM_001322212	0	1	1	0	0	0	0	0	0	2
chr2	38147673	38157673	NM_001322211	0	1	1	0	0	0	0	0	0	2
chr2	38298323	38308323	NM_000104	1	1	1	1	0	0	0	1	0	5
chr2	38353246	38363246	NR_027252	0	1	1	0	0	0	0	1	1	4
chr2	38737882	38747882	NR_110259	0	1	1	0	0	0	1	1	1	5
chr2	38825178	38835178	NM_138394	0	0	0	0	0	1	0	1	1	3
chr2	38825178	38835178	NM_138394	0	0	0	0	0	1	0	1	1	3
chr2	38888051	38898051	NM_138801	0	0	0	0	0	0	1	1	1	3
chr2	40001416	40011416	NR_135664	0	0	0	0	0	0	0	1	1	2
chr2	40001416	40011416	NR_135664	0	0	0	0	0	0	0	1	1	2
chr2	40001416	40011416	NR_135664	0	0	0	0	0	0	0	1	1	2
chr2	40001416	40011416	NR_135664	0	0	0	0	0	0	0	1	1	2
chr2	40001416	40011416	NR_135664	0	0	0	0	0	0	0	1	1	2
chr2	40001416	40011416	NR_135664	0	0	0	0	0	0	0	1	1	2
chr2	40001416	40011416	NR_135664	0	0	0	0	0	0	0	1	1	2
chr2	40001416	40011416	NR_135664	0	0	0	0	0	0	0	1	1	2
chr2	40001416	40011416	NR_135664	0	0	0	0	0	0	0	1	1	2
chr2	40001416	40011416	NR_135664	0	0	0	0	0	0	0	1	1	2
chr2	40001416	40011416	NR_135664	0	0	0	0	0	0	0	1	1	2
chr2	40001416	40011416	NR_135664	0	0	0	0	0	0	0	1	1	2
chr2	40001416	40011416	NR_135664	0	0	0	0	0	0	0	1	1	2
chr2	40001416	40011416	NR_135664	0	0	0	0	0	0	0	1	1	2
chr2	40001416	40011416	NR_135664	0	0	0	0	0	0	0	1	1	2
chr2	40001416	40011416	NR_135664	0	0	0	0	0	0	0	1	1	2
chr2	40001416	40011416	NR_135664	0	0	0	0	0	0	0	1	1	2
chr2	40001416	40011416	NR_135664	0	0	0	0	0	0	0	1	1	2
chr2	40139773	40149773	NR_038441	0	0	0	0	0	0	0	1	1	2
chr2	42099694	42109694	NR_033996	0	0	0	0	0	0	0	1	1	2
chr2	42155863	42165863	NR_110263	0	0	1	1	0	0	0	1	1	4
chr2	42155863	42165863	NR_110263	0	0	1	1	0	0	0	1	1	4
chr2	42175943	42185943	NM_001242815	0	0	0	0	0	0	1	1	1	3
chr2	42391477	42401477	NM_019063	0	0	1	0	1	1	0	0	0	3
chr2	42391477	42401477	NM_019063	0	0	1	0	1	1	0	0	0	3
chr2	42392371	42402371	NR_110584	0	0	1	0	1	1	0	0	0	3
chr2	42591097	42601097	NM_001319037	0	1	0	0	0	0	0	0	1	2
chr2	42591097	42601097	NM_001319037	0	1	0	0	0	0	0	0	1	2
chr2	42716237	42726237	NM_172344	1	1	1	1	1	1	1	1	1	9
chr2	42716237	42726237	NM_172344	1	1	1	1	1	1	1	1	1	9
chr2	42716708	42726708	NM_001282755	1	1	1	1	1	1	1	1	0	8
chr2	43014751	43024751	NM_012205	1	0	1	0	0	1	1	0	1	5
chr2	43261682	43271682	NR_110585	0	1	1	1	0	0	0	1	1	5
chr2	43448745	43458745	NM_006887	1	1	1	1	1	1	0	0	1	7
chr2	43449349	43459349	NR_027251	1	1	1	1	1	1	0	0	1	7
chr2	43859438	43869438	NM_172069	0	0	0	0	0	1	0	1	0	2
chr2	44060958	44070958	NM_022436	0	0	0	0	0	0	0	1	1	2
chr2	44061102	44071102	NM_022437	0	0	0	0	0	0	0	1	1	2
chr2	45163646	45173646	NR_103785	1	1	1	1	1	1	0	1	1	8
chr2	45164017	45174017	NR_103786	1	1	1	1	1	1	0	1	1	8
chr2	45164036	45174036	NM_005413	1	1	1	1	1	1	0	1	1	8
chr2	45231542	45241542	NM_016932	1	0	0	1	0	0	0	0	1	3
chr2	45477080	45487080	NR_033831	0	1	1	0	0	0	1	1	1	5
chr2	46519540	46529540	NM_001430	0	0	1	0	0	0	0	1	1	3
chr2	46701703	46711703	NM_001145051	0	0	0	0	0	0	0	1	1	2
chr2	46802377	46812377	NR_104182	1	1	0	0	0	0	0	0	0	2
chr2	47567213	47577213	NR_110208	0	0	0	0	1	1	0	1	1	4
chr2	47567213	47577213	NR_110208	0	0	0	0	1	1	0	1	1	4
chr2	47792470	47802470	NM_022055	1	0	0	0	1	0	0	0	0	2
chr2	48127932	48137932	NM_001190274	1	1	0	1	0	0	0	0	0	3
chr2	48536794	48546794	NM_002158	0	0	0	0	1	0	0	0	1	2
chr2	48752063	48762063	NM_001198593	1	1	1	1	0	0	0	1	1	6
chr2	48752307	48762307	NM_006873	1	1	1	1	0	0	0	1	1	6
chr2	48752307	48762307	NM_006873	1	1	1	1	0	0	0	1	1	6
chr2	48791158	48801158	NM_172311	0	0	0	0	0	0	0	1	1	2
chr2	48802725	48812725	NM_001198594	0	0	0	0	1	0	1	1	1	4
chr2	48839918	48849918	NM_006872	0	0	0	0	1	0	0	0	1	2
chr2	48839918	48849918	NM_006872	0	0	0	0	1	0	0	0	1	2
chr2	48977880	48987880	NM_000233	0	1	1	0	1	0	1	1	1	6
chr2	49376666	49386666	NM_181446	0	0	0	0	0	0	0	1	1	2
chr2	49376666	49386666	NM_181446	0	0	0	0	0	0	0	1	1	2
chr2	51254674	51264674	NM_004801	1	1	1	0	0	0	0	0	1	4
chr2	51254674	51264674	NM_004801	1	1	1	0	0	0	0	0	1	4
chr2	51254738	51264738	NR_135237	1	1	1	0	0	0	0	0	1	4
chr2	52592785	52602785	NR_135239	0	0	1	1	1	1	0	1	1	6
chr2	52924753	52934753	NR_039630	0	1	1	1	0	0	0	1	1	5
chr2	54780530	54790530	NM_178313	1	0	0	0	0	0	0	1	0	2
chr2	55359967	55369967	NM_001321904	0	0	0	1	1	1	1	1	1	6
chr2	56146298	56156298	NM_001039349	0	1	1	1	1	1	0	1	1	7
chr2	56146298	56156298	NM_001039349	0	1	1	1	1	1	0	1	1	7
chr2	56205211	56215211	NR_029630	0	0	0	0	0	0	0	1	1	2
chr2	56222930	56232930	NR_030623	0	0	1	0	0	1	0	1	1	4
chr2	56269461	56279461	NR_126406	0	0	1	0	0	0	0	0	1	2
chr2	56312517	56322517	NR_135590	0	1	0	1	0	1	0	1	1	5
chr2	58129785	58139785	NM_001288838	0	0	1	1	0	1	1	1	1	6
chr2	58129785	58139785	NM_001288838	0	0	1	1	0	1	1	1	1	6
chr2	58268776	58278776	NM_006296	1	1	1	1	1	1	1	1	1	9
chr2	58268776	58278776	NM_006296	1	1	1	1	1	1	1	1	1	9
chr2	58268776	58278776	NM_006296	1	1	1	1	1	1	1	1	1	9
chr2	58268776	58278776	NM_006296	1	1	1	1	1	1	1	1	1	9
chr2	58268776	58278776	NM_006296	1	1	1	1	1	1	1	1	1	9
chr2	58268776	58278776	NM_006296	1	1	1	1	1	1	1	1	1	9
chr2	58268846	58278846	NM_001130481	1	1	1	1	1	1	1	1	1	9
chr2	58742887	58752887	NR_033873	1	0	1	1	0	0	0	1	1	5
chr2	59439842	59449842	NR_110219	0	1	1	1	0	0	1	1	1	6
chr2	60605171	60615171	NR_132991	0	1	0	0	0	0	0	1	1	3
chr2	60609580	60619580	NR_039631	0	1	0	0	0	0	0	1	1	3
chr2	60613510	60623510	NR_132992	0	0	0	0	0	1	0	0	1	2
chr2	60775633	60785633	NM_138559	1	1	1	1	0	1	0	1	1	7
chr2	60775633	60785633	NM_138559	1	1	1	1	0	1	0	1	1	7
chr2	60775633	60785633	NM_138559	1	1	1	1	0	1	0	1	1	7
chr2	61103449	61113449	NR_033980	1	1	1	1	1	0	0	0	0	5
chr2	61103629	61113629	NM_002908	1	1	1	1	1	0	0	0	0	5
chr2	61103629	61113629	NM_002908	1	1	1	1	1	0	0	0	0	5
chr2	62418261	62428261	NM_006577	1	0	1	1	0	0	0	0	1	4
chr2	62427960	62437960	NR_049824	1	0	1	1	0	0	0	0	0	3
chr2	62895985	62905985	NM_001142615	0	1	1	1	1	1	1	1	1	8
chr2	63269846	63279846	NR_027069	1	1	1	1	1	1	1	1	1	9
chr2	63270656	63280656	NR_033389	1	1	1	1	1	1	1	1	1	9
chr2	63272191	63282191	NM_001199770	1	1	1	1	1	1	1	1	1	9
chr2	63272936	63282936	NR_130153	1	1	1	1	1	1	1	1	1	9
chr2	63272936	63282936	NR_130153	1	1	1	1	1	1	1	1	1	9
chr2	64366605	64376605	NM_020651	0	0	1	0	0	0	0	0	1	2
chr2	64427619	64437619	NR_033837	0	1	1	0	0	0	0	0	0	2
chr2	64450534	64460534	NR_120420	0	0	0	0	0	1	0	1	1	3
chr2	64562892	64572892	NR_039632	1	0	1	0	0	1	0	1	0	4
chr2	64829445	64839445	NR_034023	0	0	0	0	0	1	0	0	1	2
chr2	64876046	64886046	NM_014755	1	1	1	1	1	1	0	1	1	8
chr2	65085765	65095765	NR_110224	0	1	0	0	0	0	1	1	1	4
chr2	65352435	65362435	NM_015543	0	1	0	0	1	0	0	0	0	2
chr2	65352435	65362435	NM_015543	0	1	0	0	1	0	0	0	0	2
chr2	66580460	66590460	NR_039938	1	1	1	1	1	1	1	1	1	9
chr2	66605437	66615437	NR_130931	0	0	1	1	1	1	0	1	1	6
chr2	66655602	66665602	NR_046438	1	1	1	1	1	1	1	1	1	9
chr2	66657531	66667531	NM_002398	1	1	1	1	1	1	1	1	1	9
chr2	66662462	66672462	NR_046625	1	1	1	1	1	1	1	1	1	9
chr2	66796161	66806161	NR_110156	1	1	1	1	1	1	1	1	1	9
chr2	66925359	66935359	NR_110265	1	0	0	1	0	1	1	1	1	6
chr2	66925359	66935359	NR_110265	1	0	0	1	0	1	1	1	1	6
chr2	67144622	67154622	NR_110600	0	1	0	0	0	1	1	1	1	5
chr2	67308577	67318577	NR_110564	1	0	0	0	0	0	1	1	1	4
chr2	67435539	67445539	NR_110568	1	1	1	1	1	1	1	1	1	9
chr2	67437451	67447451	NR_038844	1	1	1	1	1	1	1	1	1	9
chr2	68047694	68057694	NR_110271	0	0	0	0	0	0	0	1	1	2
chr2	68587321	68597321	NM_002664	0	0	0	0	0	0	1	0	1	2
chr2	68867953	68877953	NM_138964	0	1	0	0	1	1	1	0	1	5
chr2	68956912	68966912	NM_001166277	0	0	0	0	0	0	0	1	1	2
chr2	68956912	68966912	NM_001166277	0	0	0	0	0	0	0	1	1	2
chr2	68996932	69006932	NM_014882	0	0	1	0	0	1	0	1	1	4
chr2	68996932	69006932	NM_014882	0	0	1	0	0	1	0	1	1	4
chr2	69093649	69103649	NM_014482	0	0	0	0	1	0	0	1	0	2
chr2	69175102	69185102	NM_182536	0	0	1	0	1	0	0	0	1	3
chr2	69196704	69206704	NM_019617	0	0	0	0	0	0	0	1	1	2
chr2	69235275	69245275	NM_053034	1	0	0	0	0	0	0	0	1	2
chr2	69235275	69245275	NM_053034	1	0	0	0	0	0	0	0	1	2
chr2	69235275	69245275	NM_053034	1	0	0	0	0	0	0	0	1	2
chr2	69325813	69335813	NR_036073	1	0	0	0	0	0	0	1	1	3
chr2	69964105	69974105	NM_001320702	0	0	1	0	1	1	0	1	0	4
chr2	69964105	69974105	NM_001320702	0	0	1	0	1	1	0	1	0	4
chr2	69964105	69974105	NM_001320702	0	0	1	0	1	1	0	1	0	4
chr2	70524220	70534220	NM_032822	1	0	0	0	0	0	1	1	0	3
chr2	70703772	70713772	NR_046798	0	1	0	0	0	0	0	1	1	3
chr2	70775770	70785770	NM_001308159	0	0	1	1	1	0	0	1	1	5
chr2	70775770	70785770	NM_001308159	0	0	1	1	1	0	0	1	1	5
chr2	70776147	70786147	NM_003236	0	0	1	1	1	0	0	1	1	5
chr2	70776147	70786147	NM_003236	0	0	1	1	1	0	0	1	1	5
chr2	71012775	71022775	NM_001004311	0	1	1	1	1	1	1	0	1	7
chr2	71057953	71067953	NM_015717	0	0	0	0	0	0	0	1	1	2
chr2	71110000	71120000	NR_126384	1	0	1	1	1	0	0	1	1	6
chr2	71122719	71132719	NM_012476	1	1	1	1	1	0	1	1	1	8
chr2	71157997	71167997	NM_001692	0	0	0	0	0	0	0	1	1	2
chr2	71170741	71180741	NR_110274	1	0	1	1	0	0	0	1	1	5
chr2	71170741	71180741	NR_110274	1	0	1	1	0	0	0	1	1	5
chr2	71200574	71210574	NM_024933	1	1	1	0	1	0	0	0	0	4
chr2	71200574	71210574	NM_024933	1	1	1	0	1	0	0	0	0	4
chr2	71290407	71300407	NM_017567	0	0	0	0	0	0	0	1	1	2
chr2	71675752	71685752	NM_003494	0	0	0	0	0	0	0	1	1	2
chr2	71675752	71685752	NM_003494	0	0	0	0	0	0	0	1	1	2
chr2	71675752	71685752	NM_003494	0	0	0	0	0	0	0	1	1	2
chr2	71675752	71685752	NM_003494	0	0	0	0	0	0	0	1	1	2
chr2	71675752	71685752	NM_003494	0	0	0	0	0	0	0	1	1	2
chr2	71675752	71685752	NM_003494	0	0	0	0	0	0	0	1	1	2
chr2	71675752	71685752	NM_003494	0	0	0	0	0	0	0	1	1	2
chr2	71688831	71698831	NM_001130987	0	0	1	0	0	0	0	1	1	3
chr2	71688831	71698831	NM_001130987	0	0	1	0	0	0	0	1	1	3
chr2	71688831	71698831	NM_001130987	0	0	1	0	0	0	0	1	1	3
chr2	71688831	71698831	NM_001130987	0	0	1	0	0	0	0	1	1	3
chr2	71688831	71698831	NM_001130987	0	0	1	0	0	0	0	1	1	3
chr2	71688831	71698831	NM_001130987	0	0	1	0	0	0	0	1	1	3
chr2	71688831	71698831	NM_001130987	0	0	1	0	0	0	0	1	1	3
chr2	72369991	72379991	NM_019885	1	1	0	1	0	0	0	1	1	5
chr2	72369991	72379991	NM_019885	1	1	0	1	0	0	0	1	1	5
chr2	73109511	73119511	NM_003124	0	0	0	1	0	0	1	1	1	4
chr2	73139603	73149603	NM_004097	0	0	0	0	0	0	1	1	1	3
chr2	73923467	73933467	NR_132338	0	0	0	0	0	0	0	1	1	2
chr2	73923467	73933467	NR_132338	0	0	0	0	0	0	0	1	1	2
chr2	74115092	74125092	NM_001615	0	1	0	0	0	0	0	1	1	3
chr2	74115092	74125092	NM_001615	0	1	0	0	0	0	0	1	1	3
chr2	74203566	74213566	NR_104030	1	1	1	0	0	1	0	1	1	6
chr2	74203566	74213566	NR_104030	1	1	1	0	0	1	0	1	1	6
chr2	74208530	74218530	NM_001287491	1	1	1	0	0	0	0	1	0	4
chr2	74662710	74672710	NM_033046	0	0	0	0	0	0	0	1	1	2
chr2	74662710	74672710	NM_033046	0	0	0	0	0	0	0	1	1	2
chr2	74664060	74674060	NM_001015055	0	0	0	0	0	0	0	1	1	2
chr2	74776091	74786091	NM_032603	0	0	0	0	0	0	0	1	1	2
chr2	74776091	74786091	NM_032603	0	0	0	0	0	0	0	1	1	2
chr2	74776286	74786286	NM_001381	0	0	0	0	0	0	0	1	1	2
chr2	74776286	74786286	NM_001381	0	0	0	0	0	0	0	1	1	2
chr2	74776286	74786286	NM_001381	0	0	0	0	0	0	0	1	1	2
chr2	74776286	74786286	NM_001381	0	0	0	0	0	0	0	1	1	2
chr2	74776286	74786286	NM_001381	0	0	0	0	0	0	0	1	1	2
chr2	75054781	75064781	NM_000189	0	0	0	0	0	0	0	1	1	2
chr2	75312938	75322938	NR_049796	0	0	0	0	0	0	0	1	1	2
chr2	75421645	75431645	NM_015727	0	0	1	1	0	1	1	1	1	6
chr2	75421645	75431645	NM_015727	0	0	1	1	0	1	1	1	1	6
chr2	75783092	75793092	NM_001135032	0	0	1	1	1	1	1	1	1	7
chr2	75791848	75801848	NM_032181	0	0	0	0	0	0	0	1	1	2
chr2	77208090	77218090	NR_110284	1	1	0	1	0	1	0	1	1	6
chr2	77744494	77754494	NM_001282928	1	0	0	1	0	1	0	0	1	4
chr2	77744502	77754502	NM_024993	1	0	0	1	0	1	0	0	1	4
chr2	77744502	77754502	NM_024993	1	0	0	1	0	1	0	0	1	4
chr2	77744502	77754502	NM_024993	1	0	0	1	0	1	0	0	1	4
chr2	78138059	78148059	NR_110286	0	0	1	0	1	1	0	1	0	4
chr2	78310855	78320855	NR_110287	0	0	0	1	0	0	0	1	1	3
chr2	79310150	79320150	NM_006507	0	0	0	0	0	0	0	1	1	2
chr2	79871485	79881485	NR_036231	0	0	0	1	0	0	0	1	1	3
chr2	80088709	80098709	NR_107047	1	1	0	1	0	0	0	0	0	3
chr2	83078926	83088926	NR_033423	1	0	0	1	0	0	0	0	1	3
chr2	84512805	84522805	NR_003663	0	0	0	0	1	1	1	1	1	5
chr2	85103369	85113369	NM_001307978	0	0	1	0	0	1	1	1	1	5
chr2	85103369	85113369	NM_001307978	0	0	1	0	0	1	1	1	1	5
chr2	85103369	85113369	NM_001307978	0	0	1	0	0	1	1	1	1	5
chr2	85355582	85365582	NM_031283	1	1	0	0	1	1	0	0	0	4
chr2	85435774	85445774	NR_136323	0	1	1	0	0	1	0	1	1	5
chr2	85799613	85809613	NM_003761	0	0	0	0	1	0	0	1	1	3
chr2	85806530	85816530	NM_006634	0	0	0	0	0	0	1	1	1	3
chr2	85890864	85900864	NM_198843	0	0	0	0	0	0	0	1	1	2
chr2	85890864	85900864	NM_198843	0	0	0	0	0	0	0	1	1	2
chr2	85916413	85926413	NM_012483	0	0	0	0	0	0	0	1	1	2
chr2	85916413	85926413	NM_012483	0	0	0	0	0	0	0	1	1	2
chr2	85916413	85926413	NM_012483	0	0	0	0	0	0	0	1	1	2
chr2	85975908	85985908	NM_032827	1	0	1	0	0	0	0	1	1	4
chr2	86005800	86015800	NR_106719	0	0	0	0	0	0	0	1	1	2
chr2	86037252	86047252	NR_038888	0	0	0	0	0	0	0	1	1	2
chr2	87013837	87023837	NR_027353	0	0	0	1	0	0	0	1	1	3
chr2	87013837	87023837	NR_027353	0	0	0	1	0	0	0	1	1	3
chr2	87013837	87023837	NR_027353	0	0	0	1	0	0	0	1	1	3
chr2	87030519	87040519	NM_001145873	0	1	1	1	1	1	0	0	0	5
chr2	87083947	87093947	NR_037931	0	0	0	0	0	0	0	1	1	2
chr2	87084047	87094047	NM_172213	0	0	0	0	0	0	0	1	1	2
chr2	87084047	87094047	NM_172213	0	0	0	0	0	0	0	1	1	2
chr2	87084047	87094047	NM_172213	0	0	0	0	0	0	0	1	1	2
chr2	87084047	87094047	NM_172213	0	0	0	0	0	0	0	1	1	2
chr2	87084047	87094047	NM_172213	0	0	0	0	0	0	0	1	1	2
chr2	87416908	87426908	NR_039929	0	0	0	0	0	0	1	1	1	3
chr2	87416908	87426908	NR_039929	0	0	0	0	0	0	1	1	1	3
chr2	87749973	87759973	NR_024206	0	0	0	0	0	0	0	1	1	2
chr2	87749973	87759973	NR_024206	0	0	0	0	0	0	0	1	1	2
chr2	87749973	87759973	NR_024206	0	0	0	0	0	0	0	1	1	2
chr2	87924273	87934273	NR_039634	0	0	0	0	0	0	0	1	1	2
chr2	87924278	87934278	NR_039636	0	0	0	0	0	0	0	1	1	2
chr2	88120286	88130286	NM_001078170	0	0	0	1	0	0	1	0	1	3
chr2	88280309	88290309	NM_001024457	0	0	0	0	1	0	0	1	1	3
chr2	88377118	88387118	NR_039940	0	0	0	0	0	0	0	1	1	2
chr2	88422650	88432650	NM_001443	0	1	0	0	0	0	1	1	1	4
chr2	88464813	88474813	NM_001244678	0	0	1	1	0	0	0	1	0	3
chr2	88464813	88474813	NM_001244678	0	0	1	1	0	0	0	1	0	3
chr2	88747053	88757053	NM_001135649	0	0	0	1	0	0	0	0	1	2
chr2	88819168	88829168	NM_152670	0	0	0	0	0	0	0	1	1	2
chr2	88833237	88843237	NR_110236	0	0	0	0	0	0	0	1	1	2
chr2	89060418	89070418	NR_015424	1	0	1	0	1	0	0	0	0	3
chr2	89106883	89116883	NR_039635	0	0	0	0	0	0	0	1	1	2
chr2	91958367	91968367	NR_003503	0	0	1	0	0	0	0	1	1	3
chr2	95421929	95431929	NR_038409	0	1	0	0	0	0	0	1	1	3
chr2	95517820	95527820	NR_003366	1	1	1	1	1	1	1	0	1	8
chr2	95532177	95542177	NM_144705	0	0	0	0	1	1	1	1	1	5
chr2	95532177	95542177	NM_144705	0	0	0	0	1	1	1	1	1	5
chr2	95686399	95696399	NM_022440	0	0	0	0	1	0	0	1	1	3
chr2	95686399	95696399	NM_022440	0	0	0	0	1	0	0	1	1	3
chr2	95686399	95696399	NM_022440	0	0	0	0	1	0	0	1	1	3
chr2	95686399	95696399	NM_022440	0	0	0	0	1	0	0	1	1	3
chr2	96145479	96155479	NM_001164464	0	0	1	1	0	0	0	1	1	4
chr2	96252765	96262765	NM_138800	0	0	0	0	0	0	0	1	1	2
chr2	96653068	96663068	NM_001310154	0	1	0	0	0	0	0	1	0	2
chr2	96776984	96786984	NM_000682	1	0	0	1	0	0	0	1	0	3
chr2	97193043	97203043	NR_135564	0	0	0	0	0	0	0	1	1	2
chr2	97530735	97540735	NM_017789	0	0	0	0	0	1	0	0	1	2
chr2	97555899	97565899	NM_001172667	0	0	0	0	0	0	1	1	1	3
chr2	97558870	97568870	NM_016490	0	0	0	0	0	0	1	1	1	3
chr2	97647301	97657301	NM_001122646	0	0	0	0	0	0	0	1	1	2
chr2	98957617	98967617	NM_001298	1	0	0	0	0	1	0	1	0	3
chr2	98957617	98967617	NM_001298	1	0	0	0	0	1	0	1	0	3
chr2	99342589	99352589	NM_012214	0	0	1	0	1	1	0	0	0	3
chr2	99383361	99393361	NR_126337	0	0	1	0	0	0	0	1	1	3
chr2	99547684	99557684	NM_207362	1	1	1	0	0	0	0	1	1	5
chr2	100101518	100111518	NR_135653	0	0	0	0	0	0	1	0	1	2
chr2	100101518	100111518	NR_135653	0	0	0	0	0	0	1	0	1	2
chr2	100101518	100111518	NR_135653	0	0	0	0	0	0	1	0	1	2
[truncated: 12,084 more rows]

## Sheet: Table S6
# Hypo-mCpH promoters
CHR	START	END	GENE	Br-35d	Br-2y	Br-5y	Br-12y	Br-16y	Br-25y	Br-42y	Br-81y.1	Br-81y.2	Common_sample_N
chr1	6873	16873	NR_046018	0	0	0	0	0	1	0	1	1	3
chr1	12436	22436	NR_128720	0	0	0	0	0	0	0	1	1	2
chr1	12436	22436	NR_128720	0	0	0	0	0	0	0	1	1	2
chr1	12436	22436	NR_128720	0	0	0	0	0	0	0	1	1	2
chr1	12436	22436	NR_128720	0	0	0	0	0	0	0	1	1	2
chr1	135566	145566	NR_039983	0	0	0	0	0	0	0	1	1	2
chr1	709068	719068	NR_033908	0	0	0	0	0	0	0	1	1	2
chr1	747750	757750	NR_103536	0	0	0	0	0	0	0	1	1	2
chr1	757902	767902	NR_024321	1	0	0	0	0	0	0	1	1	3
chr1	757970	767970	NR_047526	1	0	0	0	0	0	0	1	1	3
chr1	757970	767970	NR_047526	1	0	0	0	0	0	0	1	1	3
chr1	757970	767970	NR_047526	1	0	0	0	0	0	0	1	1	3
chr1	757970	767970	NR_047526	1	0	0	0	0	0	0	1	1	3
chr1	757970	767970	NR_047526	1	0	0	0	0	0	0	1	1	3
chr1	758177	768177	NR_047525	1	0	0	0	0	0	0	1	1	3
chr1	889679	899679	NM_015658	1	1	1	1	1	1	1	1	1	9
chr1	890966	900966	NM_198317	1	1	1	1	1	1	1	1	1	9
chr1	896876	906876	NM_032129	1	1	1	1	1	1	1	1	1	9
chr1	896876	906876	NM_032129	1	1	1	1	1	1	1	1	1	9
chr1	912497	922497	NM_001291367	1	0	0	0	0	0	0	1	1	3
chr1	912497	922497	NM_001291367	1	0	0	0	0	0	0	1	1	3
chr1	930552	940552	NM_021170	1	0	0	0	0	0	0	1	0	2
chr1	930552	940552	NM_021170	1	0	0	0	0	0	0	1	0	2
chr1	943846	953846	NM_005101	0	0	0	0	0	0	0	1	1	2
chr1	950502	960502	NM_198576	0	1	0	0	0	0	0	1	1	3
chr1	950502	960502	NM_198576	0	1	0	0	0	0	0	1	1	3
chr1	1046736	1056736	NM_017891	0	1	1	1	1	1	1	1	1	8
chr1	1097483	1107483	NR_029639	0	1	0	1	0	0	0	1	1	4
chr1	1098242	1108242	NR_029834	0	1	0	1	0	0	0	1	1	4
chr1	1099384	1109384	NR_029957	0	1	0	1	0	0	0	0	1	3
chr1	1104285	1114285	NM_001130045	0	1	0	0	0	0	0	1	1	3
chr1	1110076	1120076	NM_153254	0	0	0	0	0	0	0	1	1	2
chr1	1137089	1147089	NM_148902	0	0	0	0	0	0	0	1	1	2
chr1	1137089	1147089	NM_148902	0	0	0	0	0	0	0	1	1	2
chr1	1137089	1147089	NM_148902	0	0	0	0	0	0	0	1	1	2
chr1	1144548	1154548	NM_003327	1	1	1	1	0	1	1	1	1	8
chr1	1162447	1172447	NM_016547	1	1	1	1	1	1	1	1	1	9
chr1	1162447	1172447	NM_016547	1	1	1	1	1	1	1	1	1	9
chr1	1162628	1172628	NM_080605	1	1	1	1	1	1	1	1	1	9
chr1	1177102	1187102	NM_001014980	0	1	0	0	0	0	0	1	0	2
chr1	1204234	1214234	NM_194458	0	1	0	1	1	1	0	1	1	6
chr1	1204234	1214234	NM_194458	0	1	0	1	1	1	0	1	1	6
chr1	1204234	1214234	NM_194458	0	1	0	1	1	1	0	1	1	6
chr1	1204234	1214234	NM_194458	0	1	0	1	1	1	0	1	1	6
chr1	1210815	1220815	NR_037668	0	0	0	0	0	0	0	1	1	2
chr1	1210815	1220815	NR_037668	0	0	0	0	0	0	0	1	1	2
chr1	1226550	1236550	NR_106784	1	1	0	0	0	0	0	1	1	4
chr1	1242946	1252946	NR_106785	0	1	0	0	0	0	0	1	0	2
chr1	1255067	1265067	NM_017871	0	0	0	0	1	0	0	1	1	3
chr1	1255067	1265067	NM_017871	0	0	0	0	1	0	0	1	1	3
chr1	1255067	1265067	NM_017871	0	0	0	0	1	0	0	1	1	3
chr1	1255067	1265067	NM_017871	0	0	0	0	1	0	0	1	1	3
chr1	1255067	1265067	NM_017871	0	0	0	0	1	0	0	1	1	3
chr1	1255142	1265142	NM_001029885	0	0	0	0	1	0	0	1	1	3
chr1	1261725	1271725	NM_152228	0	1	0	0	1	0	0	1	1	4
chr1	1270088	1280088	NR_106866	0	1	1	1	1	1	0	1	1	7
chr1	1279492	1289492	NM_004421	1	0	1	0	0	0	0	0	0	2
chr1	1288927	1298927	NM_001282585	1	0	1	1	0	0	0	0	1	4
chr1	1289174	1299174	NM_032348	1	0	1	1	0	0	0	0	1	4
chr1	1289174	1299174	NM_032348	1	0	1	1	0	0	0	0	1	4
chr1	1292157	1302157	NM_001282583	0	0	1	1	0	1	0	0	1	4
chr1	1293921	1303921	NM_001282582	0	0	0	0	0	1	0	1	1	3
chr1	1305562	1315562	NM_001127230	1	1	0	0	0	1	1	1	1	6
chr1	1305580	1315580	NM_001127229	1	1	0	0	0	1	1	1	1	6
chr1	1305818	1315818	NM_017900	1	1	0	0	0	1	1	1	1	6
chr1	1329718	1339718	NR_135154	0	1	0	0	1	1	0	1	1	5
chr1	1329718	1339718	NR_135154	0	1	0	0	1	1	0	1	1	5
chr1	1329718	1339718	NR_135154	0	1	0	0	1	1	0	1	1	5
chr1	1329718	1339718	NR_135154	0	1	0	0	1	1	0	1	1	5
chr1	1329718	1339718	NR_135154	0	1	0	0	1	1	0	1	1	5
chr1	1329909	1339909	NR_015434	0	1	0	0	0	1	0	1	1	4
chr1	1337693	1347693	NM_017971	0	1	0	1	0	1	0	1	1	5
chr1	1337693	1347693	NM_017971	0	1	0	1	0	1	0	1	1	5
chr1	1351824	1361824	NM_001243536	1	1	1	1	0	0	0	1	0	5
chr1	1351824	1361824	NM_001243536	1	1	1	1	0	0	0	1	0	5
chr1	1351824	1361824	NM_001243536	1	1	1	1	0	0	0	1	0	5
chr1	1356507	1366507	NM_001146685	1	0	0	1	0	0	0	0	0	2
chr1	1364953	1374953	NR_125996	0	0	0	1	0	0	0	1	0	2
chr1	1364953	1374953	NR_125996	0	0	0	1	0	0	0	1	0	2
chr1	1364953	1374953	NR_125996	0	0	0	1	0	0	0	1	0	2
chr1	1365902	1375902	NM_199121	0	0	0	1	0	0	0	1	0	2
chr1	1365902	1375902	NM_199121	0	0	0	1	0	0	0	1	0	2
chr1	1380068	1390068	NM_001039211	0	0	0	0	0	1	0	0	1	2
chr1	1402134	1412134	NM_031921	1	1	1	1	1	1	1	1	1	9
chr1	1408494	1418494	NM_001317238	1	1	1	1	1	1	1	1	1	9
chr1	1442522	1452522	NM_018188	1	1	1	1	1	1	0	1	1	8
chr1	1442522	1452522	NM_018188	1	1	1	1	1	1	0	1	1	8
chr1	1442909	1452909	NM_001170536	1	1	1	1	1	1	0	1	1	8
chr1	1470740	1480740	NM_001114748	0	0	1	0	1	0	0	1	1	4
chr1	1505262	1515262	NM_014188	0	0	1	0	0	0	0	1	1	3
chr1	1530476	1540476	NM_001242659	1	0	0	0	0	0	0	1	1	3
chr1	1545794	1555794	NR_033183	0	1	0	0	1	1	0	1	1	5
chr1	1545794	1555794	NR_033183	0	1	0	0	1	1	0	1	1	5
chr1	1545794	1555794	NR_033183	0	1	0	0	1	1	0	1	1	5
chr1	1545794	1555794	NR_033183	0	1	0	0	1	1	0	1	1	5
chr1	1545794	1555794	NR_033183	0	1	0	0	1	1	0	1	1	5
chr1	1546244	1556244	NM_001170689	0	1	0	0	1	1	0	1	1	5
chr1	1562559	1572559	NM_006983	1	1	1	1	1	1	0	1	1	8
chr1	1563158	1573158	NR_002946	1	1	1	1	1	1	0	1	1	8
chr1	1619243	1629243	NM_001290264	0	1	1	1	1	1	0	1	1	7
chr1	1619243	1629243	NM_001290264	0	1	1	1	1	1	0	1	1	7
chr1	1626377	1636377	NR_002946	0	1	1	1	1	1	0	1	1	7
chr1	1650859	1660859	NM_033490	0	1	1	1	0	1	0	1	1	6
chr1	1650859	1660859	NM_033490	0	1	1	1	0	1	0	1	1	6
chr1	1650859	1660859	NM_033490	0	1	1	1	0	1	0	1	1	6
chr1	1650859	1660859	NM_033490	0	1	1	1	0	1	0	1	1	6
chr1	1650859	1660859	NM_033490	0	1	1	1	0	1	0	1	1	6
chr1	1650859	1660859	NM_033490	0	1	1	1	0	1	0	1	1	6
chr1	1651004	1661004	NR_132740	0	1	1	1	0	1	0	1	1	6
chr1	1651004	1661004	NR_132740	0	1	1	1	0	1	0	1	1	6
chr1	1651004	1661004	NR_132740	0	1	1	1	0	1	0	1	1	6
chr1	1651004	1661004	NR_132740	0	1	1	1	0	1	0	1	1	6
chr1	1651004	1661004	NR_132740	0	1	1	1	0	1	0	1	1	6
chr1	1651004	1661004	NR_132740	0	1	1	1	0	1	0	1	1	6
chr1	1672438	1682438	NM_182838	0	1	1	0	0	0	0	1	1	4
chr1	1672438	1682438	NM_182838	0	1	1	0	0	0	0	1	1	4
chr1	1685081	1695081	NM_001198995	1	1	1	1	1	1	0	1	1	8
chr1	1704909	1714909	NM_023018	1	1	1	1	1	1	1	1	0	8
chr1	1705297	1715297	NM_001198993	1	1	1	1	1	1	1	1	0	8
chr1	1706508	1716508	NM_001198994	1	1	0	1	0	1	1	1	1	7
chr1	1841265	1851265	NM_138705	0	0	0	0	0	0	0	1	1	2
chr1	2000085	2010085	NM_001033581	0	1	1	0	1	1	0	1	1	6
chr1	2000424	2010424	NM_001242874	0	1	1	0	1	1	0	1	1	6
chr1	2031154	2041154	NM_001033582	0	0	0	0	0	0	0	1	1	2
chr1	2121214	2131214	NR_046427	0	1	0	0	0	0	0	1	1	3
chr1	2121214	2131214	NR_046427	0	1	0	0	0	0	0	1	1	3
chr1	2121214	2131214	NR_046427	0	1	0	0	0	0	0	1	1	3
chr1	2121214	2131214	NR_046427	0	1	0	0	0	0	0	1	1	3
chr1	2121214	2131214	NR_046427	0	1	0	0	0	0	0	1	1	3
chr1	2121214	2131214	NR_046427	0	1	0	0	0	0	0	1	1	3
chr1	2121214	2131214	NR_046427	0	1	0	0	0	0	0	1	1	3
chr1	2121214	2131214	NR_046427	0	1	0	0	0	0	0	1	1	3
chr1	2134172	2144172	NM_001146310	0	0	0	0	0	0	0	1	1	2
chr1	2155133	2165133	NM_003036	0	0	0	0	0	0	0	1	1	2
chr1	2279100	2289100	NR_024489	0	0	0	0	0	1	0	1	1	3
chr1	2318190	2328190	NR_125361	0	1	1	1	1	1	1	1	1	8
chr1	2318190	2328190	NR_125361	0	1	1	1	1	1	1	1	1	8
chr1	2318190	2328190	NR_125361	0	1	1	1	1	1	1	1	1	8
chr1	2318213	2328213	NM_007033	0	1	1	1	1	1	1	1	1	8
chr1	2339010	2349010	NM_153818	0	1	0	0	0	0	0	1	1	3
chr1	2339010	2349010	NM_153818	0	1	0	0	0	0	0	1	1	3
chr1	2393897	2403897	NM_001303012	0	1	0	0	0	1	0	0	0	2
chr1	2402753	2412753	NM_014638	0	0	0	0	0	1	0	0	1	2
chr1	2402753	2412753	NM_014638	0	0	0	0	0	1	0	0	1	2
chr1	2453067	2463067	NM_018216	0	1	1	1	0	1	0	1	1	6
chr1	2482803	2492803	NM_003820	1	1	0	0	0	0	0	0	0	2
chr1	2482803	2492803	NM_003820	1	1	0	0	0	0	0	0	0	2
chr1	2483450	2493450	NR_037844	1	1	0	0	0	0	0	0	0	2
chr1	2512898	2522898	NR_036638	0	1	0	0	0	0	0	1	1	3
chr1	2512898	2522898	NR_036638	0	1	0	0	0	0	0	1	1	3
chr1	2513188	2523188	NM_152371	0	1	0	0	0	0	0	1	1	3
chr1	2513188	2523188	NM_152371	0	1	0	0	0	0	0	1	1	3
chr1	2513188	2523188	NM_152371	0	1	0	0	0	0	0	1	1	3
chr1	2513188	2523188	NM_152371	0	1	0	0	0	0	0	1	1	3
chr1	2513188	2523188	NM_152371	0	1	0	0	0	0	0	1	1	3
chr1	2513188	2523188	NM_152371	0	1	0	0	0	0	0	1	1	3
chr1	2559481	2569481	NM_033467	0	1	0	0	1	1	0	1	1	5
chr1	2701230	2711230	NM_001242672	0	0	0	0	0	0	0	1	1	2
chr1	2979289	2989289	NR_024371	0	0	1	0	1	0	0	0	0	2
chr1	2979289	2989289	NR_024371	0	0	1	0	1	0	0	0	0	2
chr1	3536555	3546555	NM_182752	1	1	0	1	0	0	0	1	1	5
chr1	3561671	3571671	NM_017818	1	1	1	1	1	1	1	1	1	9
chr1	3564128	3574128	NM_005427	1	1	0	1	1	0	0	1	1	6
chr1	3564128	3574128	NM_005427	1	1	0	1	1	0	0	1	1	6
chr1	3564128	3574128	NM_005427	1	1	0	1	1	0	0	1	1	6
chr1	3564128	3574128	NM_005427	1	1	0	1	1	0	0	1	1	6
chr1	3564128	3574128	NM_005427	1	1	0	1	1	0	0	1	1	6
chr1	3564128	3574128	NM_005427	1	1	0	1	1	0	0	1	1	6
chr1	3602235	3612235	NM_001204191	0	0	0	0	1	0	0	1	1	3
chr1	3602235	3612235	NM_001204191	0	0	0	0	1	0	0	1	1	3
chr1	3602235	3612235	NM_001204191	0	0	0	0	1	0	0	1	1	3
chr1	3602235	3612235	NM_001204191	0	0	0	0	1	0	0	1	1	3
chr1	3602235	3612235	NM_001204191	0	0	0	0	1	0	0	1	1	3
chr1	3602235	3612235	NM_001204191	0	0	0	0	1	0	0	1	1	3
chr1	3658335	3668335	NR_033712	0	1	0	0	0	1	0	1	1	4
chr1	3658937	3668937	NR_033711	0	1	0	0	0	0	0	1	1	3
chr1	3658937	3668937	NR_033711	0	1	0	0	0	0	0	1	1	3
chr1	3658937	3668937	NR_033711	0	1	0	0	0	0	0	1	1	3
chr1	3658937	3668937	NR_033711	0	1	0	0	0	0	0	1	1	3
chr1	3708068	3718068	NM_020710	0	0	0	0	0	1	0	1	1	3
chr1	3768797	3778797	NM_014704	1	1	0	1	0	0	0	1	1	5
chr1	3768830	3778830	NR_135152	1	1	0	1	0	0	0	1	1	5
chr1	3768830	3778830	NR_135152	1	1	0	1	0	0	0	1	1	5
chr1	3768830	3778830	NR_135152	1	1	0	1	0	0	0	1	1	5
chr1	3768830	3778830	NR_135152	1	1	0	1	0	0	0	1	1	5
chr1	3768830	3778830	NR_135152	1	1	0	1	0	0	0	1	1	5
chr1	3768830	3778830	NR_135152	1	1	0	1	0	0	0	1	1	5
chr1	3768830	3778830	NR_135152	1	1	0	1	0	0	0	1	1	5
chr1	3768830	3778830	NR_135152	1	1	0	1	0	0	0	1	1	5
chr1	3811857	3821857	NM_207356	0	1	1	1	1	1	0	1	1	7
chr1	3811967	3821967	NR_024455	0	1	1	1	1	1	0	1	1	7
chr1	4467110	4477110	NR_027088	1	0	0	0	0	0	0	1	0	2
chr1	4710104	4720104	NM_018836	1	1	0	0	0	0	0	0	0	2
chr1	4710104	4720104	NM_018836	1	1	0	0	0	0	0	0	0	2
chr1	5917801	5927801	NR_039838	0	1	1	1	0	0	1	1	1	6
chr1	6047357	6057357	NM_001199861	0	1	0	0	0	0	1	1	1	4
chr1	6047533	6057533	NR_111987	0	1	0	0	0	0	1	1	1	4
chr1	6047533	6057533	NR_111987	0	1	0	0	0	0	1	1	1	4
chr1	6047533	6057533	NR_111987	0	1	0	0	0	0	1	1	1	4
chr1	6047533	6057533	NR_111987	0	1	0	0	0	0	1	1	1	4
chr1	6081072	6091072	NM_172130	0	0	0	0	0	0	0	1	1	2
chr1	6081072	6091072	NM_172130	0	0	0	0	0	0	0	1	1	2
chr1	6089347	6099347	NM_001199860	0	0	0	0	0	0	0	1	1	2
chr1	6100980	6110980	NM_001199862	0	0	0	0	0	0	0	1	1	2
chr1	6101173	6111173	NM_001199863	0	0	0	0	0	0	0	1	1	2
chr1	6254679	6264679	NM_000983	0	1	1	1	1	1	1	1	1	8
chr1	6260840	6270840	NR_125997	0	1	0	0	0	1	0	1	1	4
chr1	6261188	6271188	NM_207396	0	1	0	0	0	1	0	1	1	4
chr1	6291044	6301044	NM_012405	0	1	1	0	1	1	1	1	1	7
chr1	6291299	6301299	NR_103534	0	1	1	0	1	1	1	1	1	7
chr1	6316035	6326035	NM_207370	0	0	0	0	0	1	0	1	0	2
chr1	6414004	6424004	NM_181866	0	0	0	0	0	0	0	1	1	2
chr1	6415764	6425764	NM_181865	0	0	0	0	0	0	0	1	1	2
chr1	6440883	6450883	NM_181864	0	1	1	1	1	1	1	1	1	8
chr1	6448826	6458826	NM_007274	0	0	0	0	0	0	0	1	1	2
chr1	6521255	6531255	NM_148970	1	0	0	0	0	0	0	1	1	3
chr1	6521255	6531255	NM_148970	1	0	0	0	0	0	0	1	1	3
chr1	6521255	6531255	NM_148970	1	0	0	0	0	0	0	1	1	3
chr1	6521255	6531255	NM_148970	1	0	0	0	0	0	0	1	1	3
chr1	6521255	6531255	NM_148970	1	0	0	0	0	0	0	1	1	3
chr1	6521255	6531255	NM_148970	1	0	0	0	0	0	0	1	1	3
chr1	6609658	6619658	NM_024654	0	1	0	0	1	0	0	1	1	4
chr1	6610337	6620337	NM_177540	0	0	0	0	0	0	0	1	1	2
chr1	6610337	6620337	NM_177540	0	0	0	0	0	0	0	1	1	2
chr1	6635050	6645050	NM_005341	0	0	1	0	0	0	0	1	1	3
chr1	6635050	6645050	NM_005341	0	0	1	0	0	0	0	1	1	3
chr1	6635050	6645050	NM_005341	0	0	1	0	0	0	0	1	1	3
chr1	6657958	6667958	NM_014851	0	0	0	0	0	0	1	1	1	3
chr1	6657958	6667958	NM_014851	0	0	0	0	0	0	1	1	1	3
chr1	6668755	6678755	NM_153812	1	1	1	0	0	1	1	1	1	7
chr1	6679924	6689924	NM_001195753	0	1	1	1	1	1	1	1	1	8
chr1	6680209	6690209	NM_138350	0	1	1	1	1	1	1	1	1	8
chr1	6680209	6690209	NM_138350	0	1	1	1	1	1	1	1	1	8
chr1	6756966	6766966	NM_018198	0	1	0	0	0	0	0	1	1	3
chr1	6840383	6850383	NR_038934	0	0	0	0	0	1	0	1	1	3
chr1	6840383	6850383	NR_038934	0	0	0	0	0	1	0	1	1	3
chr1	6840383	6850383	NR_038934	0	0	0	0	0	1	0	1	1	3
chr1	6840383	6850383	NR_038934	0	0	0	0	0	1	0	1	1	3
chr1	7826328	7836328	NM_004781	0	1	0	0	0	0	0	1	1	3
chr1	7839488	7849488	NM_016831	0	1	1	1	1	1	0	1	1	7
chr1	7839488	7849488	NM_016831	0	1	1	1	1	1	0	1	1	7
chr1	7839488	7849488	NM_016831	0	1	1	1	1	1	0	1	1	7
chr1	7839488	7849488	NM_016831	0	1	1	1	1	1	0	1	1	7
chr1	7839488	7849488	NM_016831	0	1	1	1	1	1	0	1	1	7
chr1	8016713	8026713	NM_007262	1	0	0	0	0	1	0	1	1	4
chr1	8016713	8026713	NM_007262	1	0	0	0	0	1	0	1	1	4
chr1	8373144	8383144	NM_001080397	0	0	0	0	0	0	0	1	1	2
chr1	8478747	8488747	NM_001042682	0	0	0	0	0	1	0	1	1	3
chr1	8479704	8489704	NR_125999	0	0	0	0	0	1	0	1	1	3
chr1	8549973	8559973	NR_132752	0	1	0	0	1	1	1	1	1	6
chr1	9081404	9091404	NM_207420	0	1	0	0	0	0	0	1	1	3
chr1	9289862	9299862	NM_004285	0	0	0	0	0	0	0	1	1	2
chr1	9294902	9304902	NM_001282587	0	0	0	0	0	0	0	1	1	2
chr1	9347940	9357940	NM_025106	0	0	0	0	0	0	0	1	1	2
chr1	9483975	9493975	NR_104623	0	0	0	0	0	0	0	1	1	2
chr1	9484055	9494055	NR_104622	0	0	0	0	0	0	0	1	1	2
chr1	9594527	9604527	NM_032315	1	0	0	0	0	0	0	1	0	2
chr1	9643931	9653931	NM_001130924	0	1	0	0	0	1	0	1	1	4
chr1	9643931	9653931	NM_001130924	0	1	0	0	0	1	0	1	1	4
chr1	9706789	9716789	NM_005026	1	0	1	0	0	0	0	0	0	2
chr1	9709644	9719644	NR_027045	1	0	1	0	0	0	0	0	0	2
chr1	9965316	9975316	NM_020248	0	0	0	0	0	1	0	1	1	3
chr1	9965316	9975316	NM_020248	0	0	0	0	0	1	0	1	1	3
chr1	9997980	10007980	NM_001297778	0	1	1	1	1	1	1	1	1	8
chr1	9998485	10008485	NM_032368	0	1	1	1	1	1	1	1	1	8
chr1	9998485	10008485	NM_032368	0	1	1	1	1	1	1	1	1	8
chr1	9998485	10008485	NM_032368	0	1	1	1	1	1	1	1	1	8
chr1	9998485	10008485	NM_032368	0	1	1	1	1	1	1	1	1	8
chr1	9998485	10008485	NM_032368	0	1	1	1	1	1	1	1	1	8
chr1	9998485	10008485	NM_032368	0	1	1	1	1	1	1	1	1	8
chr1	9998485	10008485	NM_032368	0	1	1	1	1	1	1	1	1	8
chr1	10022438	10032438	NR_049882	0	0	0	0	0	0	0	1	1	2
chr1	10088040	10098040	NM_006048	0	1	0	1	0	1	0	0	1	4
chr1	10088040	10098040	NM_006048	0	1	0	1	0	1	0	0	1	4
chr1	10265763	10275763	NM_183416	0	0	0	1	0	0	0	1	0	2
chr1	10265763	10275763	NM_183416	0	0	0	1	0	0	0	1	0	2
chr1	10354023	10364023	NR_125730	0	0	0	0	0	0	0	1	1	2
chr1	10454048	10464048	NM_002631	0	1	1	1	1	1	1	1	1	8
chr1	10454048	10464048	NM_002631	0	1	1	1	1	1	1	1	1	8
chr1	10454174	10464174	NM_001304452	1	1	1	1	1	1	1	1	1	9
chr1	10485158	10495158	NM_199294	0	0	0	0	0	0	0	1	1	2
chr1	10485158	10495158	NM_199294	0	0	0	0	0	0	0	1	1	2
chr1	10485158	10495158	NM_199294	0	0	0	0	0	0	0	1	1	2
chr1	10485158	10495158	NM_199294	0	0	0	0	0	0	0	1	1	2
chr1	10485803	10495803	NR_037187	0	0	0	0	0	0	0	1	1	2
chr1	10485803	10495803	NR_037187	0	0	0	0	0	0	0	1	1	2
chr1	10485803	10495803	NR_037187	0	0	0	0	0	0	0	1	1	2
chr1	10504775	10514775	NM_001302	1	0	1	1	0	1	0	1	1	6
chr1	10527613	10537613	NM_213566	0	1	1	1	1	1	1	1	1	8
chr1	10527613	10537613	NM_213566	0	1	1	1	1	1	1	1	1	8
chr1	10530002	10540002	NM_004565	0	1	1	1	1	1	1	1	1	8
chr1	11067678	11077678	NM_007375	0	1	0	1	0	0	0	1	1	4
chr1	11102296	11112296	NM_139208	0	0	0	0	0	0	0	1	1	2
chr1	11102296	11112296	NM_139208	0	0	0	0	0	0	0	1	1	2
chr1	11115091	11125091	NM_003132	0	1	0	0	0	0	1	1	1	4
chr1	11154731	11164731	NR_135062	1	1	1	1	1	1	1	1	1	9
chr1	11154731	11164731	NR_135062	1	1	1	1	1	1	1	1	1	9
chr1	11154967	11164967	NM_002685	1	1	1	1	1	1	1	1	1	9
chr1	11154967	11164967	NM_002685	1	1	1	1	1	1	1	1	1	9
chr1	11155075	11165075	NR_135063	1	1	1	1	1	1	1	1	1	9
chr1	11198954	11208954	NR_046600	0	1	1	0	0	1	0	1	1	5
chr1	11317608	11327608	NM_004958	0	1	0	1	1	0	0	1	1	5
chr1	11328254	11338254	NM_013319	0	1	0	1	0	0	0	1	1	4
chr1	11709431	11719431	NM_183412	0	0	0	0	0	0	0	1	1	2
chr1	11709431	11719431	NM_183412	0	0	0	0	0	0	0	1	1	2
chr1	11709888	11719888	NM_012168	0	0	0	0	0	0	0	1	1	2
chr1	11709913	11719913	NR_130909	0	0	0	0	0	0	0	1	1	2
chr1	11709913	11719913	NR_130909	0	0	0	0	0	0	0	1	1	2
chr1	11709913	11719913	NR_130909	0	0	0	0	0	0	0	1	1	2
chr1	11709913	11719913	NR_130909	0	0	0	0	0	0	0	1	1	2
chr1	11709913	11719913	NR_130909	0	0	0	0	0	0	0	1	1	2
chr1	11719149	11729149	NM_018438	0	0	0	1	0	0	0	1	1	3
chr1	11736271	11746271	NM_006341	0	1	0	1	1	0	0	1	1	5
chr1	11746678	11756678	NM_001127325	0	0	0	1	0	0	0	0	1	2
chr1	11746780	11756780	NM_198545	0	0	0	1	0	0	0	0	1	2
chr1	11817249	11827249	NM_001010881	0	0	0	0	0	0	1	0	1	2
chr1	11861152	11871152	NR_046428	0	0	0	0	0	1	1	1	1	4
chr1	11861152	11871152	NR_046428	0	0	0	0	0	1	1	1	1	4
chr1	11861152	11871152	NR_046428	0	0	0	0	0	1	1	1	1	4
chr1	11861160	11871160	NM_005957	0	0	0	0	0	1	1	1	1	4
chr1	11895375	11905375	NR_037806	1	1	1	1	0	1	0	1	1	7
chr1	11981485	11991485	NM_138346	0	0	0	0	0	0	1	1	1	3
chr1	11989723	11999723	NM_001316320	0	0	0	0	0	0	0	1	1	2
chr1	11989723	11999723	NM_001316320	0	0	0	0	0	0	0	1	1	2
chr1	12035237	12045237	NM_014874	0	1	1	1	0	1	0	1	1	6
chr1	12035237	12045237	NM_014874	0	1	1	1	0	1	0	1	1	6
chr1	12074298	12084298	NM_021933	0	1	1	1	0	1	0	1	1	6
chr1	12084214	12094214	NR_106787	0	1	1	1	0	1	0	1	1	6
chr1	12285095	12295095	NM_018156	0	1	1	0	0	0	1	1	1	5
chr1	12285095	12295095	NM_018156	0	1	1	0	0	0	1	1	1	5
chr1	12562299	12572299	NR_003025	0	0	0	0	0	1	0	1	1	3
chr1	12562299	12572299	NR_003025	0	0	0	0	0	1	0	1	1	3
chr1	12699565	12709565	NM_001013630	0	0	0	0	0	0	0	1	1	2
chr1	12771117	12781117	NR_111984	1	1	0	0	0	0	0	0	0	2
chr1	12771117	12781117	NR_111984	1	1	0	0	0	0	0	0	0	2
chr1	13354818	13364818	NM_001013407	0	0	0	1	0	0	0	1	0	2
chr1	13354832	13364832	NM_001010889	0	0	0	1	0	0	0	1	0	2
chr1	13359885	13369885	NM_001300891	0	0	0	1	0	0	0	0	1	2
chr1	13416175	13426175	NM_001098376	0	0	0	0	0	0	0	1	1	2
chr1	13419002	13429002	NM_001300891	0	0	0	0	0	0	0	1	1	2
chr1	14021734	14031734	NM_001135610	0	1	0	0	1	0	0	1	1	4
chr1	14026349	14036349	NM_015866	0	0	0	0	0	0	0	1	1	2
chr1	14026349	14036349	NM_015866	0	0	0	0	0	0	0	1	1	2
chr1	15251295	15261295	NM_001018001	0	0	0	0	0	0	1	1	0	2
chr1	15759937	15769937	NM_007272	0	0	0	0	0	0	0	1	1	2
chr1	15845940	15855940	NR_102733	0	0	1	1	0	1	0	1	1	5
chr1	15845940	15855940	NR_102733	0	0	1	1	0	1	0	1	1	5
chr1	15845940	15855940	NR_102733	0	0	1	1	0	1	0	1	1	5
chr1	15845940	15855940	NR_102733	0	0	1	1	0	1	0	1	1	5
chr1	15846285	15856285	NM_032996	0	0	1	1	0	1	0	1	1	5
chr1	15848307	15858307	NR_109898	0	0	1	1	0	1	0	1	1	5
chr1	15848307	15858307	NR_109898	0	0	1	1	0	1	0	1	1	5
chr1	15848307	15858307	NR_109898	0	0	1	1	0	1	0	1	1	5
chr1	15906605	15916605	NM_024758	0	0	1	0	0	1	0	1	1	4
chr1	15938952	15948952	NM_032341	0	1	0	0	0	0	0	1	1	3
chr1	15981207	15991207	NM_006511	0	1	1	1	0	1	1	1	1	7
chr1	16005826	16015826	NM_015164	0	0	0	0	0	0	0	1	1	2
chr1	16057808	16067808	NM_207348	0	1	1	1	1	0	1	1	1	7
chr1	16063986	16073986	NM_001013641	0	0	0	0	0	0	0	1	1	2
chr1	16169358	16179358	NM_015001	0	0	0	0	0	0	0	1	1	2
chr1	16169642	16179642	NR_024279	0	0	0	0	0	0	0	1	1	2
chr1	16192643	16202643	NR_039973	0	0	0	1	0	1	0	1	1	4
chr1	16297627	16307627	NM_003443	0	0	0	0	0	0	0	1	1	2
chr1	16297627	16307627	NM_003443	0	0	0	0	0	0	0	1	1	2
chr1	16297627	16307627	NM_003443	0	0	0	0	0	0	0	1	1	2
chr1	16297627	16307627	NM_003443	0	0	0	0	0	0	0	1	1	2
chr1	16297627	16307627	NM_003443	0	0	0	0	0	0	0	1	1	2
chr1	16297627	16307627	NM_003443	0	0	0	0	0	0	0	1	1	2
chr1	16558659	16568659	NM_030907	0	1	0	1	0	1	0	1	1	5
chr1	16673986	16683986	NM_018994	0	1	1	0	0	0	0	1	1	4
chr1	16688524	16698524	NR_073503	0	1	0	0	0	0	0	1	1	3
chr1	16688524	16698524	NR_073503	0	1	0	0	0	0	0	1	1	3
chr1	16688524	16698524	NR_073503	0	1	0	0	0	0	0	1	1	3
chr1	16688524	16698524	NR_073503	0	1	0	0	0	0	0	1	1	3
chr1	16688524	16698524	NR_073503	0	1	0	0	0	0	0	1	1	3
chr1	16688524	16698524	NR_073503	0	1	0	0	0	0	0	1	1	3
chr1	16758919	16768919	NM_198546	0	0	0	1	0	0	1	0	1	3
chr1	16762166	16772166	NM_018090	0	1	0	1	1	1	1	1	1	7
chr1	16762166	16772166	NM_018090	0	1	0	1	1	1	1	1	1	7
chr1	16762166	16772166	NM_018090	0	1	0	1	1	1	1	1	1	7
chr1	16814196	16824196	NR_023386	1	1	0	1	1	0	0	1	1	6
chr1	16952401	16962401	NR_026752	0	1	1	1	1	1	1	1	1	8
chr1	16967068	16977068	NR_027504	1	0	0	0	0	0	0	1	1	3
chr1	16994497	17004497	NM_001310138	0	0	0	0	0	0	0	1	1	2
chr1	16994497	17004497	NM_001310138	0	0	0	0	0	0	0	1	1	2
chr1	17002749	17012749	NR_037446	0	0	0	0	0	0	0	1	1	2
chr1	17180516	17190516	NR_037446	0	0	0	0	0	0	0	1	1	2
chr1	17303081	17313081	NM_017459	0	1	0	0	0	0	0	1	0	2
chr1	17303081	17313081	NM_017459	0	1	0	0	0	0	0	1	0	2
chr1	17333467	17343467	NM_022089	0	0	1	0	1	1	0	1	1	5
chr1	17333467	17343467	NM_022089	0	0	1	0	1	1	0	1	1	5
chr1	17333467	17343467	NM_022089	0	0	1	0	1	1	0	1	1	5
chr1	17375665	17385665	NM_003000	1	1	0	0	1	0	0	1	1	5
chr1	17760059	17770059	NM_001136204	1	0	0	0	0	0	0	1	0	2
chr1	17761250	17771250	NM_018715	1	0	0	0	0	0	0	0	1	2
chr1	18076807	18086807	NM_030812	0	0	0	0	0	0	0	1	1	2
chr1	18387150	18397150	NR_125946	0	0	0	0	0	0	0	1	1	2
chr1	19204769	19214769	NR_039844	0	0	0	0	0	0	0	1	1	2
chr1	19531746	19541746	NM_020765	1	1	0	1	0	1	0	1	1	6
chr1	19531879	19541879	NR_135115	1	1	0	1	0	1	0	1	1	6
chr1	19531879	19541879	NR_135115	1	1	0	1	0	1	0	1	1	6
chr1	19573053	19583053	NM_015047	0	1	1	0	1	1	0	1	1	6
chr1	19573053	19583053	NM_015047	0	1	1	0	1	1	0	1	1	6
chr1	19573053	19583053	NM_015047	0	1	1	0	1	1	0	1	1	6
chr1	19573053	19583053	NM_015047	0	1	1	0	1	1	0	1	1	6
chr1	19573074	19583074	NM_016183	0	1	1	0	1	1	0	1	1	6
chr1	19595568	19605568	NR_040289	0	1	1	1	1	1	0	1	1	7
chr1	19595568	19605568	NR_040289	0	1	1	1	1	1	0	1	1	7
chr1	19610280	19620280	NM_012067	1	1	1	1	1	1	1	1	1	9
chr1	19617230	19627230	NR_037847	1	1	1	1	1	1	1	1	1	9
chr1	19633640	19643640	NM_003689	1	1	1	1	0	1	1	1	1	8
chr1	19633640	19643640	NM_003689	1	1	1	1	0	1	1	1	1	8
chr1	19633739	19643739	NR_109848	1	1	1	1	0	1	1	1	1	8
chr1	19633739	19643739	NR_109848	1	1	1	1	0	1	1	1	1	8
chr1	19633739	19643739	NR_109848	1	1	1	1	0	1	1	1	1	8
chr1	19633739	19643739	NR_109848	1	1	1	1	0	1	1	1	1	8
chr1	19633739	19643739	NR_109848	1	1	1	1	0	1	1	1	1	8
chr1	19806201	19816201	NM_001282162	1	0	0	0	0	0	0	0	1	2
chr1	19807135	19817135	NM_004930	1	0	0	0	0	0	0	0	1	2
chr1	19807135	19817135	NM_004930	1	0	0	0	0	0	0	0	1	2
chr1	19807135	19817135	NM_004930	1	0	0	0	0	0	0	0	1	2
chr1	19807135	19817135	NM_004930	1	0	0	0	0	0	0	0	1	2
chr1	19918326	19928326	NR_135054	0	0	1	0	0	1	0	1	1	4
chr1	19918470	19928470	NR_033758	0	0	1	0	0	1	0	1	1	4
chr1	19918470	19928470	NR_033758	0	0	1	0	0	1	0	1	1	4
chr1	19918470	19928470	NR_033758	0	0	1	0	0	1	0	1	1	4
chr1	19918470	19928470	NR_033758	0	0	1	0	0	1	0	1	1	4
chr1	19918470	19928470	NR_033758	0	0	1	0	0	1	0	1	1	4
chr1	19918470	19928470	NR_033758	0	0	1	0	0	1	0	1	1	4
chr1	19918470	19928470	NR_033758	0	0	1	0	0	1	0	1	1	4
chr1	19929300	19939300	NR_077246	0	0	0	0	0	0	0	1	1	2
chr1	19964722	19974722	NM_182744	0	0	1	0	0	0	0	0	1	2
chr1	19964722	19974722	NM_182744	0	0	1	0	0	0	0	0	1	2
chr1	19964902	19974902	NM_001278165	0	0	1	0	0	0	0	0	1	2
chr1	19965207	19975207	NM_001204084	0	0	1	0	0	0	0	0	1	2
chr1	19965666	19975666	NM_005380	0	0	1	0	0	0	0	0	1	2
chr1	20203887	20213887	NM_015207	0	0	0	0	0	0	0	1	1	2
chr1	20829674	20839674	NM_024544	0	1	0	0	1	0	0	1	1	4
chr1	20973686	20983686	NR_046507	0	1	0	0	0	1	0	1	1	4
chr1	20983037	20993037	NM_005216	0	1	0	0	0	0	0	1	1	3
chr1	21039510	21049510	NM_020816	0	0	0	0	0	1	0	1	1	3
chr1	21039510	21049510	NM_020816	0	0	0	0	0	1	0	1	1	3
chr1	21039510	21049510	NM_020816	0	0	0	0	0	1	0	1	1	3
chr1	21054133	21064133	NM_001103161	0	0	0	0	0	0	0	1	1	2
chr1	21054133	21064133	NM_001103161	0	0	0	0	0	0	0	1	1	2
chr1	21108181	21118181	NM_016287	1	1	1	1	1	1	1	1	1	9
chr1	21309925	21319925	NR_031657	0	0	0	0	0	1	0	1	1	3
chr1	21432876	21442876	NM_003760	0	1	1	1	1	1	0	1	1	7
chr1	21489532	21499532	NM_001198803	0	0	1	0	0	1	1	1	1	5
chr1	21498381	21508381	NM_001198802	0	1	0	1	1	0	0	1	1	5
chr1	21498381	21508381	NM_001198802	0	1	0	1	1	0	0	1	1	5
chr1	21667034	21677034	NM_001113348	1	0	0	0	0	0	0	0	1	2
chr1	21761582	21771582	NR_046176	0	0	0	0	0	0	0	1	1	2
chr1	21761582	21771582	NR_046176	0	0	0	0	0	0	0	1	1	2
chr1	21761582	21771582	NR_046176	0	0	0	0	0	0	0	1	1	2
chr1	21761582	21771582	NR_046176	0	0	0	0	0	0	0	1	1	2
chr1	22104688	22114688	NM_032236	0	1	0	0	1	0	1	1	1	5
chr1	22104688	22114688	NM_032236	0	1	0	0	1	0	1	1	1	5
chr1	22133757	22143757	NM_001013693	0	0	0	0	0	0	0	1	1	2
chr1	22298386	22308386	NM_007352	0	0	0	0	0	0	0	1	1	2
chr1	22346683	22356683	NR_023918	0	0	0	0	0	0	0	1	1	2
chr1	22346996	22356996	NR_109762	0	0	0	0	0	0	0	1	1	2
chr1	22346996	22356996	NR_109762	0	0	0	0	0	0	0	1	1	2
chr1	22346996	22356996	NR_109762	0	0	0	0	0	0	0	1	1	2
chr1	22346996	22356996	NR_109762	0	0	0	0	0	0	0	1	1	2
chr1	22346996	22356996	NR_109762	0	0	0	0	0	0	0	1	1	2
chr1	22347541	22357541	NR_110692	0	0	0	0	0	0	0	1	1	2
chr1	22374119	22384119	NM_044472	0	1	0	0	0	0	0	1	1	3
chr1	22374119	22384119	NM_044472	0	1	0	0	0	0	0	1	1	3
chr1	22374119	22384119	NM_044472	0	1	0	0	0	0	0	1	1	3
chr1	22773343	22783343	NM_014870	0	0	0	0	0	0	0	1	1	2
chr1	22773343	22783343	NM_014870	0	0	0	0	0	0	0	1	1	2
chr1	22965117	22975117	NM_172369	0	0	0	0	0	1	0	1	0	2
chr1	22965117	22975117	NM_172369	0	0	0	0	0	1	0	1	0	2
chr1	23286923	23296923	NM_001289974	0	0	0	0	0	0	0	1	1	2
chr1	23337343	23347343	NM_001242521	0	0	0	0	0	0	0	1	1	2
chr1	23340940	23350940	NM_015013	0	1	1	1	1	1	1	1	1	8
chr1	23340940	23350940	NM_015013	0	1	1	1	1	1	1	1	1	8
chr1	23365797	23375797	NR_036057	0	1	0	0	0	0	1	1	1	4
chr1	23379427	23389427	NR_039614	0	1	1	1	1	1	1	1	1	8
chr1	23490351	23500351	NM_033631	0	0	0	0	0	0	1	1	1	3
chr1	23490351	23500351	NM_033631	0	0	0	0	0	0	1	1	1	3
chr1	23607011	23617011	NR_110616	0	1	1	0	0	1	1	1	1	6
chr1	23665857	23675857	NM_005826	0	1	1	1	0	1	0	1	1	6
chr1	23665857	23675857	NM_005826	0	1	1	1	0	1	0	1	1	6
chr1	23665857	23675857	NM_005826	0	1	1	1	0	1	0	1	1	6
chr1	23665857	23675857	NM_005826	0	1	1	1	0	1	0	1	1	6
chr1	23665857	23675857	NM_005826	0	1	1	1	0	1	0	1	1	6
chr1	23665857	23675857	NM_005826	0	1	1	1	0	1	0	1	1	6
chr1	23665857	23675857	NM_005826	0	1	1	1	0	1	0	1	1	6
chr1	23689879	23699879	NM_030634	1	1	1	1	1	1	1	1	1	9
chr1	23690463	23700463	NR_033690	1	1	1	1	1	1	1	1	1	9
chr1	23690710	23700710	NR_033691	1	1	1	1	1	1	1	1	1	9
chr1	23691357	23701357	NM_001077195	1	1	1	0	0	0	1	1	1	6
chr1	24013268	24023268	NM_001199802	0	1	0	0	0	0	0	1	1	3
chr1	24013268	24023268	NM_001199802	0	1	0	0	0	0	0	1	1	3
chr1	24064855	24074855	NM_003198	0	1	0	0	0	0	0	1	1	3
chr1	24099787	24109787	NR_038280	1	1	1	1	1	1	1	1	1	9
chr1	24099875	24109875	NM_020362	1	1	1	1	1	1	1	1	1	9
chr1	24112645	24122645	NM_007260	1	1	1	1	1	1	1	1	1	9
chr1	24121060	24131060	NM_001127621	0	0	0	0	0	0	0	1	1	2
chr1	24122034	24132034	NM_000403	0	1	0	0	0	0	0	1	1	3
chr1	24122294	24132294	NM_001008216	0	1	0	0	0	0	0	1	1	3
chr1	24146949	24156949	NM_001166059	0	1	0	0	0	1	0	1	1	4
chr1	24146949	24156949	NM_001166059	0	1	0	0	0	1	0	1	1	4
chr1	24189859	24199859	NM_000147	0	1	0	1	1	1	1	1	1	7
chr1	24250559	24260559	NR_039615	0	0	0	1	0	0	0	1	1	3
chr1	24281300	24291300	NM_017761	0	1	0	0	1	0	0	0	0	2
chr1	24301953	24311953	NR_034035	0	1	1	1	0	0	0	1	1	5
chr1	24301953	24311953	NR_034035	0	1	1	1	0	0	0	1	1	5
chr1	24301953	24311953	NR_034035	0	1	1	1	0	0	0	1	1	5
chr1	24301953	24311953	NR_034035	0	1	1	1	0	0	0	1	1	5
chr1	24301953	24311953	NR_034035	0	1	1	1	0	0	0	1	1	5
chr1	24301953	24311953	NR_034035	0	1	1	1	0	0	0	1	1	5
chr1	24301953	24311953	NR_034035	0	1	1	1	0	0	0	1	1	5
chr1	24301953	24311953	NR_034035	0	1	1	1	0	0	0	1	1	5
chr1	24301953	24311953	NR_034035	0	1	1	1	0	0	0	1	1	5
chr1	24734976	24744976	NM_001322854	0	1	0	0	0	0	0	1	1	3
chr1	24735262	24745262	NM_178122	0	1	0	0	0	0	0	1	1	3
chr1	24735262	24745262	NM_178122	0	1	0	0	0	0	0	1	1	3
chr1	24735262	24745262	NM_178122	0	1	0	0	0	0	0	1	1	3
chr1	24736587	24746587	NM_001199012	0	1	0	0	0	0	0	1	1	3
chr1	24737239	24747239	NR_136508	0	1	0	0	0	0	0	1	1	3
chr1	24737239	24747239	NR_136508	0	1	0	0	0	0	0	1	1	3
chr1	24737239	24747239	NR_136508	0	1	0	0	0	0	0	1	1	3
chr1	24737239	24747239	NR_136508	0	1	0	0	0	0	0	1	1	3
chr1	24737239	24747239	NR_136508	0	1	0	0	0	0	0	1	1	3
chr1	24737239	24747239	NR_136508	0	1	0	0	0	0	0	1	1	3
chr1	24737239	24747239	NR_136508	0	1	0	0	0	0	0	1	1	3
chr1	24737239	24747239	NR_136508	0	1	0	0	0	0	0	1	1	3
chr1	24737239	24747239	NR_136508	0	1	0	0	0	0	0	1	1	3
chr1	24737239	24747239	NR_136508	0	1	0	0	0	0	0	1	1	3
chr1	24737239	24747239	NR_136508	0	1	0	0	0	0	0	1	1	3
chr1	24737239	24747239	NR_136508	0	1	0	0	0	0	0	1	1	3
chr1	24737239	24747239	NR_136508	0	1	0	0	0	0	0	1	1	3
chr1	24737239	24747239	NR_136508	0	1	0	0	0	0	0	1	1	3
chr1	24737239	24747239	NR_136508	0	1	0	0	0	0	0	1	1	3
chr1	24737244	24747244	NM_020448	0	1	0	0	0	0	0	1	1	3
chr1	24737514	24747514	NM_001322857	0	0	0	0	0	0	0	1	1	2
chr1	24824386	24834386	NM_013441	0	0	0	0	0	0	0	1	1	2
chr1	24824386	24834386	NM_013441	0	0	0	0	0	0	0	1	1	2
chr1	24824386	24834386	NM_013441	0	0	0	0	0	0	0	1	1	2
chr1	24824386	24834386	NM_013441	0	0	0	0	0	0	0	1	1	2
chr1	24829083	24839083	NM_001251978	0	0	0	0	0	0	0	1	1	2
chr1	24835803	24845803	NM_001251985	0	0	0	0	0	0	0	1	1	2
chr1	24835803	24845803	NM_001251985	0	0	0	0	0	0	0	1	1	2
chr1	24835803	24845803	NM_001251985	0	0	0	0	0	0	0	1	1	2
chr1	24964593	24974593	NM_005839	1	1	0	0	0	1	0	1	1	5
chr1	24964593	24974593	NM_005839	1	1	0	0	0	1	0	1	1	5
chr1	24965049	24975049	NM_001303449	1	1	0	0	0	1	0	1	1	5
chr1	25554013	25564013	NM_207170	1	1	1	1	1	1	1	1	1	9
chr1	25554013	25564013	NM_207170	1	1	1	1	1	1	1	1	1	9
chr1	25569010	25579010	NR_135786	0	0	0	0	0	0	1	1	1	3
chr1	25569010	25579010	NR_135786	0	0	0	0	0	0	1	1	1	3
chr1	25569010	25579010	NR_135786	0	0	0	0	0	0	1	1	1	3
chr1	25569010	25579010	NR_135786	0	0	0	0	0	0	1	1	1	3
chr1	25569010	25579010	NR_135786	0	0	0	0	0	0	1	1	1	3
chr1	25569010	25579010	NR_135786	0	0	0	0	0	0	1	1	1	3
chr1	25569010	25579010	NR_135786	0	0	0	0	0	0	1	1	1	3
chr1	25569010	25579010	NR_135786	0	0	0	0	0	0	1	1	1	3
chr1	25569010	25579010	NR_135786	0	0	0	0	0	0	1	1	1	3
chr1	25569010	25579010	NR_135786	0	0	0	0	0	0	1	1	1	3
chr1	25569010	25579010	NR_135786	0	0	0	0	0	0	1	1	1	3
chr1	25589416	25599416	NR_135777	0	1	0	0	0	0	0	1	1	3
chr1	25659745	25669745	NR_135793	0	0	0	0	1	0	0	1	1	3
chr1	25659745	25669745	NR_135793	0	0	0	0	1	0	0	1	1	3
chr1	25659745	25669745	NR_135793	0	0	0	0	1	0	0	1	1	3
chr1	25659745	25669745	NR_135793	0	0	0	0	1	0	0	1	1	3
chr1	25659745	25669745	NR_135793	0	0	0	0	1	0	0	1	1	3
chr1	25659745	25669745	NR_135793	0	0	0	0	1	0	0	1	1	3
chr1	25659745	25669745	NR_135793	0	0	0	0	1	0	0	1	1	3
chr1	25659745	25669745	NR_135793	0	0	0	0	1	0	0	1	1	3
chr1	25659788	25669788	NM_014313	0	0	0	0	1	0	0	1	1	3
chr1	26141396	26151396	NM_001099627	0	0	0	0	0	0	0	1	1	2
chr1	26141396	26151396	NM_001099627	0	0	0	0	0	0	0	1	1	2
chr1	26141683	26151683	NM_019557	0	0	0	0	0	0	0	1	1	2
chr1	26142318	26152318	NM_001099626	0	0	0	0	0	0	0	1	1	2
chr1	26145097	26155097	NR_024498	0	0	1	1	0	1	0	1	1	5
chr1	26180949	26190949	NM_024037	0	1	0	0	0	0	1	1	1	4
chr1	26180949	26190949	NM_024037	0	1	0	0	0	0	1	1	1	4
chr1	26192744	26202744	NM_178422	0	1	0	0	0	0	1	1	1	4
chr1	26319648	26329648	NM_000437	0	0	0	0	0	1	0	1	1	3
chr1	26432655	26442655	NM_001243532	0	1	1	1	1	1	1	1	1	8
chr1	26433267	26443267	NM_152835	0	1	1	1	1	1	1	1	1	8
chr1	26433267	26443267	NM_152835	0	1	1	1	1	1	1	1	1	8
chr1	26491387	26501387	NM_015871	0	0	0	0	0	0	0	1	1	2
chr1	26498980	26508980	NM_006314	0	0	0	0	0	0	0	1	1	2
chr1	26498980	26508980	NM_006314	0	0	0	0	0	0	0	1	1	2
chr1	26498980	26508980	NM_006314	0	0	0	0	0	0	0	1	1	2
chr1	26546810	26556810	NR_110698	0	0	0	0	0	0	0	1	1	2
chr1	26555643	26565643	NM_022778	0	0	0	0	0	0	0	1	1	2
chr1	26555643	26565643	NM_022778	0	0	0	0	0	0	0	1	1	2
chr1	26555643	26565643	NM_022778	0	0	0	0	0	0	0	1	1	2
chr1	26590773	26600773	NM_001281518	0	1	1	1	0	0	0	1	1	5
chr1	26601212	26611212	NM_031286	0	0	1	0	0	0	0	1	1	3
chr1	26628195	26638195	NM_183008	0	0	0	0	0	1	0	1	1	3
chr1	26628195	26638195	NM_183008	0	0	0	0	0	1	0	1	1	3
chr1	26675621	26685621	NM_001039775	0	0	0	0	0	0	0	1	1	2
chr1	26753772	26763772	NM_205861	1	1	1	1	1	1	1	1	1	9
chr1	26753772	26763772	NM_205861	1	1	1	1	1	1	1	1	1	9
chr1	26753772	26763772	NM_205861	1	1	1	1	1	1	1	1	1	9
chr1	26753772	26763772	NM_205861	1	1	1	1	1	1	1	1	1	9
chr1	26753772	26763772	NM_205861	1	1	1	1	1	1	1	1	1	9
chr1	26789028	26799028	NR_125953	1	1	1	1	1	1	1	1	1	9
chr1	26789028	26799028	NR_125953	1	1	1	1	1	1	1	1	1	9
chr1	26793901	26803901	NM_005517	1	0	1	0	0	1	0	1	0	4
chr1	27109453	27119453	NM_017837	0	0	0	0	0	0	0	1	1	2
chr1	27109678	27119678	NM_001202554	0	0	0	0	0	0	0	1	1	2
chr1	27148200	27158200	NM_032283	0	0	0	0	0	0	0	1	1	2
chr1	27184632	27194632	NM_006142	0	1	0	0	0	0	0	1	1	3
chr1	27211869	27221869	NM_018066	0	1	1	1	1	1	1	1	1	8
chr1	27221962	27231962	NM_022078	0	1	1	1	1	0	0	1	1	6
chr1	27235567	27245567	NM_021969	0	0	0	0	0	1	0	1	0	2
chr1	27243212	27253212	NM_006600	1	1	1	1	0	1	1	1	1	8
chr1	27334333	27344333	NM_052943	1	0	0	0	0	0	0	0	1	2
chr1	27476621	27486621	NR_046474	0	0	0	0	0	0	0	1	1	2
chr1	27476621	27486621	NR_046474	0	0	0	0	0	0	0	1	1	2
chr1	27556006	27566006	NM_015023	0	1	0	0	0	0	0	0	1	2
chr1	27556006	27566006	NM_015023	0	1	0	0	0	0	0	0	1	2
chr1	27643635	27653635	NR_037580	0	0	0	1	1	1	0	1	1	5
chr1	27643635	27653635	NR_037580	0	0	0	1	1	1	0	1	1	5
chr1	27643635	27653635	NR_037580	0	0	0	1	1	1	0	1	1	5
chr1	27643635	27653635	NR_037580	0	0	0	1	1	1	0	1	1	5
chr1	27645364	27655364	NR_033926	0	0	0	1	1	1	0	1	1	5
chr1	27663482	27673482	NM_032872	0	1	0	1	1	1	1	1	1	7
chr1	27663482	27673482	NM_032872	0	1	0	1	1	1	1	1	1	7
chr1	27714147	27724147	NM_005281	0	0	0	0	1	0	0	1	1	3
chr1	27811698	27821698	NM_006990	0	0	0	0	0	0	0	1	1	2
chr1	27811698	27821698	NM_006990	0	0	0	0	0	0	0	1	1	2
chr1	28047489	28057489	NM_152660	1	1	0	1	1	1	1	1	1	8
chr1	28047489	28057489	NM_152660	1	1	0	1	1	1	1	1	1	8
chr1	28047489	28057489	NM_152660	1	1	0	1	1	1	1	1	1	8
chr1	28047489	28057489	NM_152660	1	1	0	1	1	1	1	1	1	8
chr1	28047489	28057489	NM_152660	1	1	0	1	1	1	1	1	1	8
chr1	28094693	28104693	NM_177424	0	1	1	1	1	1	1	1	1	8
chr1	28152251	28162251	NM_014110	0	1	1	1	1	1	1	1	1	8
chr1	28152324	28162324	NM_138558	0	1	1	1	1	1	1	1	1	8
chr1	28152324	28162324	NM_138558	0	1	1	1	1	1	1	1	1	8
chr1	28155911	28165911	NR_002997	0	1	1	1	0	1	1	1	1	7
chr1	28194053	28204053	NM_004848	1	0	0	0	0	0	0	1	0	2
chr1	28194053	28204053	NM_004848	1	0	0	0	0	0	0	1	0	2
chr1	28194053	28204053	NM_004848	1	0	0	0	0	0	0	1	0	2
chr1	28194053	28204053	NM_004848	1	0	0	0	0	0	0	1	0	2
chr1	28194053	28204053	NM_004848	1	0	0	0	0	0	0	1	0	2
chr1	28236308	28246308	NM_002946	1	1	0	1	1	1	0	1	1	7
chr1	28236308	28246308	NM_002946	1	1	0	1	1	1	0	1	1	7
chr1	28236308	28246308	NM_002946	1	1	0	1	1	1	0	1	1	7
chr1	28280972	28290972	NM_018053	1	0	1	0	0	0	0	1	0	3
chr1	28515447	28525447	NM_001164722	0	0	0	0	0	1	0	1	1	3
chr1	28515447	28525447	NM_001164722	0	0	0	0	0	1	0	1	1	3
chr1	28554542	28564542	NM_014280	0	1	1	1	1	1	1	1	1	8
chr1	28557601	28567601	NM_178191	0	1	0	1	0	1	0	1	1	5
chr1	28557601	28567601	NM_178191	0	1	0	1	0	1	0	1	1	5
chr1	28557601	28567601	NM_178191	0	1	0	1	0	1	0	1	1	5
chr1	28580962	28590962	NM_031459	0	1	0	0	0	0	0	1	1	3
chr1	28650512	28660512	NM_017638	1	1	1	1	1	1	0	1	1	8
chr1	28650512	28660512	NM_017638	1	1	1	1	1	1	0	1	1	8
chr1	28691092	28701092	NM_001048183	0	1	1	1	1	1	1	1	1	8
chr1	28759660	28769660	NM_023923	0	0	0	0	0	0	1	1	1	3
chr1	28827454	28837454	NR_036473	1	0	0	0	0	0	0	1	1	3
chr1	28827454	28837454	NR_036473	1	0	0	0	0	0	0	1	1	3
chr1	28827454	28837454	NR_036473	1	0	0	0	0	0	0	1	1	3
chr1	28827454	28837454	NR_036473	1	0	0	0	0	0	0	1	1	3
chr1	28827454	28837454	NR_036473	1	0	0	0	0	0	0	1	1	3
chr1	28830069	28840069	NR_004404	1	0	0	0	0	0	0	1	1	3
chr1	28839744	28849744	NM_001269	1	1	0	1	0	0	0	0	1	4
chr1	28839744	28849744	NM_001269	1	1	0	1	0	0	0	0	1	4
chr1	28839744	28849744	NM_001269	1	1	0	1	0	0	0	0	1	4
chr1	28874528	28884528	NR_003109	1	1	0	0	1	1	1	1	1	7
chr1	28874528	28884528	NR_003109	1	1	0	0	1	1	1	1	1	7
chr1	28900334	28910334	NR_003077	1	1	1	1	1	1	1	1	1	9
chr1	28901405	28911405	NR_002987	0	1	0	0	0	0	1	1	1	4
chr1	28902024	28912024	NR_002976	0	0	0	0	0	0	1	1	1	3
chr1	28902565	28912565	NR_003035	0	0	0	0	0	0	1	1	1	3
chr1	28903366	28913366	NR_024127	0	0	0	0	0	0	1	1	1	3
chr1	28964604	28974604	NM_005644	1	1	0	1	1	1	0	1	1	7
chr1	28964604	28974604	NM_005644	1	1	0	1	1	1	0	1	1	7
chr1	28970111	28980111	NR_004407	0	0	1	0	0	0	0	1	1	3
chr1	28990239	29000239	NM_024482	0	1	1	1	1	1	1	1	1	8
chr1	28990239	29000239	NM_024482	0	1	1	1	1	1	1	1	1	8
chr1	28990239	29000239	NM_024482	0	1	1	1	1	1	1	1	1	8
chr1	29058132	29068132	NM_001173128	0	1	1	1	1	1	1	1	1	8
chr1	29058135	29068135	NM_016258	0	1	1	1	1	1	1	1	1	8
chr1	29058451	29068451	NM_001172828	0	1	1	1	1	1	1	1	1	8
chr1	29503637	29513637	NM_005626	0	0	0	0	0	1	0	1	1	3
chr1	31403623	31413623	NR_033295	0	1	1	1	1	1	1	1	1	8
chr1	31403623	31413623	NR_033295	0	1	1	1	1	1	1	1	1	8
chr1	31417052	31427052	NR_033295	0	0	0	0	0	0	0	1	1	2
chr1	31417052	31427052	NR_033295	0	0	0	0	0	0	0	1	1	2
chr1	31436084	31446084	NR_003066	0	0	0	0	0	0	0	1	1	2
chr1	31533564	31543564	NM_014676	0	0	1	0	0	0	0	1	1	3
chr1	31533564	31543564	NM_014676	0	0	1	0	0	0	0	1	1	3
chr1	31707734	31717734	NM_024522	0	0	0	1	0	1	0	0	0	2
chr1	31764644	31774644	NM_004814	0	1	0	0	1	1	1	1	1	6
chr1	31764828	31774828	NM_016505	0	1	0	0	1	1	1	1	1	6
chr1	31764828	31774828	NM_016505	0	1	0	0	1	1	1	1	1	6
chr1	31764828	31774828	NM_016505	0	1	0	0	1	1	1	1	1	6
chr1	31764828	31774828	NM_016505	0	1	0	0	1	1	1	1	1	6
chr1	31764828	31774828	NM_016505	0	1	0	0	1	1	1	1	1	6
chr1	31764828	31774828	NM_016505	0	1	0	0	1	1	1	1	1	6
chr1	31764828	31774828	NM_016505	0	1	0	0	1	1	1	1	1	6
chr1	31764828	31774828	NM_016505	0	1	0	0	1	1	1	1	1	6
chr1	31764828	31774828	NM_016505	0	1	0	0	1	1	1	1	1	6
chr1	31764828	31774828	NM_016505	0	1	0	0	1	1	1	1	1	6
chr1	31841135	31851135	NM_004102	0	0	0	0	0	0	0	1	1	2
chr1	31841135	31851135	NM_004102	0	0	0	0	0	0	0	1	1	2
chr1	32105218	32115218	NR_033688	1	0	0	0	0	0	0	1	1	3
chr1	32105838	32115838	NR_033686	1	0	0	0	0	0	0	1	1	3
chr1	32105838	32115838	NR_033686	1	0	0	0	0	0	0	1	1	3
chr1	32276652	32286652	NM_144569	0	0	0	0	0	0	0	1	1	2
chr1	32276652	32286652	NM_144569	0	0	0	0	0	0	0	1	1	2
chr1	32276652	32286652	NM_144569	0	0	0	0	0	0	0	1	1	2
chr1	32380259	32390259	NM_001195101	0	1	0	0	1	1	1	1	1	6
chr1	32380259	32390259	NM_001195101	0	1	0	0	1	1	1	1	1	6
chr1	32398988	32408988	NM_080391	1	0	0	0	0	0	0	1	1	3
chr1	32474294	32484294	NR_073499	0	0	0	0	0	0	0	1	1	2
chr1	32474294	32484294	NR_073499	0	0	0	0	0	0	0	1	1	2
chr1	32474294	32484294	NR_073499	0	0	0	0	0	0	0	1	1	2
chr1	32474294	32484294	NR_073499	0	0	0	0	0	0	0	1	1	2
chr1	32532631	32542631	NM_001319677	0	0	0	0	0	1	0	1	1	3
chr1	32533499	32543499	NM_018056	0	0	0	0	0	1	0	1	1	3
chr1	32533499	32543499	NM_018056	0	0	0	0	0	1	0	1	1	3
chr1	32533499	32543499	NM_018056	0	0	0	0	0	1	0	1	1	3
chr1	32547549	32557549	NR_049850	1	1	1	1	1	1	1	1	1	9
chr1	32568643	32578643	NM_012316	0	1	0	1	1	1	0	1	1	6
chr1	32640344	32650344	NM_175852	0	0	1	1	1	1	0	1	1	6
chr1	32660986	32670986	NM_024296	0	1	0	0	0	1	0	1	1	4
chr1	32660986	32670986	NM_024296	0	1	0	0	0	1	0	1	1	4
chr1	32666235	32676235	NM_018134	0	0	0	0	0	0	0	1	1	2
chr1	32666235	32676235	NM_018134	0	0	0	0	0	0	0	1	1	2
chr1	32669694	32679694	NM_001099434	0	0	0	0	0	0	0	1	1	2
chr1	32682184	32692184	NM_003757	0	1	1	0	0	1	1	1	1	6
chr1	32682972	32692972	NR_133636	0	1	1	0	0	1	1	1	1	6
chr1	32682972	32692972	NR_133636	0	1	1	0	0	1	1	1	1	6
chr1	32682972	32692972	NR_133636	0	1	1	0	0	1	1	1	1	6
chr1	32682972	32692972	NR_133636	0	1	1	0	0	1	1	1	1	6
chr1	32752707	32762707	NM_004964	0	1	1	0	0	0	0	0	0	2
chr1	32796840	32806840	NR_052852	0	1	0	0	0	0	0	1	0	2
chr1	32796840	32806840	NR_052852	0	1	0	0	0	0	0	1	0	2
chr1	32822844	32832844	NM_001167676	1	0	1	0	0	0	0	1	1	4
chr1	32822861	32832861	NM_052841	1	0	1	0	0	0	0	1	1	4
chr1	33111191	33121191	NM_178547	0	1	1	1	1	1	0	1	1	7
chr1	33111191	33121191	NM_178547	0	1	1	1	1	1	0	1	1	7
chr1	33111191	33121191	NM_178547	0	1	1	1	1	1	0	1	1	7
chr1	33111191	33121191	NM_178547	0	1	1	1	1	1	0	1	1	7
chr1	33111191	33121191	NM_178547	0	1	1	1	1	1	0	1	1	7
chr1	33111191	33121191	NM_178547	0	1	1	1	1	1	0	1	1	7
chr1	33111191	33121191	NM_178547	0	1	1	1	1	1	0	1	1	7
chr1	33111191	33121191	NM_178547	0	1	1	1	1	1	0	1	1	7
chr1	33111748	33121748	NM_005610	0	1	1	0	0	0	0	1	1	4
chr1	33111748	33121748	NM_005610	0	1	1	0	0	0	0	1	1	4
chr1	33111958	33121958	NM_001135256	0	1	1	0	0	0	0	1	1	4
chr1	33202511	33212511	NM_020888	0	0	1	0	0	0	0	1	1	3
chr1	33226234	33236234	NM_001198973	1	0	0	0	0	0	0	1	1	3
chr1	33226234	33236234	NM_001198973	1	0	0	0	0	0	0	1	1	3
chr1	33278042	33288042	NM_001256121	0	1	1	1	1	1	1	1	1	8
chr1	33278118	33288118	NM_022753	0	1	1	1	1	1	1	1	1	8
chr1	33278633	33288633	NM_003680	0	1	1	0	1	1	1	1	1	7
chr1	33285913	33295913	NR_135107	0	1	1	0	0	0	0	1	0	3
chr1	33285913	33295913	NR_135107	0	1	1	0	0	0	0	1	0	3
chr1	33331414	33341414	NM_153756	0	0	0	0	0	0	0	1	1	2
chr1	33331414	33341414	NM_153756	0	0	0	0	0	0	0	1	1	2
chr1	33333093	33343093	NM_001171941	0	0	0	0	0	0	0	1	1	2
chr1	33425414	33435414	NM_153341	0	0	0	0	0	0	0	1	1	2
chr1	33425414	33435414	NM_153341	0	0	0	0	0	0	0	1	1	2
chr1	33425414	33435414	NM_153341	0	0	0	0	0	0	0	1	1	2
chr1	33497512	33507512	NR_134976	0	0	1	1	0	1	1	1	1	6
chr1	33497512	33507512	NR_134976	0	0	1	1	0	1	1	1	1	6
chr1	33497512	33507512	NR_134976	0	0	1	1	0	1	1	1	1	6
chr1	33497512	33507512	NR_134976	0	0	1	1	0	1	1	1	1	6
chr1	33497512	33507512	NR_134976	0	0	1	1	0	1	1	1	1	6
chr1	33497512	33507512	NR_134976	0	0	1	1	0	1	1	1	1	6
chr1	33497512	33507512	NR_134976	0	0	1	1	0	1	1	1	1	6
chr1	33497512	33507512	NR_134976	0	0	1	1	0	1	1	1	1	6
chr1	33497512	33507512	NR_134976	0	0	1	1	0	1	1	1	1	6
chr1	33541713	33551713	NM_052998	0	0	0	0	0	0	0	1	1	2
chr1	33541713	33551713	NM_052998	0	0	0	0	0	0	0	1	1	2
chr1	33541729	33551729	NM_001301824	0	0	0	0	0	0	0	1	1	2
chr1	33541729	33551729	NM_001301824	0	0	0	0	0	0	0	1	1	2
chr1	33542778	33552778	NR_126031	0	0	0	0	0	0	0	1	1	2
chr1	33542778	33552778	NR_126031	0	0	0	0	0	0	0	1	1	2
chr1	33542778	33552778	NR_126031	0	0	0	0	0	0	0	1	1	2
chr1	33810499	33820499	NM_004427	1	0	0	0	0	0	0	1	1	3
chr1	33810952	33820952	NR_125978	1	0	0	0	0	0	0	1	1	3
chr1	33933231	33943231	NM_145238	0	1	1	1	0	0	0	0	0	3
chr1	35253598	35263598	NM_002060	0	0	0	0	0	0	0	1	1	2
chr1	35319646	35329646	NM_001164824	0	0	0	1	0	1	0	1	1	4
chr1	35320338	35330338	NM_001164825	0	0	0	1	0	1	0	1	1	4
chr1	35320417	35330417	NM_138428	0	0	0	1	0	1	0	1	1	4
chr1	35320417	35330417	NM_138428	0	0	0	1	0	1	0	1	1	4
chr1	35439307	35449307	NR_037869	0	0	0	0	0	0	0	1	1	2
chr1	35445948	35455948	NM_001195156	0	1	1	1	0	1	0	1	1	6
chr1	35492569	35502569	NM_007167	0	0	0	1	0	1	0	1	1	4
chr1	35520386	35530386	NM_001289088	0	1	0	0	0	0	0	1	1	3
chr1	35539963	35549963	NM_024772	0	0	0	0	0	1	0	1	1	3
chr1	35539963	35549963	NM_024772	0	0	0	0	0	1	0	1	1	3
chr1	35539963	35549963	NM_024772	0	0	0	0	0	1	0	1	1	3
chr1	35539963	35549963	NM_024772	0	0	0	0	0	1	0	1	1	3
chr1	35539963	35549963	NM_024772	0	0	0	0	0	1	0	1	1	3
chr1	35653743	35663743	NM_005066	1	0	0	0	0	0	0	1	1	3
chr1	35653746	35663746	NR_136703	1	0	0	0	0	0	0	1	1	3
chr1	35653746	35663746	NR_136703	1	0	0	0	0	0	0	1	1	3
chr1	35729567	35739567	NM_005095	0	1	1	1	1	1	0	1	1	7
chr1	36018037	36028037	NM_024874	0	0	0	1	1	1	1	1	1	6
chr1	36018392	36028392	NM_014284	0	0	0	1	1	0	1	1	1	5
chr1	36018392	36028392	NM_014284	0	0	0	1	1	0	1	1	1	5
chr1	36018392	36028392	NM_014284	0	0	0	1	1	0	1	1	1	5
chr1	36092138	36102138	NM_001199780	0	1	1	1	1	1	0	1	1	7
chr1	36102152	36112152	NM_001199779	0	1	0	0	1	0	0	1	1	4
chr1	36102445	36112445	NM_002794	0	0	0	0	0	0	0	1	1	2
chr1	36230551	36240551	NM_022111	0	0	0	0	0	0	0	1	1	2
chr1	36230551	36240551	NM_022111	0	0	0	0	0	0	0	1	1	2
chr1	36268827	36278827	NM_017629	0	0	0	0	0	1	0	1	1	3
chr1	36330408	36340408	NM_001317123	0	0	0	1	0	0	0	1	1	3
chr1	36343795	36353795	NM_012199	0	0	0	0	0	0	0	1	1	2
chr1	36343795	36353795	NM_012199	0	0	0	0	0	0	0	1	1	2
chr1	36391682	36401682	NM_177422	1	0	0	0	0	0	0	1	1	3
chr1	36391682	36401682	NM_177422	1	0	0	0	0	0	0	1	1	3
chr1	36544675	36554675	NM_014466	1	0	0	0	1	1	1	1	1	6
chr1	36549452	36559452	NM_017825	1	0	0	0	1	1	0	1	1	5
chr1	36610115	36620115	NR_073098	0	0	0	1	0	1	0	1	1	4
chr1	36610115	36620115	NR_073098	0	0	0	1	0	1	0	1	1	4
chr1	36610115	36620115	NR_073098	0	0	0	1	0	1	0	1	1	4
chr1	36610115	36620115	NR_073098	0	0	0	1	0	1	0	1	1	4
chr1	36610115	36620115	NR_073098	0	0	0	1	0	1	0	1	1	4
chr1	36610115	36620115	NR_073098	0	0	0	1	0	1	0	1	1	4
chr1	36685012	36695012	NM_001321473	0	1	0	0	0	0	0	1	1	3
chr1	36685012	36695012	NM_001321473	0	1	0	0	0	0	0	1	1	3
chr1	36685016	36695016	NM_005119	0	1	0	0	0	0	0	1	1	3
chr1	36784249	36794249	NR_130899	0	0	0	1	0	0	0	0	1	2
chr1	36784249	36794249	NR_130899	0	0	0	1	0	0	0	0	1	2
chr1	36784755	36794755	NM_018166	0	0	0	1	0	0	0	0	1	2
chr1	36846528	36856528	NM_032017	0	1	0	0	0	0	0	1	1	3
chr1	36846528	36856528	NM_032017	0	1	0	0	0	0	0	1	1	3
chr1	36846528	36856528	NM_032017	0	1	0	0	0	0	0	1	1	3
chr1	36858560	36868560	NM_032881	0	1	1	1	0	1	1	1	1	7
chr1	36911086	36921086	NM_206837	0	1	0	0	0	1	0	1	1	4
chr1	36911086	36921086	NM_206837	0	1	0	0	0	1	0	1	1	4
chr1	36925040	36935040	NM_031280	0	1	0	0	0	1	0	1	1	4
chr1	37622163	37632163	NR_036217	1	1	1	0	0	0	1	1	0	5
chr1	37961595	37971595	NR_049844	0	1	1	0	1	1	0	1	1	6
chr1	37975420	37985420	NR_073092	0	1	1	0	0	1	1	1	1	6
chr1	37975420	37985420	NR_073092	0	1	1	0	0	1	1	1	1	6
chr1	37975420	37985420	NR_073092	0	1	1	0	0	1	1	1	1	6
chr1	37975420	37985420	NR_073092	0	1	1	0	0	1	1	1	1	6
chr1	37975420	37985420	NR_073092	0	1	1	0	0	1	1	1	1	6
chr1	37975420	37985420	NR_073092	0	1	1	0	0	1	1	1	1	6
chr1	38014945	38024945	NM_024700	0	1	1	1	0	1	1	1	1	7
chr1	38017519	38027519	NM_003462	0	1	1	1	0	1	1	1	1	7
chr1	38056586	38066586	NM_013285	1	1	1	1	1	1	1	1	1	9
chr1	38056586	38066586	NM_013285	1	1	1	1	1	1	1	1	1	9
chr1	38056586	38066586	NM_013285	1	1	1	1	1	1	1	1	1	9
chr1	38151267	38161267	NM_017850	0	1	1	1	1	1	1	1	1	8
chr1	38151267	38161267	NM_017850	0	1	1	1	1	1	1	1	1	8
chr1	38151267	38161267	NM_017850	0	1	1	1	1	1	1	1	1	8
chr1	38153072	38163072	NM_018101	0	1	1	1	1	1	1	1	1	8
chr1	38153072	38163072	NM_018101	0	1	1	1	1	1	1	1	1	8
chr1	38254773	38264773	NM_001113482	0	0	0	0	0	0	0	1	1	2
chr1	38254773	38264773	NM_001113482	0	0	0	0	0	0	0	1	1	2
chr1	38256159	38266159	NM_152496	0	0	0	0	0	0	0	1	1	2
chr1	38268472	38278472	NM_198446	0	0	0	0	0	1	0	1	1	3
chr1	38268472	38278472	NM_198446	0	0	0	0	0	1	0	1	1	3
chr1	38268865	38278865	NM_024640	0	0	0	0	0	1	0	1	1	3
chr1	38320292	38330292	NM_005955	1	1	1	1	1	1	1	1	1	9
chr1	38392463	38402463	NM_001297434	0	1	0	1	1	1	1	0	1	6
chr1	38407729	38417729	NM_005540	0	0	0	1	0	0	0	1	0	2
chr1	38450782	38460782	NM_006802	0	1	1	1	0	1	1	1	1	7
chr1	38450782	38460782	NM_006802	0	1	1	1	0	1	1	1	1	7
chr1	38466187	38476187	NM_004468	1	0	0	0	0	0	0	1	1	3
chr1	38466187	38476187	NM_004468	1	0	0	0	0	0	0	1	1	3
chr1	38473383	38483383	NM_016037	0	0	0	0	0	0	0	1	1	2
chr1	39320495	39330495	NM_022157	0	1	0	0	0	0	0	1	1	3
chr1	39320495	39330495	NM_022157	0	1	0	0	0	0	0	1	1	3
chr1	39334050	39344050	NR_037632	0	1	1	1	1	1	1	1	1	8
chr1	39334050	39344050	NR_037632	0	1	1	1	1	1	1	1	1	8
chr1	39334072	39344072	NR_135048	0	1	1	1	1	1	1	1	1	8
chr1	39342298	39352298	NR_037637	0	1	1	1	1	1	1	1	1	8
chr1	39342298	39352298	NR_037637	0	1	1	1	1	1	1	1	1	8
chr1	39342298	39352298	NR_037637	0	1	1	1	1	1	1	1	1	8
chr1	39342298	39352298	NR_037637	0	1	1	1	1	1	1	1	1	8
chr1	39342298	39352298	NR_037637	0	1	1	1	1	1	1	1	1	8
chr1	39342298	39352298	NR_037637	0	1	1	1	1	1	1	1	1	8
chr1	39451915	39461915	NM_024595	0	0	0	0	0	0	0	1	1	2
chr1	39451915	39461915	NM_024595	0	0	0	0	0	0	0	1	1	2
chr1	39486966	39496966	NM_004552	0	1	0	1	1	1	1	1	1	7
chr1	39486966	39496966	NM_004552	0	1	0	1	1	1	1	1	1	7
chr1	39544838	39554838	NM_012090	0	1	0	1	0	0	0	1	1	4
chr1	39870175	39880175	NM_015038	0	1	0	0	0	0	1	0	0	2
chr1	39952317	39962317	NM_181809	0	0	1	0	0	0	0	1	1	3
chr1	40020370	40030370	NR_003929	0	1	0	0	0	0	1	1	1	4
chr1	40025741	40035741	NR_125979	0	1	1	1	0	1	0	1	1	6
chr1	40028182	40038182	NR_002983	0	1	1	1	0	1	0	1	1	6
chr1	40037521	40047521	NM_003819	0	0	0	0	0	0	0	1	1	2
chr1	40037521	40047521	NM_003819	0	0	0	0	0	0	0	1	1	2
chr1	40037521	40047521	NM_003819	0	0	0	0	0	0	0	1	1	2
chr1	40199516	40209516	NR_036544	0	1	0	0	0	0	0	1	1	3
chr1	40199516	40209516	NR_036544	0	1	0	0	0	0	0	1	1	3
chr1	40199516	40209516	NR_036544	0	1	0	0	0	0	0	1	1	3
chr1	40199516	40209516	NR_036544	0	1	0	0	0	0	0	1	1	3
chr1	40199516	40209516	NR_036544	0	1	0	0	0	0	0	1	1	3
chr1	40199516	40209516	NR_036544	0	1	0	0	0	0	0	1	1	3
chr1	40344183	40354183	NR_132415	0	0	1	0	0	0	0	1	1	3
chr1	40344183	40354183	NR_132415	0	0	1	0	0	0	0	1	1	3
chr1	40344183	40354183	NR_132415	0	0	1	0	0	0	0	1	1	3
chr1	40344183	40354183	NR_132415	0	0	1	0	0	0	0	1	1	3
chr1	40344183	40354183	NR_132415	0	0	1	0	0	0	0	1	1	3
chr1	40344183	40354183	NR_132415	0	0	1	0	0	0	0	1	1	3
chr1	40344183	40354183	NR_132415	0	0	1	0	0	0	0	1	1	3
chr1	40344183	40354183	NR_132415	0	0	1	0	0	0	0	1	1	3
chr1	40344183	40354183	NR_132415	0	0	1	0	0	0	0	1	1	3
chr1	40344183	40354183	NR_132415	0	0	1	0	0	0	0	1	1	3
chr1	40344183	40354183	NR_132415	0	0	1	0	0	0	0	1	1	3
chr1	40344183	40354183	NR_132415	0	0	1	0	0	0	0	1	1	3
chr1	40344183	40354183	NR_132415	0	0	1	0	0	0	0	1	1	3
chr1	40344183	40354183	NR_132415	0	0	1	0	0	0	0	1	1	3
chr1	40344183	40354183	NR_132415	0	0	1	0	0	0	0	1	1	3
chr1	40344183	40354183	NR_132415	0	0	1	0	0	0	0	1	1	3
chr1	40344183	40354183	NR_132415	0	0	1	0	0	0	0	1	1	3
chr1	40362687	40372687	NM_005376	0	0	0	1	0	0	0	1	0	2
chr1	40362687	40372687	NM_005376	0	0	0	1	0	0	0	1	0	2
chr1	40362687	40372687	NM_005376	0	0	0	1	0	0	0	1	0	2
chr1	40501254	40511254	NM_006367	1	0	0	0	0	0	0	0	1	2
chr1	40501254	40511254	NM_006367	1	0	0	0	0	0	0	0	1	2
chr1	40558142	40568142	NM_001142604	0	0	0	0	0	0	0	1	1	2
chr1	40558142	40568142	NM_001142604	0	0	0	0	0	0	0	1	1	2
chr1	40622040	40632040	NM_012421	0	0	0	0	0	1	0	1	1	3
chr1	40708572	40718572	NM_001008740	0	1	1	0	1	1	1	1	1	7
chr1	40718721	40728721	NM_005857	1	1	1	1	1	1	1	1	1	9
chr1	40834377	40844377	NM_022733	0	1	0	0	0	0	0	1	0	2
chr1	40835304	40845304	NM_001198978	0	1	0	0	0	0	0	1	0	2
chr1	40854016	40864016	NM_001198979	0	0	0	0	0	0	0	1	1	2
chr1	40911336	40921336	NM_023070	1	1	1	1	1	1	1	1	1	9
chr1	40938301	40948301	NM_198494	0	1	1	0	0	0	1	1	1	5
chr1	40938301	40948301	NM_198494	0	1	1	0	0	0	1	1	1	5
chr1	40938301	40948301	NM_198494	0	1	1	0	0	0	1	1	1	5
chr1	40969432	40979432	NM_022774	0	1	1	1	1	1	1	1	1	8
chr1	40992232	41002232	NM_152373	0	0	0	0	1	1	0	1	1	4
chr1	41126324	41136324	NM_014747	0	0	0	0	0	0	0	1	1	2
chr1	41152241	41162241	NM_014223	0	0	1	1	1	1	0	1	1	6
chr1	41152241	41162241	NM_014223	0	0	1	1	1	1	0	1	1	6
chr1	41152241	41162241	NM_014223	0	0	1	1	1	1	0	1	1	6
chr1	41152241	41162241	NM_014223	0	0	1	1	1	1	0	1	1	6
chr1	41152679	41162679	NM_001142590	0	0	1	1	1	1	0	1	1	6
chr1	41152933	41162933	NR_024567	0	0	1	1	1	1	0	1	1	6
chr1	41169994	41179994	NM_001308115	1	0	0	0	0	1	0	0	1	3
chr1	41199507	41209507	NM_001308114	0	1	1	0	1	0	0	1	1	5
chr1	41215026	41225026	NR_029846	0	0	0	1	0	1	0	1	1	4
chr1	41217955	41227955	NR_029833	0	0	0	0	0	0	0	1	1	2
chr1	41439970	41449970	NR_125440	0	0	0	0	0	0	0	1	1	2
chr1	41439970	41449970	NR_125440	0	0	0	0	0	0	0	1	1	2
chr1	41449119	41459119	NM_001301237	0	0	0	0	0	0	0	1	1	2
chr1	41475261	41485261	NR_037868	0	1	0	1	0	1	0	1	1	5
chr1	41482427	41492427	NM_144990	0	1	0	1	0	1	0	1	1	5
chr1	41482427	41492427	NM_144990	0	1	0	1	0	1	0	1	1	5
chr1	41482427	41492427	NM_144990	0	1	0	1	0	1	0	1	1	5
chr1	41622104	41632104	NR_135092	0	1	0	1	0	0	0	1	1	4
chr1	41622104	41632104	NR_135092	0	1	0	1	0	0	0	1	1	4
chr1	41622104	41632104	NR_135092	0	1	0	1	0	0	0	1	1	4
chr1	41623689	41633689	NM_001172221	0	1	1	1	1	1	1	1	1	8
chr1	42379378	42389378	NM_024503	0	1	0	0	0	0	0	1	1	3
chr1	42379378	42389378	NM_024503	0	1	0	0	0	0	0	1	1	3
chr1	42379496	42389496	NR_038260	0	1	0	0	0	0	0	1	1	3
chr1	42496596	42506596	NR_038261	1	0	0	0	0	0	0	1	1	3
chr1	42625395	42635395	NM_033553	0	0	0	0	1	0	0	1	1	3
chr1	42795636	42805636	NM_001198851	0	1	0	1	0	1	1	1	1	6
chr1	42795886	42805886	NM_001198852	0	1	0	1	0	1	1	1	1	6
chr1	42795903	42805903	NM_014947	0	1	0	1	0	1	1	1	1	6
chr1	42796548	42806548	NM_001198850	0	1	0	1	0	1	1	1	1	6
chr1	42841467	42851467	NM_173642	0	0	0	0	0	0	0	1	1	2
chr1	42916938	42926938	NM_032257	0	0	0	1	0	1	0	1	1	4
chr1	42916938	42926938	NM_032257	0	0	0	1	0	1	0	1	1	4
chr1	42917011	42927011	NM_001287507	0	0	0	1	0	1	0	1	1	4
chr1	42917011	42927011	NM_001287507	0	0	0	1	0	1	0	1	1	4
chr1	42917164	42927164	NM_024664	0	0	0	1	0	1	0	1	1	4
chr1	42917164	42927164	NM_024664	0	0	0	1	0	1	0	1	1	4
chr1	42917164	42927164	NM_024664	0	0	0	1	0	1	0	1	1	4
chr1	42917164	42927164	NM_024664	0	0	0	1	0	1	0	1	1	4
chr1	42917164	42927164	NM_024664	0	0	0	1	0	1	0	1	1	4
chr1	42917164	42927164	NM_024664	0	0	0	1	0	1	0	1	1	4
chr1	42995559	43005559	NM_001080850	0	1	1	1	1	1	1	1	0	7
chr1	43119047	43129047	NM_006347	1	1	1	1	1	1	1	1	1	9
chr1	43142905	43152905	NM_004559	1	0	1	0	0	1	0	0	1	4
chr1	43143657	43153657	NR_132737	1	0	1	0	0	1	0	0	1	4
chr1	43227755	43237755	NM_022356	1	1	0	0	0	0	0	1	1	4
chr1	43227755	43237755	NM_022356	1	1	0	0	0	0	0	1	1	4
chr1	43227755	43237755	NM_022356	1	1	0	0	0	0	0	1	1	4
chr1	43227915	43237915	NR_040733	1	1	0	0	0	0	0	1	1	4
chr1	43227915	43237915	NR_040733	1	1	0	0	0	0	0	1	1	4
chr1	43245566	43255566	NR_133055	0	0	0	0	0	0	0	1	1	2
chr1	43277775	43287775	NM_001017922	0	0	0	0	0	0	0	1	1	2
chr1	43278059	43288059	NM_199342	0	0	0	0	0	0	0	1	1	2
chr1	43307243	43317243	NM_015911	0	1	0	1	0	1	0	1	1	5
chr1	43307243	43317243	NM_015911	0	1	0	1	0	1	0	1	1	5
chr1	43318292	43328292	NR_104171	0	1	1	1	0	0	0	1	1	5
chr1	43632383	43642383	NR_106791	0	1	1	1	1	1	1	1	1	8
chr1	43632986	43642986	NM_006824	0	1	1	1	1	1	1	1	1	8
chr1	43633000	43643000	NM_152498	0	1	1	1	1	1	1	1	1	8
chr1	43633000	43643000	NM_152498	0	1	1	1	1	1	1	1	1	8
chr1	43633000	43643000	NM_152498	0	1	1	1	1	1	1	1	1	8
chr1	43633241	43643241	NM_001159936	0	1	1	1	1	1	1	1	1	8
chr1	43730664	43740664	NM_144626	0	0	0	0	0	0	0	1	1	2
chr1	43730664	43740664	NM_144626	0	0	0	0	0	0	0	1	1	2
chr1	43746250	43756250	NM_182517	0	1	0	0	0	0	0	1	1	3
chr1	43746288	43756288	NM_001164829	0	1	0	0	0	0	0	1	1	3
chr1	43819625	43829625	NM_001255	0	0	0	0	0	1	1	1	1	4
chr1	43825386	43835386	NR_106792	0	1	0	0	0	0	0	1	1	3
chr1	43828409	43838409	NM_001256399	0	1	0	0	0	0	0	1	1	3
chr1	43828745	43838745	NR_046117	0	1	0	0	0	0	0	1	1	3
chr1	43828745	43838745	NR_046117	0	1	0	0	0	0	0	1	1	3
chr1	43828745	43838745	NR_046117	0	1	0	0	0	0	0	1	1	3
chr1	43828745	43838745	NR_046117	0	1	0	0	0	0	0	1	1	3
chr1	43850483	43860483	NM_201542	0	0	0	0	0	1	0	1	1	3
chr1	43850483	43860483	NM_201542	0	0	0	0	0	1	0	1	1	3
chr1	43850483	43860483	NM_201542	0	0	0	0	0	1	0	1	1	3
chr1	43850555	43860555	NM_015284	0	0	0	0	0	1	0	1	1	3
chr1	43909209	43919209	NR_106793	0	1	1	1	1	1	0	1	1	7
chr1	43914660	43924660	NM_031207	0	0	0	0	0	0	0	1	1	2
chr1	43914660	43924660	NM_031207	0	0	0	0	0	0	0	1	1	2
chr1	43914660	43924660	NM_031207	0	0	0	0	0	0	0	1	1	2
chr1	44110796	44120796	NM_014663	1	1	0	0	0	0	0	1	1	4
chr1	44168012	44178012	NR_033827	0	1	1	1	1	1	1	1	1	8
chr1	44168203	44178203	NR_073023	0	1	1	1	1	1	1	1	1	8
chr1	44168203	44178203	NR_073023	0	1	1	1	1	1	1	1	1	8
chr1	44168203	44178203	NR_073023	0	1	1	1	1	1	1	1	1	8
chr1	44168203	44178203	NR_073023	0	1	1	1	1	1	1	1	1	8
chr1	44168203	44178203	NR_073023	0	1	1	1	1	1	1	1	1	8
chr1	44168203	44178203	NR_073023	0	1	1	1	1	1	1	1	1	8
chr1	44168203	44178203	NR_073023	0	1	1	1	1	1	1	1	1	8
chr1	44168203	44178203	NR_073023	0	1	1	1	1	1	1	1	1	8
chr1	44168203	44178203	NR_073023	0	1	1	1	1	1	1	1	1	8
chr1	44168203	44178203	NR_073023	0	1	1	1	1	1	1	1	1	8
chr1	44168203	44178203	NR_073023	0	1	1	1	1	1	1	1	1	8
chr1	44168203	44178203	NR_073023	0	1	1	1	1	1	1	1	1	8
chr1	44168203	44178203	NR_073023	0	1	1	1	1	1	1	1	1	8
chr1	44168203	44178203	NR_073023	0	1	1	1	1	1	1	1	1	8
chr1	44168203	44178203	NR_073023	0	1	1	1	1	1	1	1	1	8
chr1	44168203	44178203	NR_073023	0	1	1	1	1	1	1	1	1	8
chr1	44168203	44178203	NR_073023	0	1	1	1	1	1	1	1	1	8
chr1	44168203	44178203	NR_073023	0	1	1	1	1	1	1	1	1	8
chr1	44168203	44178203	NR_073023	0	1	1	1	1	1	1	1	1	8
chr1	44168203	44178203	NR_073023	0	1	1	1	1	1	1	1	1	8
chr1	44168203	44178203	NR_073023	0	1	1	1	1	1	1	1	1	8
chr1	44168203	44178203	NR_073023	0	1	1	1	1	1	1	1	1	8
chr1	44168203	44178203	NR_073023	0	1	1	1	1	1	1	1	1	8
chr1	44168203	44178203	NR_073023	0	1	1	1	1	1	1	1	1	8
chr1	44168203	44178203	NR_073023	0	1	1	1	1	1	1	1	1	8
chr1	44188014	44198014	NR_125986	0	0	0	0	0	0	0	1	1	2
chr1	44299293	44309293	NR_106727	1	1	1	1	1	1	1	1	1	9
chr1	44393991	44403991	NM_057091	0	0	0	0	0	0	0	1	1	2
chr1	44393991	44403991	NM_057091	0	0	0	0	0	0	0	1	1	2
chr1	44393991	44403991	NM_057091	0	0	0	0	0	0	0	1	1	2
chr1	44407477	44417477	NM_014652	0	0	0	0	0	0	0	1	1	2
chr1	44430652	44440652	NM_001384	0	1	0	0	0	0	0	1	1	3
chr1	44430652	44440652	NM_001384	0	1	0	0	0	0	0	1	1	3
chr1	44430652	44440652	NM_001384	0	1	0	0	0	0	0	1	1	3
chr1	44430652	44440652	NM_001384	0	1	0	0	0	0	0	1	1	3
chr1	44430652	44440652	NM_001384	0	1	0	0	0	0	0	1	1	3
chr1	44430652	44440652	NM_001384	0	1	0	0	0	0	0	1	1	3
chr1	44430652	44440652	NM_001384	0	1	0	0	0	0	0	1	1	3
chr1	44430652	44440652	NM_001384	0	1	0	0	0	0	0	1	1	3
chr1	44430652	44440652	NM_001384	0	1	0	0	0	0	0	1	1	3
chr1	44435319	44445319	NM_004047	0	1	0	0	0	0	0	1	1	3
chr1	44435319	44445319	NM_004047	0	1	0	0	0	0	0	1	1	3
chr1	44435319	44445319	NM_004047	0	1	0	0	0	0	0	1	1	3
chr1	44439873	44449873	NM_003780	0	1	0	0	0	0	0	1	1	3
chr1	44440607	44450607	NM_030587	0	0	0	0	0	0	0	1	1	2
chr1	44441176	44451176	NM_001005417	0	0	0	0	0	0	0	1	1	2
chr1	44452279	44462279	NM_152499	0	0	0	0	0	0	0	1	1	2
chr1	44579521	44589521	NM_173484	0	1	0	0	1	0	0	0	1	3
chr1	44674124	44684124	NM_019100	0	0	0	0	1	0	0	1	1	3
chr1	44674124	44684124	NM_019100	0	0	0	0	1	0	0	1	1	3
chr1	44674124	44684124	NM_019100	0	0	0	0	1	0	0	1	1	3
chr1	44704955	44714955	NR_110056	0	0	1	0	0	0	0	1	1	3
chr1	44704955	44714955	NR_110056	0	0	1	0	0	0	0	1	1	3
chr1	44713231	44723231	NR_132966	0	0	1	0	0	0	0	1	1	3
chr1	44815951	44825951	NM_024066	0	0	0	0	0	0	0	1	1	2
chr1	44815951	44825951	NM_024066	0	0	0	0	0	0	0	1	1	2
chr1	44815951	44825951	NM_024066	0	0	0	0	0	0	0	1	1	2
chr1	44815951	44825951	NM_024066	0	0	0	0	0	0	0	1	1	2
chr1	44815951	44825951	NM_024066	0	0	0	0	0	0	0	1	1	2
chr1	45135280	45145280	NM_024587	0	0	0	0	0	0	0	1	1	2
chr1	45135280	45145280	NM_024587	0	0	0	0	0	0	0	1	1	2
chr1	45135280	45145280	NM_024587	0	0	0	0	0	0	0	1	1	2
chr1	45135280	45145280	NM_024587	0	0	0	0	0	0	0	1	1	2
chr1	45135393	45145393	NM_001145636	0	0	0	0	0	0	0	1	1	2
chr1	45200489	45210489	NM_006845	1	1	1	0	0	1	0	1	1	6
chr1	45200489	45210489	NM_006845	1	1	1	0	0	1	0	1	1	6
chr1	45207033	45217033	NM_001297657	1	1	1	0	0	0	0	1	1	5
chr1	45207033	45217033	NM_001297657	1	1	1	0	0	0	0	1	1	5
chr1	45236245	45246245	NM_001012	0	1	0	1	0	1	0	1	1	5
chr1	45236536	45246536	NR_000015	0	1	0	1	0	1	0	1	1	5
chr1	45237163	45247163	NR_000024	0	1	0	1	0	1	0	1	1	5
chr1	45238513	45248513	NR_001456	0	1	0	1	0	1	0	1	1	5
chr1	45239061	45249061	NR_001457	0	1	0	1	0	1	0	1	1	5
chr1	45248426	45258426	NM_153274	0	0	0	0	0	1	0	1	0	2
chr1	45260896	45270896	NM_004073	0	1	0	1	0	1	0	1	1	5
chr1	45267957	45277957	NM_001013632	0	1	0	1	0	1	0	1	1	5
chr1	45269153	45279153	NM_001136537	0	1	0	1	0	1	0	1	1	5
chr1	45303616	45313616	NM_003738	0	0	0	0	0	0	0	1	1	2
chr1	45303616	45313616	NM_003738	0	0	0	0	0	0	0	1	1	2
chr1	45447394	45457394	NM_020365	0	1	1	0	0	1	1	1	1	6
chr1	45447394	45457394	NM_020365	0	1	1	0	0	1	1	1	1	6
chr1	45447394	45457394	NM_020365	0	1	1	0	0	1	1	1	1	6
chr1	45472027	45482027	NM_024602	0	1	1	1	1	1	0	1	1	7
chr1	45472804	45482804	NR_036510	0	1	1	1	1	1	0	1	1	7
chr1	45472804	45482804	NR_036510	0	1	1	1	1	1	0	1	1	7
chr1	45764581	45774581	NR_024270	0	1	0	0	0	0	0	1	1	3
chr1	45787544	45797544	NM_032756	0	0	0	1	0	1	1	1	1	5
chr1	45800341	45810341	NM_025077	0	1	0	1	1	1	0	1	1	6
chr1	45800629	45810629	NM_001293195	0	1	0	1	1	1	0	1	1	6
chr1	45800629	45810629	NM_001293195	0	1	0	1	1	1	0	1	1	6
chr1	45800629	45810629	NM_001293195	0	1	0	1	1	1	0	1	1	6
chr1	45800787	45810787	NM_001048173	0	1	0	1	1	1	0	1	1	6
chr1	45800787	45810787	NM_001048173	0	1	0	1	1	1	0	1	1	6
chr1	45800788	45810788	NM_001293196	0	1	0	1	1	1	0	1	1	6
chr1	45801142	45811142	NM_012222	0	1	0	1	1	1	0	1	1	6
chr1	45801142	45811142	NM_012222	0	1	0	1	1	1	0	1	1	6
chr1	45801142	45811142	NM_012222	0	1	0	1	1	1	0	1	1	6
chr1	45801142	45811142	NM_012222	0	1	0	1	1	1	0	1	1	6
chr1	45801142	45811142	NM_012222	0	1	0	1	1	1	0	1	1	6
chr1	45951840	45961840	NM_007170	0	0	0	0	0	0	0	1	1	2
chr1	45951840	45961840	NM_007170	0	0	0	0	0	0	0	1	1	2
chr1	45960751	45970751	NR_033298	0	1	1	1	1	1	0	1	1	7
chr1	45960751	45970751	NR_033298	0	1	1	1	1	1	0	1	1	7
chr1	45960751	45970751	NR_033298	0	1	1	1	1	1	0	1	1	7
chr1	45960855	45970855	NM_015506	0	1	1	1	1	1	0	1	1	7
chr1	46011454	46021454	NM_153326	0	1	0	1	1	1	1	1	1	7
chr1	46011454	46021454	NM_153326	0	1	0	1	1	1	1	1	1	7
chr1	46011454	46021454	NM_153326	0	1	0	1	1	1	1	1	1	7
chr1	46011454	46021454	NM_153326	0	1	0	1	1	1	1	1	1	7
chr1	46044659	46054659	NM_152298	0	1	1	0	0	1	0	1	1	5
chr1	46044659	46054659	NM_152298	0	1	1	0	0	1	0	1	1	5
chr1	46044659	46054659	NM_152298	0	1	1	0	0	1	0	1	1	5
chr1	46084731	46094731	NM_001190182	0	1	1	1	0	1	1	1	1	7
chr1	46084731	46094731	NM_001190182	0	1	1	1	0	1	1	1	1	7
chr1	46107357	46117357	NR_026768	1	1	1	1	1	1	1	1	1	9
chr1	46147302	46157302	NM_021639	0	1	1	0	0	0	0	1	1	4
chr1	46148846	46158846	NM_016486	0	1	1	0	0	0	0	1	1	4
chr1	46211485	46221485	NM_005897	0	1	0	0	1	1	0	1	1	5
chr1	46211485	46221485	NM_005897	0	1	0	0	1	1	0	1	1	5
chr1	46264278	46274278	NM_001324320	0	1	1	1	0	0	0	1	1	5
chr1	46264284	46274284	NM_015112	0	1	1	1	0	0	0	1	1	5
chr1	46264284	46274284	NM_015112	0	1	1	1	0	0	0	1	1	5
chr1	46658171	46668171	NM_001290130	0	1	1	1	0	1	0	1	1	6
chr1	46658171	46668171	NM_001290130	0	1	1	1	0	1	0	1	1	6
chr1	46659121	46669121	NM_017739	0	1	1	1	0	1	0	1	1	6
chr1	46664005	46674005	NM_001013615	0	0	0	0	1	0	0	0	1	2
chr1	46680977	46690977	NM_001243766	0	0	0	0	1	0	0	1	1	3
chr1	46708366	46718366	NM_003579	0	1	1	1	1	1	1	1	1	8
chr1	46708366	46718366	NM_003579	0	1	1	1	1	1	1	1	1	8
chr1	46764038	46774038	NM_006369	1	1	0	1	0	1	1	1	1	7
chr1	46764284	46774284	NM_006004	1	1	0	1	0	1	1	1	1	7
chr1	46764284	46774284	NM_006004	1	1	0	1	0	1	1	1	1	7
chr1	46764284	46774284	NM_006004	1	1	0	1	0	1	1	1	1	7
chr1	46800848	46810848	NR_045791	0	1	0	0	0	1	0	1	1	4
chr1	46800848	46810848	NR_045791	0	1	0	0	0	1	0	1	1	4
chr1	46800848	46810848	NR_045791	0	1	0	0	0	1	0	1	1	4
chr1	46800848	46810848	NR_045791	0	1	0	0	0	1	0	1	1	4
chr1	46801849	46811849	NM_001256128	0	1	0	0	0	1	0	1	1	4
chr1	46801849	46811849	NM_001256128	0	1	0	0	0	1	0	1	1	4
chr1	46854938	46864938	NM_001441	0	0	0	0	0	0	0	1	1	2
chr1	46999367	47009367	NR_038403	0	1	1	0	0	0	0	1	1	4
chr1	47064966	47074966	NR_024176	0	0	0	0	0	0	0	1	1	2
chr1	47064966	47074966	NR_024176	0	0	0	0	0	0	0	1	1	2
chr1	47064966	47074966	NR_024176	0	0	0	0	0	0	0	1	1	2
chr1	47064966	47074966	NR_024176	0	0	0	0	0	0	0	1	1	2
chr1	47064966	47074966	NR_024176	0	0	0	0	0	0	0	1	1	2
chr1	47126550	47136550	NM_001256418	0	0	0	1	0	0	0	1	1	3
chr1	47126550	47136550	NM_001256418	0	0	0	1	0	0	0	1	1	3
chr1	47129099	47139099	NM_022745	0	0	0	0	0	1	0	1	1	3
chr1	47129099	47139099	NM_022745	0	0	0	0	0	1	0	1	1	3
chr1	47132504	47142504	NM_001300864	0	1	0	0	0	1	0	1	1	4
chr1	47132504	47142504	NM_001300864	0	1	0	0	0	1	0	1	1	4
chr1	47132504	47142504	NM_001300864	0	1	0	0	0	1	0	1	1	4
chr1	47134707	47144707	NR_038828	0	1	0	0	0	1	0	1	1	4
chr1	47134707	47144707	NR_038828	0	1	0	0	0	1	0	1	1	4
chr1	47422035	47432035	NM_001320289	0	0	0	0	0	0	1	1	1	3
chr1	47639921	47649921	NR_047498	0	0	1	0	0	0	0	1	0	2
chr1	47774819	47784819	NM_003035	0	1	0	1	1	0	1	1	1	6
chr1	47774819	47784819	NM_003035	0	1	0	1	1	0	1	1	1	6
chr1	47774819	47784819	NM_003035	0	1	0	1	1	0	1	1	1	6
chr1	47774819	47784819	NM_003035	0	1	0	1	1	0	1	1	1	6
chr1	47774819	47784819	NM_003035	0	1	0	1	1	0	1	1	1	6
chr1	47774819	47784819	NM_003035	0	1	0	1	1	0	1	1	1	6
chr1	47794468	47804468	NR_046395	0	0	0	0	0	1	0	1	1	3
chr1	47794468	47804468	NR_046395	0	0	0	0	0	1	0	1	1	3
chr1	47794468	47804468	NR_046395	0	0	0	0	0	1	0	1	1	3
chr1	47794468	47804468	NR_046395	0	0	0	0	0	1	0	1	1	3
chr1	48643100	48653100	NR_026749	0	1	0	0	0	0	0	1	1	3
chr1	48932880	48942880	NM_019073	0	1	1	1	1	1	1	1	1	8
chr1	48932880	48942880	NM_019073	0	1	1	1	1	1	1	1	1	8
chr1	48932880	48942880	NM_019073	0	1	1	1	1	1	1	1	1	8
chr1	49718082	49728082	NR_125988	1	0	1	1	0	0	0	1	1	5
chr1	50508685	50518685	NM_001324208	0	0	0	0	0	0	0	1	1	2
chr1	50508685	50518685	NM_001324208	0	0	0	0	0	0	0	1	1	2
chr1	51420936	51430936	NM_007051	0	1	0	0	0	1	1	1	1	5
chr1	51429366	51439366	NM_001262	0	1	0	0	0	0	0	0	1	2
chr1	51430641	51440641	NM_078626	0	1	0	0	0	0	0	0	1	2
chr1	51520508	51530508	NR_039617	0	1	0	0	0	0	0	1	1	3
chr1	51520689	51530689	NR_106754	0	1	0	0	0	0	0	1	1	3
chr1	51758633	51768633	NM_001297667	0	1	0	0	0	0	0	1	1	3
chr1	51758633	51768633	NM_001297667	0	1	0	0	0	0	0	1	1	3
chr1	51805788	51815788	NM_001144832	0	1	1	1	1	0	1	1	1	7
chr1	52077545	52087545	NR_036662	0	0	0	0	0	0	0	1	1	2
chr1	52077545	52087545	NR_036662	0	0	0	0	0	0	0	1	1	2
chr1	52077545	52087545	NR_036662	0	0	0	0	0	0	0	1	1	2
chr1	52077545	52087545	NR_036662	0	0	0	0	0	0	0	1	1	2
chr1	52077545	52087545	NR_036662	0	0	0	0	0	0	0	1	1	2
chr1	52297074	52307074	NR_031580	0	1	1	1	1	1	1	1	1	8
chr1	52338712	52348712	NM_001242361	0	1	1	1	1	1	0	1	1	7
chr1	52339609	52349609	NM_002525	0	1	1	1	1	1	0	1	1	7
chr1	52339609	52349609	NM_002525	0	1	1	1	1	1	0	1	1	7
chr1	52494472	52504472	NM_138417	1	1	1	1	1	1	1	1	1	9
chr1	52511589	52521589	NR_126385	1	1	1	1	1	1	1	1	1	9
chr1	52516843	52526843	NR_046406	1	1	1	1	1	1	0	1	1	8
chr1	52516843	52526843	NR_046406	1	1	1	1	1	1	0	1	1	8
chr1	52516843	52526843	NR_046406	1	1	1	1	1	1	0	1	1	8
chr1	52516856	52526856	NM_152265	1	1	1	1	1	1	0	1	1	8
chr1	52516856	52526856	NM_152265	1	1	1	1	1	1	0	1	1	8
chr1	52516856	52526856	NM_152265	1	1	1	1	1	1	0	1	1	8
chr1	52602765	52612765	NM_007324	0	0	0	0	0	0	1	1	0	2
chr1	52602765	52612765	NM_007324	0	0	0	0	0	0	1	1	0	2
chr1	52826877	52836877	NM_032449	0	1	0	0	0	0	0	1	1	3
chr1	52865143	52875143	NM_004153	1	1	1	1	1	1	1	1	1	9
chr1	52865143	52875143	NM_004153	1	1	1	1	1	1	1	1	1	9
chr1	52865143	52875143	NM_004153	1	1	1	1	1	1	1	1	1	9
chr1	52865218	52875218	NM_032864	1	1	1	1	1	1	1	1	1	9
chr1	53013762	53023762	NM_015269	0	1	1	0	1	0	0	0	0	3
chr1	53013762	53023762	NM_015269	0	1	1	0	1	0	0	0	0	3
chr1	53063042	53073042	NM_015696	0	1	0	0	0	0	0	1	1	3
chr1	53159038	53169038	NM_023077	0	1	1	1	1	1	1	1	1	8
chr1	53187130	53197130	NM_024646	0	0	0	0	0	1	0	1	1	3
chr1	53303182	53313182	NM_001307931	0	0	0	1	0	0	0	1	1	3
chr1	53303182	53313182	NM_001307931	0	0	0	1	0	0	0	1	1	3
chr1	53387900	53397900	NM_002979	0	0	0	0	0	0	0	1	1	2
chr1	53387900	53397900	NM_002979	0	0	0	0	0	0	0	1	1	2
chr1	53387900	53397900	NM_002979	0	0	0	0	0	0	0	1	1	2
chr1	53387900	53397900	NM_002979	0	0	0	0	0	0	0	1	1	2
chr1	53387900	53397900	NM_002979	0	0	0	0	0	0	0	1	1	2
chr1	53389345	53399345	NR_039971	0	0	0	0	0	0	0	1	1	2
chr1	53395601	53405601	NR_039970	0	0	0	0	0	0	0	1	1	2
chr1	53400985	53410985	NR_039972	0	0	0	0	0	0	0	1	1	2
chr1	53475609	53485609	NM_001007250	0	1	0	0	0	0	0	1	1	3
chr1	53475609	53485609	NM_001007250	0	1	0	0	0	0	0	1	1	3
chr1	53475609	53485609	NM_001007250	0	1	0	0	0	0	0	1	1	3
chr1	53681311	53691311	NR_130897	0	0	0	1	0	1	1	1	1	5
chr1	53681311	53691311	NR_130897	0	0	0	1	0	1	1	1	1	5
chr1	53681311	53691311	NR_130897	0	0	0	1	0	1	1	1	1	5
chr1	53681311	53691311	NR_130897	0	0	0	1	0	1	1	1	1	5
chr1	53699281	53709281	NR_038953	0	0	1	1	0	1	1	1	1	6
chr1	53699282	53709282	NM_002370	0	0	1	1	0	1	1	1	1	6
chr1	53788821	53798821	NM_033300	0	0	1	0	0	0	0	0	1	2
chr1	53788821	53798821	NM_033300	0	0	1	0	0	0	0	0	1	2
chr1	53788821	53798821	NM_033300	0	0	1	0	0	0	0	0	1	2
chr1	53788821	53798821	NM_033300	0	0	1	0	0	0	0	0	1	2
chr1	53788904	53798904	NR_131923	0	0	1	0	0	0	0	0	1	2
chr1	53900693	53910693	NR_002314	0	1	0	0	0	1	1	1	1	5
chr1	53920071	53930071	NM_033067	0	0	0	0	1	1	0	1	1	4
chr1	54299225	54309225	NR_033142	0	0	0	1	0	0	0	1	1	3
chr1	54299225	54309225	NR_033142	0	0	0	1	0	0	0	1	1	3
chr1	54299225	54309225	NR_033142	0	0	0	1	0	0	0	1	1	3
chr1	54350487	54360487	NR_036640	0	0	0	0	0	0	0	1	1	2
chr1	54350487	54360487	NR_036640	0	0	0	0	0	0	0	1	1	2
chr1	54350487	54360487	NR_036640	0	0	0	0	0	0	0	1	1	2
chr1	54350504	54360504	NR_135075	0	0	0	0	0	0	0	1	1	2
chr1	54406496	54416496	NR_133633	0	0	0	0	1	0	0	1	1	3
chr1	54406496	54416496	NR_133633	0	0	0	0	1	0	0	1	1	3
chr1	54406496	54416496	NR_133633	0	0	0	0	1	0	0	1	1	3
chr1	54406981	54416981	NM_001316935	0	0	0	0	1	0	0	1	1	3
chr1	54406998	54416998	NM_052940	0	0	0	0	1	0	0	1	1	3
chr1	54406998	54416998	NM_052940	0	0	0	0	1	0	0	1	1	3
chr1	54514111	54524111	NM_004872	0	1	0	1	0	1	0	1	1	5
chr1	54514111	54524111	NM_004872	0	1	0	1	0	1	0	1	1	5
chr1	54514111	54524111	NM_004872	0	1	0	1	0	1	0	1	1	5
chr1	54514111	54524111	NM_004872	0	1	0	1	0	1	0	1	1	5
chr1	54514244	54524244	NR_130900	0	1	0	1	0	1	0	1	1	5
chr1	54514244	54524244	NR_130900	0	1	0	1	0	1	0	1	1	5
chr1	54514246	54524246	NM_001305052	0	1	0	1	0	1	0	1	1	5
chr1	54514246	54524246	NM_001305052	0	1	0	1	0	1	0	1	1	5
chr1	54514246	54524246	NM_001305052	0	1	0	1	0	1	0	1	1	5
chr1	54514751	54524751	NR_039942	0	1	0	1	0	1	0	1	1	5
chr1	54660746	54670746	NM_001031672	0	1	0	1	1	1	0	1	1	6
chr1	54660839	54670839	NM_016491	0	1	0	1	1	1	0	1	1	6
chr1	54697115	54707115	NR_103541	0	0	0	0	1	0	0	1	1	3
chr1	55008806	55018806	NM_147161	0	1	0	0	0	0	0	0	1	2
chr1	55008806	55018806	NM_147161	0	1	0	0	0	0	0	0	1	2
chr1	55176494	55186494	NM_004623	1	1	0	0	0	1	1	1	0	5
chr1	55176494	55186494	NM_004623	1	1	0	0	0	1	1	1	0	5
chr1	55225226	55235226	NM_152268	0	0	0	1	0	0	0	1	1	3
chr1	55347921	55357921	NM_014762	0	1	0	0	1	1	0	1	1	5
chr1	55459616	55469616	NM_057176	0	0	0	1	0	0	0	1	0	2
chr1	55676039	55686039	NM_015306	0	0	0	0	0	0	1	0	1	2
chr1	55676080	55686080	NR_038320	0	0	0	0	0	0	1	0	1	2
chr1	55686313	55696313	NR_039618	0	1	0	1	0	1	0	1	1	5
chr1	59160747	59170747	NM_001085487	0	0	0	0	1	0	0	1	1	3
chr1	59757624	59767624	NM_018291	1	0	0	0	0	0	0	1	1	3
chr1	59757624	59767624	NM_018291	1	0	0	0	0	0	0	1	1	3
chr1	59757683	59767683	NR_103473	1	0	0	0	0	0	0	1	1	3
chr1	59770749	59780749	NM_001244714	1	0	0	0	0	0	0	1	1	3
chr1	59976300	59986300	NM_001278224	0	0	0	0	0	0	0	1	1	2
chr1	60387470	60397470	NR_134982	0	1	0	0	0	1	0	0	0	2
chr1	60387470	60397470	NR_134982	0	1	0	0	0	1	0	0	0	2
chr1	60387470	60397470	NR_134982	0	1	0	0	0	1	0	0	0	2
chr1	61431448	61441448	NR_110618	0	0	0	0	1	0	0	1	1	3
chr1	61431448	61441448	NR_110618	0	0	0	0	1	0	0	1	1	3
chr1	61714190	61724190	NR_104180	0	0	0	0	0	0	0	1	1	2
chr1	62186095	62196095	NR_135162	0	1	1	1	1	1	0	1	1	7
chr1	62186095	62196095	NR_135162	0	1	1	1	1	1	0	1	1	7
chr1	62186095	62196095	NR_135162	0	1	1	1	1	1	0	1	1	7
chr1	62186095	62196095	NR_135162	0	1	1	1	1	1	0	1	1	7
chr1	62203148	62213148	NM_176877	0	0	0	0	0	1	0	1	1	3
chr1	62780083	62790083	NM_181712	1	0	0	0	0	0	0	1	1	3
chr1	62780085	62790085	NM_001320269	1	0	0	0	0	0	0	1	1	3
chr1	62896974	62906974	NM_001017416	0	1	0	0	0	0	0	1	1	3
chr1	62896974	62906974	NM_001017416	0	1	0	0	0	0	0	1	1	3
chr1	62897382	62907382	NM_003368	0	1	0	0	0	0	0	1	1	3
chr1	63058157	63068157	NM_014495	0	0	0	0	0	0	0	1	1	2
chr1	63244776	63254776	NM_178221	0	1	0	1	0	0	0	1	1	4
chr1	63244776	63254776	NM_178221	0	1	0	1	0	0	0	1	1	4
chr1	63777928	63787928	NR_038252	1	0	0	0	0	0	1	1	0	3
chr1	63783129	63793129	NR_121635	1	0	0	1	0	0	0	0	0	2
chr1	63783129	63793129	NR_121635	1	0	0	1	0	0	0	0	0	2
chr1	63783729	63793729	NM_012183	1	0	0	1	0	0	0	0	0	2
chr1	63784346	63794346	NR_121636	1	0	0	1	0	0	0	0	0	2
chr1	63785112	63795112	NR_121637	1	0	0	1	0	0	0	0	0	2
chr1	63787655	63797655	NR_106716	0	1	0	1	0	0	0	0	0	2
chr1	63828260	63838260	NM_013339	1	1	0	0	0	1	1	1	1	6
chr1	63983944	63993944	NR_045147	1	1	0	1	0	1	0	1	1	6
chr1	63983944	63993944	NR_045147	1	1	0	1	0	1	0	1	1	6
chr1	63983944	63993944	NR_045147	1	1	0	1	0	1	0	1	1	6
chr1	63983971	63993971	NM_032437	1	1	0	1	0	1	0	1	1	6
chr1	64009650	64019650	NR_002771	1	1	1	1	1	1	0	1	1	8
chr1	64053946	64063946	NM_002633	0	1	0	0	0	0	0	1	1	3
chr1	64054479	64064479	NM_001172819	0	1	0	0	0	0	0	1	1	3
chr1	64664489	64674489	NM_152489	0	0	0	0	0	0	0	1	1	2
chr1	65463159	65473159	NR_119383	0	0	0	0	0	0	0	1	1	2
chr1	65518525	65528525	NR_037443	1	1	0	0	0	0	0	1	0	3
chr1	65519191	65529191	NR_029516	1	1	0	0	0	0	0	1	0	3
chr1	65725376	65735376	NM_014787	0	0	0	0	0	0	0	1	1	2
chr1	65725376	65735376	NM_014787	0	0	0	0	0	0	0	1	1	2
chr1	65770217	65780217	NM_001256864	0	0	0	0	0	1	0	1	0	2
chr1	65881130	65891130	NM_017526	0	1	0	0	0	0	0	1	1	3
chr1	65881130	65891130	NM_017526	0	1	0	0	0	0	0	1	1	3
chr1	65881334	65891334	NM_002303	0	1	0	0	0	0	0	1	1	3
chr1	65881334	65891334	NM_002303	0	1	0	0	0	0	0	1	1	3
chr1	65881334	65891334	NM_002303	0	1	0	0	0	0	0	1	1	3
chr1	65881398	65891398	NM_001198681	0	1	0	0	0	0	0	1	1	3
chr1	66453298	66463298	NM_001037340	0	0	0	0	0	0	0	1	1	2
chr1	67089122	67099122	NR_036060	0	0	0	1	1	0	0	1	1	4
chr1	67385570	67395570	NM_207014	1	0	0	0	0	0	0	1	1	3
chr1	67385570	67395570	NM_207014	1	0	0	0	0	0	0	1	1	3
chr1	67385577	67395577	NM_020948	1	0	0	0	0	0	0	1	1	3
chr1	67385577	67395577	NM_020948	1	0	0	0	0	0	0	1	1	3
chr1	67385577	67395577	NM_020948	1	0	0	0	0	0	0	1	1	3
chr1	67385577	67395577	NM_020948	1	0	0	0	0	0	0	1	1	3
chr1	67385577	67395577	NM_020948	1	0	0	0	0	0	0	1	1	3
chr1	67385577	67395577	NM_020948	1	0	0	0	0	0	0	1	1	3
chr1	67385577	67395577	NM_020948	1	0	0	0	0	0	0	1	1	3
chr1	67385577	67395577	NM_020948	1	0	0	0	0	0	0	1	1	3
chr1	67385577	67395577	NM_020948	1	0	0	0	0	0	0	1	1	3
chr1	67390925	67400925	NM_001077704	1	1	0	0	0	0	0	0	1	3
chr1	67390925	67400925	NM_001077704	1	1	0	0	0	0	0	0	1	3
chr1	67595654	67605654	NR_075077	1	0	0	0	0	0	0	1	0	2
chr1	67595654	67605654	NR_075077	1	0	0	0	0	0	0	1	0	2
chr1	67595654	67605654	NR_075077	1	0	0	0	0	0	0	1	0	2
chr1	67891123	67901123	NM_015640	0	1	0	0	0	0	0	0	1	2
chr1	67891123	67901123	NM_015640	0	1	0	0	0	0	0	0	1	2
chr1	67891123	67901123	NM_015640	0	1	0	0	0	0	0	0	1	2
[truncated: 30,984 more rows]
